# Supplementary material for: Gene expression profiling identifies candidate biomarkers for active and latent tuberculosis
Source: BMC Bioinformatics. 2016 Jan 11;17(Suppl 1):3. doi: 10.1186/s12859-015-0848-x (PMC4895247; doi:10.1186/s12859-015-0848-x)
Supplement: Additional file 1: — Average age and gender distribution of the participants (XLSX 11 kb) [file 12859_2015_848_MOESM1_ESM.xlsx]

## Sheet: 工作表1
Additional file 1 - Average age and gender distribution of the participants
	LTBI	TB	control
Participants recruited for microarray experiments
Age	36.4+18.6	39.6+12.5	29+8.5
male	3	4	4
female	4	3	3
Independently recruited participants
Age	30.6+9.0	41.2+10.8	31.2+10.1
male	9	7	9
female	8	8	6
