# Supplementary material for: Gene expression profiling identifies candidate biomarkers for active and latent tuberculosis
Source: BMC Bioinformatics. 2016 Jan 11;17(Suppl 1):3. doi: 10.1186/s12859-015-0848-x (PMC4895247; doi:10.1186/s12859-015-0848-x)
Supplement: Additional file 2: — List of differentially expressed genes among the TB, LTBI, and healthy individuals. (XLSX 19238 kb) [file 12859_2015_848_MOESM2_ESM.xlsx]

## Sheet: normalized intensity
Additional file 2 - List of differentially expressed genes among the TB, LTBI, and healthy individuals.
	Normalized Intensity																					mean			log2			p-value			Absent orPresent			Annotation
ID	C1	C14	C15	C2	C20	C8	C9	L22	L24	L27	L28	L29	L30	L31	T02	T06	T07	T08	T09	T10	T11	C	L	T	LvC	TvC	LvT	LvC	TvC	LvT	C	L	T	Gene_symbol	Description	Group	Entrez_gene	RefSeq	RNA_nucleotide_gi	Protein_accession.version	Ensembl_gene	Ensembl_transcript	Ensembl_protein
PH_hs_0000002	1122.14	1938.67	829.552	1356.02	861.86	1268.52	1104.48	727.225	1419.81	1416.49	1236.17	817.995	877.664	1430.27	2578.79	2032.84	2101.92	6078.44	1401.14	2538.79	2738.74	1211.61	1132.23	2781.52	-0.0977513	1.19895	-1.29671	0.675054	0.0341793	0.0282853	P	P	P	CEACAM4	carcinoembryonic antigen-related cell adhesion molecule 4	1	1089	NM_001817.2	71143131	NP_001808.2	ENSG00000105352	"ENST00000472081,ENST00000221954"	ENSP00000221954
PH_hs_0000003	261.555	327.875	204.484	168.203	238.797	293.631	462.403	254.742	123.964	187.894	140.426	172.499	206.284	167.02	153.963	192.231	235.466	166.508	199.305	150.014	362.066	279.564	178.976	208.508	-0.643416	-0.423079	-0.220337	0.0350925	0.149961	0.384119	A	A	A	LTA	"lymphotoxin alpha (TNF superfamily, member 1)"	1	4049	"NM_000595.3,NM_001159740.2"	393715055;393715054	"NP_000586.2,NP_001153212.1"	ENSG00000226275|ENSG00000238130|ENSG00000173503|ENSG00000223919|ENSG00000230279|ENSG00000231408|ENSG00000226979	###############################################################################################################################################################################################################################################################	"ENSP00000407133,ENSP00000395895|ENSP00000372793,ENSP00000372791|ENSP00000372991,ENSP00000383131|ENSP00000387924,ENSP00000416337|ENSP00000412555,ENSP00000402413|ENSP00000416509,ENSP00000395976|ENSP00000413450,ENSP00000403495"
PH_hs_0000004	224.801	212.714	110.991	276.596	200.818	234.04	202.757	206.486	116.441	145.062	218.557	227.504	186.059	247.15	147.449	219.087	244.554	323.617	161.98	202.965	214.272	208.96	192.465	216.275	-0.118625	0.0496412	-0.168266	0.537385	0.805326	0.415457	A	A	A	ACAT1	acetyl-CoA acetyltransferase 1	1	38	NM_000019.3	223890189	NP_000010.1	ENSG00000075239	"ENST00000533597,ENST00000265838"	ENSP00000265838
PH_hs_0000005	4.0217	4.01737	3.00002	2.51278	3.51964	4.08443	3.51403	5.48862	4.00379	4.00029	3.02813	4.50016	3.00475	4.50804	3.00132	4.4934	4.00006	3.00049	4.03301	4.00003	3.51423	3.52428	4.07625	3.72036	0.209915	0.0781144	0.131801	0.196247	0.538723	0.388065	A	A	A	PTN	pleiotrophin	1	5764	NM_002825.5	42476152	NP_002816.1	ENSG00000105894	"ENST00000393083,ENST00000348225"	"ENSP00000376798,ENSP00000341170"
PH_hs_0000006	14459.5	18116.4	14501.7	18162.8	15303.5	13926.8	11340	10907.4	19249.7	16867.7	12712.8	10661.9	9910.48	16418.6	26719.6	28110.4	27961.1	35779.9	18321.6	23173.2	28026.9	15115.8	13818.4	26870.4	-0.129472	0.829958	-0.95943	0.45108	0.000615819	0.00026525	P	P	P	PTAFR	platelet-activating factor receptor	1	5724	"NM_001164723.2,NM_001164722.2,NM_001164721.1,NM_000952.4"	344030231;344030229;257900487;257900489	"NP_001158195.1,NP_001158194.1,NP_001158193.1,NP_000943.1"	NA	NA	NA
PH_hs_0000007	1453.2	1747.79	1688.73	1364.87	1451.85	1840.17	1451.65	1327.29	956.329	1024.54	1081.32	997.502	999.038	1251.21	661.222	3020.41	2036.83	1440.38	1134.45	1115.07	1529.33	1571.18	1091.03	1562.53	-0.526156	-0.00796641	-0.518189	0.000177747	0.97779	0.159323	P	P	P	PIGA	"phosphatidylinositol glycan anchor biosynthesis, class A"	1	5277	"NM_020473.3,NM_002641.3,NR_033836.1,NR_033835.1"	299782545;299782542;299782547;299782544	"NP_065206.3,NP_002632.1,-"	ENSG00000165195	"ENST00000428964,ENST00000542278,ENST00000333590"	"ENSP00000416102,ENSP00000442653,ENSP00000369820"
PH_hs_0000008	693.46	811.243	623.042	730.323	710.98	707.315	849.859	573.652	410.812	423.39	575.252	552.494	694.209	613.817	165.031	474.608	598.978	435.488	451.79	342.525	566.235	732.318	549.09	433.522	-0.415428	-0.756364	0.340936	0.00273027	0.000947918	0.113546	P	P	P	PRPS1	phosphoribosyl pyrophosphate synthetase 1	1	5631	"NM_002764.3,NM_001204402.1"	164663865;324711014	"NP_002755.1,NP_001191331.1"	ENSG00000147224	ENST00000372435	ENSP00000361512
PH_hs_0000009	4764.04	5275.05	5210.91	5784.22	5304.33	4560.77	3745.77	3983.91	5019.51	5435.8	3925.13	3454.41	5141.96	4138.3	2576.52	4736.81	4405.54	9518.43	3546.66	6181.09	4377.5	4949.3	4442.72	5048.94	-0.155782	0.0287551	-0.184537	0.204878	0.913934	0.520886	P	P	P	PTPN12	"protein tyrosine phosphatase, non-receptor type 12"	1	5782	"NM_001131009.1,NM_001131008.1,NM_002835.3"	196114969;196114966;196114950	"NP_001124481.1,NP_001124480.1,NP_002826.3"	ENSG00000127947	"ENST00000520947,ENST00000435495,ENST00000248594"	"ENSP00000397991,ENSP00000248594"
PH_hs_0000010	9204.15	9416.97	7348.95	11435.3	8307.4	9029.76	8624.79	5596.52	5391.48	5427.46	7348.76	6623.49	6601.66	8312.67	5577.84	13792	13771	19861.7	10185.3	10955.5	15561.2	9052.47	6471.72	12814.9	-0.484162	0.501444	-0.985606	0.00154577	0.0712824	0.00916623	P	P	P	SDHB	"succinate dehydrogenase complex, subunit B, iron sulfur (Ip)"	1	6390	NM_003000.2	115387093	NP_002991.2	ENSG00000117118	"ENST00000463045,ENST00000475506,ENST00000491274,ENST00000375499"	ENSP00000364649
PH_hs_0000011	315.545	382.297	523.987	166.592	432.255	217.41	248.679	245.615	480.324	223.648	318.912	253.5	274.471	292.78	107.173	265.437	422.991	272.365	414.699	462.607	493.191	326.681	298.464	348.352	-0.130323	0.092663	-0.222986	0.636768	0.765486	0.436734	P	A	P	IL1RL1	interleukin 1 receptor-like 1	1	9173	NM_003856.2	27894327	NP_003847.2	ENSG00000115602	ENST00000409584	ENSP00000386618
PH_hs_0000012	824.079	1342.87	860.681	743.521	1071.62	1331.01	1196.31	779.089	505.756	813.991	735.439	825.007	893.026	708.186	710.817	745.414	718.171	920.164	337.809	808.678	882.869	1052.87	751.499	731.989	-0.486485	-0.524435	0.03795	0.0185077	0.0197718	0.82559	P	P	P	IL2RG	"interleukin 2 receptor, gamma"	1	3561	NM_000206.2	291045209	NP_000197.1	ENSG00000147168	"ENST00000512747,ENST00000374202,ENST00000276110"	ENSP00000363318
PH_hs_0000013	406.582	378.166	273.983	297.989	373.06	369.152	351.075	441.124	292.978	335.546	432.015	415.001	443.739	423.2	145.567	312.894	336.471	345.101	396.27	327.577	442.355	350.001	397.657	329.462	0.184168	-0.0872449	0.271413	0.122696	0.614271	0.131339	P	P	P	RBL1	retinoblastoma-like 1 (p107)	1	5933	NM_002895.2	34577078	NP_002886.2	NA	NA	NA
PH_hs_0000014	773.882	843.934	886.009	598.551	992.231	909.962	863.57	714.737	560.585	537.526	497.66	437.502	543.943	611.152	311.123	594.698	760.864	640.201	547.975	421.058	696.583	838.306	557.587	567.501	-0.58828	-0.562855	-0.0254257	0.000526664	0.0041152	0.887042	P	P	P	AMT	aminomethyltransferase	1	275	"NM_001164712.1,NM_001164710.1,NM_000481.3,NM_001164711.1,NR_028435.1"	257796257;257796253;257796252;257796255;257796259	"NP_001158184.1,NP_001158182.1,NP_000472.2,NP_001158183.1,-"	ENSG00000145020	"ENST00000538581,ENST00000395338,ENST00000273588,ENST00000476226,ENST00000458307,ENST00000427987,ENST00000465925"	"ENSP00000443200,ENSP00000378747,ENSP00000273588,ENSP00000415619,ENSP00000403821"
PH_hs_0000015	4.49177	7.47753	15.492	13.5873	17.2741	21.9602	20.9881	27.628	28.0882	31.5066	39.1048	31.9997	35.175	29.5559	20.5404	23.3753	8.51411	19.5353	20.8574	19.0238	36.1185	14.4673	31.8654	21.1379	1.1392	0.547033	0.592164	0.000134246	0.117644	0.0125807	A	A	A	HGFAC	HGF activator	1	3083	NM_001528.2	32455241	NP_001519.1	ENSG00000109758	"ENST00000506132,ENST00000509689,ENST00000511533,ENST00000382774"	"ENSP00000421801,ENSP00000372224"
PH_hs_0000016	25.4601	29.0403	20.499	17.0777	18.5992	26.5154	25.1105	27.5355	22.9602	25.5061	27.9669	19.0006	29.0858	29.5274	18.0289	33.347	36.5026	26.9531	17.53	31.0081	37.1921	23.186	25.9404	28.6517	0.161942	0.305364	-0.143421	0.238442	0.154216	0.448182	A	A	A	FGL1	fibrinogen-like 1	1	2267	"NM_201553.1,NM_201552.1,NM_147203.2,NM_004467.3"	42544201;42544199;42544197;42544188	"NP_963847.1,NP_963846.1,NP_671736.2,NP_004458.3"	ENSG00000104760	"ENST00000381840,ENST00000398054,ENST00000427924,ENST00000381841,ENST00000522636,ENST00000518650,ENST00000522444,ENST00000521427,ENST00000398056,ENST00000221204"	"ENSP00000371262,ENSP00000381131,ENSP00000401952,ENSP00000371263,ENSP00000428430,ENSP00000429757,ENSP00000428932,ENSP00000381133,ENSP00000221204"
PH_hs_0000017	10.0241	7.96951	5.49657	6.51488	9.49373	7.16443	6.49174	10.5918	8.03839	9.00066	9.5195	6.99968	9.01426	8.00162	8.00351	8.47902	8.49814	9.49515	7.0061	10.0053	12.5925	7.59357	8.73798	9.15425	0.202522	0.269664	-0.0671418	0.165579	0.1183	0.61926	A	A	A	DPEP1	dipeptidase 1 (renal)	1	1800	"NM_004413.3,NM_001128141.2"	189458883;373938465	"NP_004404.1,NP_001121613.1"	ENSG00000015413	"ENST00000421184,ENST00000564645,ENST00000261615,ENST00000393092,ENST00000564281"	"ENSP00000397313,ENSP00000261615,ENSP00000376807"
PH_hs_0000018	273.351	277.995	212.518	243.678	241.216	278.902	262.719	291.713	153.569	219.478	217.121	209.5	224.719	253.544	213.52	205.683	217.019	259.19	177.023	228.479	187.329	255.768	224.235	212.606	-0.189828	-0.266654	0.0768263	0.119527	0.0088584	0.55299	A	A	A	PREPL	prolyl endopeptidase-like	1	9581	"NM_001171617.1,NM_001171613.1,NM_001171606.1,NM_001171603.1,NM_001042386.2,NM_001042385.2,NM_006036.4"	284172437;284172430;284172419;284172412;284172364;284172363;284172362	"NP_001165088.1,NP_001165084.1,NP_001165077.1,NP_001165074.1,NP_001035845.1,NP_001035844.1,NP_006027.2"	ENSG00000138078	"ENST00000409936,ENST00000409957,ENST00000409411"	"ENSP00000386543,ENSP00000387241,ENSP00000387095"
PH_hs_0000019	40.4862	48.9804	43.9979	30.0845	48.0494	47.7438	85.1529	51.5405	28.9967	43.516	23.5812	43.4989	30.6906	34.0069	15.4963	28.4837	40.5066	12.9637	49.1608	26.5041	47.0521	49.2136	36.5472	31.4525	-0.429294	-0.645883	0.216589	0.122683	0.0591805	0.460224	A	A	A	FGF9	fibroblast growth factor 9 (glia-activating factor)	1	2254	NM_002010.2	209529671	NP_002001.1	ENSG00000102678	"ENST00000478546,ENST00000461657"	NA
PH_hs_0000021	166.296	169.045	153.488	100.137	89.8615	213.93	79.5896	123.124	127.182	143.583	107.456	138.5	185.453	152.51	76.2926	142.112	115.544	149.691	1639.8	455.143	1232.37	138.907	139.687	544.421	0.00807661	1.97061	-1.96253	0.971319	0.14128	0.141604	A	A	P	CCKAR	cholecystokinin A receptor	1	886	NM_000730.2	63054823	NP_000721.1	ENSG00000163394	ENST00000295589	ENSP00000295589
PH_hs_0000022	797.9	971.712	582.488	1458.58	851.788	949.932	566.2	574.408	1100.7	1651.13	836.091	761.506	909.593	1200.46	4870.26	1323	1365.48	2236.8	681.961	2698.11	1240.76	882.658	1004.84	2059.48	0.187042	1.22235	-1.03531	0.499258	0.0703664	0.0979532	P	P	P	CREB5	cAMP responsive element binding protein 5	1	9586	"NM_001011666.1,NM_004904.2,NM_182899.3,NM_182898.2"	59938775;59938773;59938771;59938769	"NP_001011666.1,NP_004895.2,NP_878902.2,NP_878901.2"	ENSG00000146592	"ENST00000396298,ENST00000396300,ENST00000396299"	"ENSP00000379592,ENSP00000379594,ENSP00000379593"
PH_hs_0000023	11.6151	10.3642	13.4897	14.4732	17.7586	5.69113	9.88563	26.7184	16.6235	21.4632	21.3451	19.5008	24.1974	25.0478	9.47273	5.04713	3.50205	19.5994	7.12421	4.49871	13.4472	11.8968	22.128	8.95592	0.8953	-0.40966	1.30496	0.000218085	0.288597	0.000455974	A	A	A	MAP2	microtubule-associated protein 2	1	4133	"NM_001039538.1,NM_002374.3,NM_031845.2,NM_031847.2"	87578393;87578395;87578391;87578254	"NP_001034627.1,NP_002365.3,NP_114033.2,NP_114035.2"	NA	NA	NA
PH_hs_0000024	1655.02	1993.73	1538.99	1852.15	1508.18	1846.99	1839.22	1283.61	894.232	910.681	1233.08	1004	1400.57	1330.33	757.953	1494.38	1840.52	1843.71	1531.83	1204.12	1882.89	1747.75	1150.93	1507.91	-0.602703	-0.212947	-0.389756	0.000109672	0.195645	0.071831	P	P	P	PIGH	"phosphatidylinositol glycan anchor biosynthesis, class H"	1	5283	NM_004569.3	110224468	NP_004560.1	ENSG00000100564	ENST00000216452	ENSP00000216452
PH_hs_0000025	23.6682	16.5452	21.0024	12.0063	23.1841	29.8603	21.7166	45.6664	31.1218	38.4985	48.9811	40.4986	41.2243	55.1109	21.5618	33.8548	39.5106	35.0186	38.7977	42.5095	73.017	21.1404	43.0145	40.61	1.02482	0.94183	0.0829883	8.5807e-05	0.0165781	0.726335	A	A	A	DARC	"Duffy blood group, chemokine receptor"	1	2532	NM_001122951.2	315434206	NP_001116423.1	ENSG00000213088	"ENST00000368121,ENST00000435307"	"ENSP00000357103,ENSP00000398406"
PH_hs_0000027	465.167	1429.26	1280.93	500.354	651.32	1408.88	1242.08	583.658	439.401	679.237	424.176	462.501	517.939	680.503	425.11	1262.85	1041.29	1585	339.013	758.108	846.255	996.856	541.059	893.948	-0.881599	-0.157194	-0.724404	0.0327955	0.669935	0.0822252	P	P	P	PDE4B	"phosphodiesterase 4B, cAMP-specific"	1	5142	"NM_001037341.1,NM_001037340.1,NM_001037339.1,NM_002600.3"	82799485;82799483;82799481;82799480	"NP_001032418.1,NP_001032417.1,NP_001032416.1,NP_002591.2"	ENSG00000184588	ENST00000341517	ENSP00000342637
PH_hs_0000028	21527.9	16401.5	16139.8	23542.5	17849.4	19105.9	15245.7	15795.9	18251.9	15966.2	20533.1	17088.4	13622.7	23591.4	20856	27447.6	26378.7	38452.5	21780.8	26370.9	31062.5	18544.7	17835.7	27478.4	-0.0562387	0.567296	-0.623535	0.685388	0.00639025	0.00423402	P	P	P	TSPO	translocator protein (18kDa)	1	706	"NM_001256531.1,NM_001256530.1,NM_000714.5,NR_046308.1"	375065826;375065824;375065823;375065828	"NP_001243460.1,NP_001243459.1,NP_000705.2,-"	ENSG00000100300	"ENST00000396265,ENST00000329563,ENST00000583777,ENST00000337554"	"ENSP00000379563,ENSP00000328973,ENSP00000463495,ENSP00000338004"
PH_hs_0000029	92.0572	49.2413	65.4854	39.2497	74.7819	72.5782	46.2505	110.99	79.9297	73.1333	82.1862	89.4998	105.767	109.022	51.6169	117.091	97.5315	110.954	99.8214	122.542	128.147	62.8063	92.9326	103.958	0.565274	0.727014	-0.16174	0.00693177	0.00568188	0.353629	A	A	A	CCKBR	cholecystokinin B receptor	1	887	NM_176875.3	356995851	NP_795344.1	ENSG00000110148	"ENST00000525462,ENST00000532715,ENST00000334619"	"ENSP00000435534,ENSP00000432079,ENSP00000335544"
PH_hs_0000031	103.841	120.162	77.4877	93.1635	94.6132	114.84	95.8237	110.096	56.8076	62.0216	96.9877	90.5005	114.821	115.531	22.0306	55.3522	85.9894	48.1105	66.8089	43.0108	91.5419	99.9903	92.395	58.9778	-0.113974	-0.761617	0.647643	0.494384	0.00357454	0.0250942	A	A	A	KIF20B	kinesin family member 20B	1	9585	NM_016195.2	46049113	NP_057279.2	ENSG00000138182	"ENST00000416354,ENST00000478929,ENST00000371728,ENST00000260753"	"ENSP00000411545,ENSP00000360793,ENSP00000260753"
PH_hs_0000032	523.352	233.225	240.479	130.664	286.06	304.188	220.959	419.138	347.914	337.862	340.76	499	418.458	394.037	262.052	363.199	332.595	691.749	328.739	412.182	322.729	276.99	393.881	387.606	0.507929	0.484761	0.023168	0.0492699	0.143812	0.916297	A	P	P	XDH	xanthine dehydrogenase	1	7498	NM_000379.3	91823270	NP_000370.2	NA	NA	NA
PH_hs_0000033	369.551	161.619	277.004	231.053	400.931	102.116	71.2409	133.808	915.267	148.285	479.466	316.486	218.508	347.62	158.672	94.9457	64.9811	342.069	886.411	236.039	178.006	230.502	365.634	280.16	0.665621	0.281474	0.384147	0.264478	0.682334	0.574194	A	P	A	previous version conserved probe	NA	7	NA	NA	NA	NA	NA	NA	NA
PH_hs_0000034	37.035	37.0424	31.9979	28.5723	37.4904	34.953	33.5313	37.1714	35.5183	34.0025	33.9449	35	30.0077	32.471	28.523	56.8296	47.5028	61.4267	47.0114	53.0188	61.3036	34.3746	34.0165	50.8023	-0.0151085	0.563548	-0.578657	0.817124	0.00821843	0.0077138	A	A	A	PNPLA4	patatin-like phospholipase domain containing 4	1	8228	"NM_001172672.1,NM_001142389.1,NM_004650.2"	291045301;215422354;215422352	"NP_001166143.1,NP_001135861.1,NP_004641.1"	ENSG00000006757	"ENST00000537427,ENST00000444736,ENST00000381042"	"ENSP00000443157,ENSP00000415245,ENSP00000370430"
PH_hs_0000036	3640.88	4002.39	3832.98	5021.02	4062.3	3105.24	3049.1	2966.93	1390.55	2322.61	2794.88	2895.04	2854.92	3599.95	3294.87	3022.19	3252.24	4409.53	2028.31	3246.14	2553.26	3816.27	2689.27	3115.22	-0.504951	-0.292831	-0.21212	0.00886124	0.0867269	0.284098	P	P	P	CYTIP	cytohesin 1 interacting protein	1	9595	NM_004288.4	197100477	NP_004279.3	ENSG00000115165	ENST00000264192	ENSP00000264192
PH_hs_0000037	587.751	1661.4	1071.98	1566.1	1022.89	442.218	964.797	498.878	761.005	1767.09	959.661	499.505	1647.01	630.564	335.076	1007.89	659.967	756.182	571.084	575.542	491.191	1045.31	966.244	628.133	-0.113465	-0.734783	0.621318	0.769837	0.0565278	0.15752	P	P	P	CHURC1-FNTB|FNTB	"CHURC1-FNTB readthrough|farnesyltransferase, CAAX box, beta"	4	100529261|2342	"NM_001202559.1,NM_001202558.1|NM_002028.3"	321400145;321400143|42476119	"NP_001189488.1,NP_001189487.1|NP_002019.1"	ENSG00000257365|ENSG00000125954	"ENST00000554334,ENST00000246166|ENST00000448390"	ENSP00000246166|ENSP00000399362
PH_hs_0000038	926.301	1012.38	785.609	864.263	862.97	1084.34	827.26	815.212	696.637	775.082	634.371	718.506	824.042	909.877	892.577	770.126	818.241	839.522	762.831	799.573	1129.14	909.018	767.675	858.859	-0.243813	-0.0818877	-0.161925	0.0211488	0.439027	0.15262	P	P	P	XPC	"xeroderma pigmentosum, complementation group C"	1	7508	"NR_027299.1,NM_001145769.1,NM_004628.4"	224809303;224809301;224809294	"-,NP_001139241.1,NP_004619.3"	ENSG00000154767	ENST00000285021	ENSP00000285021
PH_hs_0000039	353.829	331.922	242.493	335.986	273.217	306.145	324.595	245.6	186.754	220.007	288.779	225.001	265.019	284.593	177.434	245.167	293.997	266.242	265.172	240.02	346.642	309.741	245.108	262.096	-0.337648	-0.240966	-0.0966817	0.00817203	0.0781266	0.496034	P	A	A	TARBP2	TAR (HIV-1) RNA binding protein 2	1	6895	"NM_134324.2,NM_004178.4,NM_134323.1"	85068511;85068544;19743839	"NP_599151.2,NP_004169.3,NP_599150.1"	ENSG00000139546	"ENST00000550407,ENST00000394357,ENST00000549679,ENST00000549572,ENST00000548971,ENST00000456234,ENST00000266987,ENST00000550147"	"ENSP00000447767,ENSP00000377885,ENSP00000448943,ENSP00000448948,ENSP00000447993,ENSP00000416077,ENSP00000266987,ENSP00000450320"
PH_hs_0000040	1501.45	1760.27	3340.87	2532.93	2519.35	2155.26	1925.82	1251.74	1213.63	1750.68	1408.9	2027.52	1859.69	3168.68	1397.65	2123.47	1547.59	2128.76	1116.77	1105.08	1929.95	2248	1811.55	1621.32	-0.311416	-0.471469	0.160052	0.229424	0.0510935	0.546389	P	P	P	previous version conserved probe	NA	7	NA	NA	NA	NA	NA	NA	NA
PH_hs_0000041	441.752	507.977	572.026	400.462	576.425	750.982	472.12	253.062	198.003	341.393	274.595	277.997	466.383	270.348	198.969	336.311	350.046	336.94	367.864	317.59	493.63	531.678	297.397	343.05	-0.838161	-0.632133	-0.206028	0.00126455	0.00542731	0.340365	P	A	P	GTF3C1	"general transcription factor IIIC, polypeptide 1, alpha 220kDa"	1	2975	NM_001520.3	194328741	NP_001511.2	ENSG00000077235	"ENST00000356183,ENST00000564747,ENST00000561623,ENST00000567806"	"ENSP00000348510,ENSP00000455417"
PH_hs_0000043	37.9952	39.0104	44.9956	32.5515	40.1053	41.5819	36.0448	38.559	46.0128	31.9938	47.7718	44	47.5952	67.0278	24.5422	66.1863	49.9968	38.9423	53.0166	38.5069	66.7217	38.8978	46.1372	48.2732	0.246242	0.311535	-0.0652932	0.137422	0.165266	0.77023	A	A	A	P2RY2	"purinergic receptor P2Y, G-protein coupled, 2"	1	5029	"NM_002564.2,NM_176072.1,NM_176071.1"	28872719;28872744;28872742	"NP_002555.2,NP_788086.1,NP_788085.1"	ENSG00000175591	ENST00000311131	ENSP00000310305
PH_hs_0000044	76.2998	96.0744	56.5153	48.5369	88.0905	91.5327	78.8937	81.2034	60.542	58.1151	56.9866	51.4979	65.1827	61.8616	79.713	94.055	112.492	109.954	61.6274	69.515	106.916	76.5633	62.1985	90.6102	-0.299775	0.24302	-0.542795	0.0931059	0.198554	0.0097422	A	A	A	NA	NA	1	NA	NA	NA	NA	ENSG00000203690	"ENST00000366827,ENST00000508373"	"ENSP00000355792,NA"
PH_hs_0000045	19.988	25.4986	22.0139	14.4732	26.3797	32.34	30.0654	40.4708	30.6676	36.0282	34.3278	17.9948	25.2018	29.1341	26.9909	38.9785	41.0086	30.5114	32.3364	39.5121	42.1221	24.3941	30.5464	35.9229	0.324472	0.55837	-0.233898	0.117264	0.00370008	0.160702	A	A	A	OPRD1	"opioid receptor, delta 1"	1	4985	NM_000911.3	63477961	NP_000902.3	ENSG00000116329	ENST00000234961	ENSP00000234961
PH_hs_0000046	1152.09	471.506	668.004	782.319	581.187	480.657	416.672	782.189	778.969	462.65	644.83	227.495	371.272	627.056	347.482	343.836	603.444	7703.96	579.518	1812.2	701.364	650.347	556.351	1727.4	-0.225214	1.40932	-1.63453	0.466406	0.330305	0.292856	P	P	P	FLT3	fms-related tyrosine kinase 3	1	2322	NM_004119.2	121114303	NP_004110.2	ENSG00000122025	"ENST00000537084,ENST00000380982,ENST00000380987,ENST00000241453"	"ENSP00000438139,ENSP00000370369,ENSP00000370374,ENSP00000241453"
PH_hs_0000047	16.9667	16.0206	16.0001	8.56178	16.533	16.8066	15.0567	20.6593	16.9853	15.5139	16.3938	17.001	19.5508	23.5404	7.9616	20.3899	19.9923	20.4585	16.9853	21.5067	27.1619	15.1351	18.5207	19.208	0.291241	0.343815	-0.0525746	0.0505143	0.133965	0.785787	A	A	A	ADH7	"alcohol dehydrogenase 7 (class IV), mu or sigma polypeptide"	1	131	"NM_001166504.1,NM_000673.4"	262073057;262073056	"NP_001159976.1,NP_000664.2"	ENSG00000196344	"ENST00000209665,ENST00000476959,ENST00000482593,ENST00000437033"	"ENSP00000209665,ENSP00000420269,ENSP00000420613,ENSP00000414254"
PH_hs_0000048	322.21	431.511	400.485	264.834	377.747	569.72	611.577	488.008	280.073	420.228	273.542	451.493	484.881	403.461	177.295	423.533	472.41	326.547	204.706	402.071	309.035	425.441	400.241	330.8	-0.0880888	-0.363	0.274911	0.674549	0.161391	0.223049	P	P	P	MLLT3	"myeloid/lymphoid or mixed-lineage leukemia (trithorax homolog, Drosophila); translocated to, 3"	1	4300	NM_004529.2	156104888	NP_004520.2	ENSG00000171843	"ENST00000355930,ENST00000380323"	"ENSP00000348196,ENSP00000369680"
PH_hs_0000049	15.9462	10.5273	9.4966	7.58418	12.561	12.9223	7.5644	14.9395	15.045	14.001	21.0143	16.5002	17.0668	20.0326	11.0258	15.3888	14.9923	14.4703	12.0695	18.5014	22.5984	10.9431	16.9428	15.5781	0.630645	0.509492	0.121153	0.00216655	0.0310409	0.463321	A	A	A	COL4A6	"collagen, type IV, alpha 6"	1	1288	"NM_001847.2,NM_033641.2"	148536822;148536826	"NP_001838.2,NP_378667.1"	ENSG00000197565	"ENST00000394872,ENST00000334504,ENST00000372216"	"ENSP00000378340,ENSP00000334733,ENSP00000361290"
PH_hs_0000050	7.90279	2.50882	10.0162	4.55968	11.3321	12.0513	8.68511	1.52632	3.94218	1.49584	3.54151	9.49952	5.85015	7.4944	3.49106	8.98679	14.4902	11.0275	13.0999	3.99476	7.58955	8.15085	4.76427	8.95425	-0.774695	0.135622	-0.910317	0.0770989	0.706784	0.0572089	A	A	A	REG3A	regenerating islet-derived 3 alpha	1	5068	"NM_138938.2,NM_138937.2,NM_002580.2"	315113855;315113854;315113853	"NP_620355.1,NP_620354.1,NP_002571.1"	ENSG00000172016	"ENST00000393878,ENST00000409839"	"ENSP00000377456,ENSP00000386630"
PH_hs_0000051	684.135	989.268	729.942	429.668	711.513	955.354	1476.33	741.347	346.782	533.946	499.409	746.48	483.023	703.086	288.54	661.142	740.446	394.885	353.085	412.538	867.002	853.744	579.153	531.091	-0.559859	-0.684844	0.124986	0.0801745	0.0570586	0.647384	P	P	P	FLT3LG	fms-related tyrosine kinase 3 ligand	1	2323	"NM_001459.3,NM_001204503.1,NM_001204502.1"	325197203;325197200;325197196	"NP_001450.2,NP_001191432.1,NP_001191431.1"	ENSG00000090554	"ENST00000344019,ENST00000204637"	"ENSP00000341305,ENSP00000204637"
PH_hs_0000052	4383.78	4157.46	3373.6	5272.32	3597.47	4271.76	4042.87	2980.85	2547.62	2768.93	4000.04	3902.51	4453.96	4954.58	2682.82	4602.63	5492.32	7500.57	4364.01	4006.25	5504.56	4157.04	3658.36	4879.02	-0.184359	0.231037	-0.415396	0.255534	0.27345	0.0964002	P	P	P	ATP5G3	"ATP synthase, H+ transporting, mitochondrial Fo complex, subunit C3 (subunit 9)"	1	518	"NM_001689.4,NM_001002258.4,NM_001190329.1"	149999603;149999602;298358755	"NP_001680.1,NP_001002258.1,NP_001177258.1"	ENSG00000154518	"ENST00000472782,ENST00000497075,ENST00000392541,ENST00000409194"	"ENSP00000376324,ENSP00000387317"
PH_hs_0000053	63.6763	66.5095	66.4992	46.6964	76.0461	63.544	56.6965	90.485	79.4984	83.8099	101.53	98.4992	76.2001	77.6796	66.4558	98.9466	42.4947	50.9699	138.547	63.5228	104.548	62.8097	86.8146	80.7835	0.46695	0.363073	0.103877	0.000592543	0.223946	0.669659	A	A	A	MEOX1	mesenchyme homeobox 1	1	4222	"NM_001040002.1,NM_013999.3,NM_004527.3"	91208414;84105330;84105331	"NP_001035091.1,NP_054705.1,NP_004518.1"	ENSG00000005102	"ENST00000329168,ENST00000318579"	"ENSP00000328678,ENSP00000321684"
PH_hs_0000056	531.974	598.784	389.004	602.194	540.722	585.512	582.552	640.364	628.48	571.452	560.573	588.503	381.288	681.446	807.564	514.434	744.98	1407.31	535.952	835.547	740.241	547.249	578.872	798.004	0.0810474	0.5442	-0.463152	0.50827	0.0681344	0.103998	P	P	P	FUT7	"fucosyltransferase 7 (alpha (1,3) fucosyltransferase)"	1	2529	NM_004479.3	171916093	NP_004470.1	ENSG00000180549	ENST00000314412	ENSP00000318142
PH_hs_0000057	677.574	2165.23	1855.35	564.441	997.137	2481.87	1899.49	275.556	221.902	229.461	371.862	443.503	313.897	362.609	193.959	3153.75	2326.3	1011.96	431.093	883.122	1312.29	1520.16	316.97	1330.35	-2.2618	-0.19241	-2.06939	0.00573832	0.7077	0.0444519	P	P	P	ATF3	activating transcription factor 3	1	467	"NM_001206488.2,NM_001206486.2,NM_001206484.2,NM_001040619.2,NM_001030287.3,NM_001674.3"	346223460;346223459;346223457;346223456;346223455;346223454	"NP_001193417.2,NP_001193415.1,NP_001193413.2,NP_001035709.1,NP_001025458.1,NP_001665.1"	ENSG00000162772	"ENST00000366987,ENST00000492118,ENST00000341491"	"ENSP00000355954,ENSP00000344352"
PH_hs_0000058	240.756	209.955	166.001	215.808	211.249	187.487	198.987	272.765	186.785	197.578	359.262	183.501	215.822	292.145	135.738	281.515	262.008	259.684	229.538	191.033	316.234	204.32	243.98	239.393	0.255927	0.228545	0.027382	0.176293	0.19031	0.894444	A	A	A	KCNJ1	"potassium inwardly-rectifying channel, subfamily J, member 1"	1	3758	"NM_153764.1,NM_153766.1,NM_000220.3,NM_153765.1,NM_153767.2"	24497466;24497470;393188261;24497468;148539891	"NP_722448.1,NP_722450.1,NP_000211.1,NP_722449.2,NP_722451.1"	ENSG00000151704	"ENST00000392666,ENST00000440599"	"ENSP00000376434,ENSP00000406320"
PH_hs_0000059	201.282	317.217	274.001	250.804	346.552	215.413	276.92	279.302	179.509	188.62	179.043	155.003	285.454	185.502	116.394	176.873	167.481	200.789	270.104	170.033	168.391	268.884	207.491	181.438	-0.373939	-0.567509	0.19357	0.0479332	0.0062444	0.344509	A	A	A	HSD17B3	hydroxysteroid (17-beta) dehydrogenase 3	1	3293	NM_000197.1	4557648	NP_000188.1	ENSG00000130948	"ENST00000375263,ENST00000467499,ENST00000494814,ENST00000464104"	"ENSP00000364412,NA"
PH_hs_0000061	37.9952	41.4703	30.9979	22.0574	31.6768	43.6574	35.0682	32.207	33.4856	31.9853	38.0519	30.5015	32.6511	37.0218	29.9922	52.8133	49.0247	50.9443	29.9966	38.0134	48.857	34.7033	33.7006	42.8059	-0.0423005	0.302737	-0.345037	0.743252	0.110018	0.0526676	A	A	A	ISL1	ISL LIM homeobox 1	1	3670	NM_002202.2	115387113	NP_002193.2	ENSG00000016082	ENST00000230658	ENSP00000230658
PH_hs_0000062	381.33	340.387	382.979	390.175	356.626	400.568	372.383	298.358	254.656	239.103	351.718	342.504	375.993	415.634	269.545	368.739	355.99	364.765	229.508	251.028	270.16	374.921	325.424	301.391	-0.204267	-0.314952	0.110685	0.092627	0.0163188	0.482175	P	P	P	CCNH	cyclin H	1	902	"NM_001199189.1,NM_001239.3"	312596943;312596942	"NP_001186118.1,NP_001230.1"	ENSG00000134480	"ENST00000504115,ENST00000511207,ENST00000504878,ENST00000256897,ENST00000508855"	"ENSP00000426075,ENSP00000256897,ENSP00000426454"
PH_hs_0000063	300.708	395.923	232.017	442.339	295.043	284.319	359.719	350.886	242.568	202.981	251.501	309.497	300.236	351.692	110.643	312.445	381.468	344.114	363.346	260.511	364.875	330.01	287.052	305.343	-0.201198	-0.112077	-0.0891209	0.242011	0.595903	0.671249	P	A	P	WWOX	WW domain containing oxidoreductase	1	51741	NM_016373.2	333944035	NP_057457.1	ENSG00000186153	"ENST00000539474,ENST00000406884,ENST00000402655,ENST00000566780"	"ENSP00000445210,ENSP00000384495,ENSP00000384238,ENSP00000457230"
PH_hs_0000064	5.00202	5.01764	3.50117	3.5133	5.00514	5.02215	4.02634	5.0569	3.48792	4.00029	5.0034	4.49984	4.00634	3.50783	2.98036	4.4934	4.49808	5.00082	4.03301	4.49871	5.51541	4.44111	4.22322	4.4314	-0.0725771	-0.00315733	-0.0694198	0.566965	0.981414	0.601275	A	A	A	PDC	phosducin	1	5132	"NM_002597.4,NM_022576.3"	390608648;331028541	"NP_002588.3,NP_072098.1"	ENSG00000116703	"ENST00000497198,ENST00000391997"	"ENSP00000422775,ENSP00000375855"
PH_hs_0000065	26.0105	22.4978	22.499	12.5639	20.5692	26.0466	22.4769	25.485	20.5348	24.9933	22.6327	20.9994	20.393	28.0342	16.4758	29.4227	26.0004	16.0026	61.2008	32.0108	52.0794	21.8091	23.2961	33.3132	0.0951543	0.611162	-0.516008	0.483714	0.132626	0.177772	A	A	A	ADRA1D	adrenoceptor alpha 1D	1	146	NM_000678.3	148277040	NP_000669.1	ENSG00000171873	ENST00000379453	ENSP00000368766
PH_hs_0000066	7.02291	4.50935	5.00233	4.51383	6.97511	6.62886	5.51519	8.54125	5.00474	6.00044	7.54423	6.99968	6.57006	6.50844	6.02359	6.98632	5.99211	5.97533	5.54908	8.50401	8.51718	5.73823	6.73841	6.79252	0.231803	0.243342	-0.0115395	0.12198	0.123287	0.933608	A	A	A	APOBEC1	"apolipoprotein B mRNA editing enzyme, catalytic polypeptide 1"	1	339	NM_001644.3	61743956	NP_001635.2	ENSG00000111701	"ENST00000467171,ENST00000229304"	"ENSP00000436415,ENSP00000229304"
PH_hs_0000067	4938.74	2754.56	2774.76	4951.95	3602.06	2826.46	3363.33	4016.32	3045.51	2692.71	6019.09	2242.48	3012.67	4809.83	1831.32	4614.59	4163.04	4731.85	2701.05	2535.29	6576.83	3601.69	3691.23	3879.14	0.0354266	0.107061	-0.0716347	0.888731	0.707669	0.818019	P	P	P	FUCA1	"fucosidase, alpha-L- 1, tissue"	1	2517	NM_000147.4	260436873	NP_000138.2	ENSG00000179163	ENST00000374479	ENSP00000363603
PH_hs_0000068	1324.57	1354.82	1246.93	1031.53	1410.75	1572.49	1506.44	1055.08	793.182	941.386	1098.05	1015.48	1188.82	1225.04	506.342	1107.78	1254.39	1259.78	1104.09	923.674	1244.8	1349.65	1045.29	1057.26	-0.368679	-0.352248	-0.0164303	0.00477476	0.0375014	0.920484	P	P	P	GOT1	"glutamic-oxaloacetic transaminase 1, soluble (aspartate aminotransferase 1)"	1	2805	NM_002079.2	197304792	NP_002070.1	ENSG00000120053	ENST00000370508	ENSP00000359539
PH_hs_0000069	1545.27	43406	16087.5	3433.62	8025.62	39901.1	27448.5	1996	2948	3374.16	218.896	231.504	483.202	573.287	2292.06	17965.2	18107.2	49400.5	1604.68	6077.42	9936.01	19978.2	1403.58	15054.7	-3.83125	-0.408212	-3.42303	0.0287896	0.5954	0.0722592	P	P	P	IL8	interleukin 8	1	3576	NM_000584.3	324073503	NP_000575.1	ENSG00000169429	ENST00000307407	ENSP00000306512
PH_hs_0000070	20.6188	15.004	16.9955	12.6097	28.9657	8.23556	18.5707	18.7013	12.8891	13.0265	16.063	16.4992	16.1847	11.6092	11.4736	18.0042	21.9844	25.9658	12.8046	19.5146	16.2283	17.2857	14.9962	17.9965	-0.204987	0.058138	-0.263125	0.414788	0.824646	0.195503	A	A	A	CACNB1	"calcium channel, voltage-dependent, beta 1 subunit"	1	782	NM_000723.4	356582343	NP_000714.3	ENSG00000067191	ENST00000394303	ENSP00000377840
PH_hs_0000071	1.0004	1.98422	1.49886	1.51225	1.00103	1.00443	1.00058	1.52632	0.970141	1.50437	2.48866	2	1.5223	1.50743	1.51114	2.49293	1.00002	2.00033	1.48654	1.49869	2.00118	1.28597	1.6456	1.71298	0.355762	0.413651	-0.0578888	0.148737	0.095988	0.797907	A	A	A	S100G	S100 calcium binding protein G	1	795	NM_004057.2	112382245	NP_004048.1	ENSG00000169906	ENST00000380200	ENSP00000369547
PH_hs_0000072	26.4203	23.104	17.5035	11.5404	31.1281	21.8287	22.0607	34.3499	33.5472	31.9682	39.0526	27.5008	36.5778	25.1476	25.0529	19.0045	20.4824	20.9393	21.9896	32.5068	22.0373	21.9408	32.592	23.1447	0.5709	0.0770626	0.493837	0.00430612	0.687498	0.00278882	A	A	A	CALCR	calcitonin receptor	1	799	"NM_001164738.1,NM_001742.3,NM_001164737.1"	260064026;260064022;260064023	"NP_001158210.1,NP_001733.1,NP_001158209.1"	ENSG00000004948	"ENST00000360249,ENST00000359558,ENST00000421592"	"ENSP00000353385,ENSP00000352561,ENSP00000399552"
PH_hs_0000073	1123.76	1643.32	2199.04	1044.55	2377.12	884.505	1629.21	2146.29	1071.53	723.31	696.474	749.505	888.903	1155.52	234.663	2027.99	2214	39.9681	2743.28	1444.66	1594.17	1557.36	1061.65	1471.25	-0.552795	-0.0820595	-0.470735	0.114781	0.848404	0.362064	P	P	P	CPA3	carboxypeptidase A3 (mast cell)	1	1359	NM_001870.2	221316748	NP_001861.2	ENSG00000163751	ENST00000296046	ENSP00000296046
PH_hs_0000074	118.767	127.985	112.509	87.1145	95.9704	60.3992	161.309	105.471	45.4353	69.4923	44.439	137.501	79.4041	72.5218	40.0385	72.2796	64.503	82.8212	61.2303	135.505	102.109	109.151	79.1807	79.7838	-0.463099	-0.452152	-0.0109474	0.111615	0.108464	0.972582	A	A	A	CD40LG	CD40 ligand	1	959	NM_000074.2	58331233	NP_000065.1	ENSG00000102245	"ENST00000370628,ENST00000370629"	"ENSP00000359662,ENSP00000359663"
PH_hs_0000076	164.677	223.799	142.998	166.064	163.039	265.171	189.581	91.5334	58.0242	82.5444	80.2808	101.998	112.22	98.0199	41.9346	161.423	150.078	106.005	96.8483	152.531	147.038	187.904	89.2316	122.265	-1.07437	-0.619981	-0.454391	0.000478332	0.0143389	0.0982671	A	A	A	IL12A	"interleukin 12A (natural killer cell stimulatory factor 1, cytotoxic lymphocyte maturation factor 1, p35)"	1	3592	NM_000882.3	325974478	NP_000873.2	ENSG00000168811	"ENST00000466512,ENST00000480787,ENST00000496308,ENST00000468862,ENST00000305579"	"ENSP00000419046,ENSP00000420184,ENSP00000303231"
PH_hs_0000077	7.02291	6.0179	6.00003	4.0021	5.5217	6.56215	6.49174	6.53698	5.00474	5.49613	6.00408	5	5.00792	3.50783	4.00176	6.49387	6.0001	7.00115	5.03388	7.99742	78.3207	5.9455	5.22253	16.407	-0.187051	1.46444	-1.65149	0.188676	0.350493	0.320718	A	A	A	IL12B	"interleukin 12B (natural killer cell stimulatory factor 2, cytotoxic lymphocyte maturation factor 2, p40)"	1	3593	NM_002187.2	24497437	NP_002178.2	ENSG00000113302	ENST00000231228	ENSP00000231228
PH_hs_0000078	10.3737	7.44492	16.492	4.95678	15.3395	11.0468	9.44541	17.5604	11.7341	19.044	21.1625	24.9987	18.1082	16.9892	18.1965	12.8652	11.5102	121.334	33.5735	6.50663	95.7145	10.7284	18.5139	42.8144	0.787167	1.99665	-1.20949	0.00381584	0.116683	0.214943	A	A	A	EPCAM	epithelial cell adhesion molecule	1	4072	NM_002354.2	218505669	NP_002345.2	ENSG00000119888	"ENST00000490733,ENST00000419334,ENST00000474691,ENST00000263735,ENST00000456133,ENST00000405271"	"ENSP00000389028,ENSP00000263735,ENSP00000410675,ENSP00000385476"
PH_hs_0000079	39.4858	21.5465	50.506	36.2408	32.9633	19.3529	26.1832	46.1444	36.396	34.4812	57.3956	37.0065	48.0761	55.9401	41.6125	54.7088	88.0014	96.9262	44.9537	91.0138	99.6926	32.3255	45.0628	73.8441	0.479265	1.19181	-0.712546	0.0383333	0.00414703	0.024781	A	A	A	IL3	"interleukin 3 (colony-stimulating factor, multiple)"	1	3562	NM_000588.3	28416914	NP_000579.2	ENSG00000164399	ENST00000296870	ENSP00000296870
PH_hs_0000080	26608.3	25055.1	19240.7	33500.6	22466.2	25159.1	19016.3	19645	15061.4	13289.2	21198.5	21377	14427.7	24078.2	20622.4	35868.1	35696.6	39099.7	23064.2	30997.4	34884.7	24435.2	18439.6	31461.9	-0.406155	0.364645	-0.7708	0.0311679	0.0539555	0.0018646	P	P	P	CSTB	cystatin B (stefin B)	1	1476	NM_000100.3	371502129	NP_000091.1	NA	NA	NA
PH_hs_0000081	46.0989	62.1306	47.4991	23.0579	53.6031	49.8842	70.841	61.6081	40.9465	39.9859	42.4898	35.9994	51.1605	52.0106	33.994	45.3345	54.4909	53.0215	41.4033	45.5122	49.4928	50.445	46.3144	46.1785	-0.123251	-0.127491	0.00423997	0.544692	0.51279	0.975371	A	A	A	KRT2	keratin 2	1	3849	NM_000423.2	47132619	NP_000414.2	ENSG00000172867	ENST00000309680	ENSP00000310861
PH_hs_0000084	4837.01	7635.75	6415.8	4446.95	5672.69	8593.65	7223.34	2710.46	3802.86	3755.37	2282.69	2972.94	2881.84	3893.01	5198.2	7353.93	7355.76	6936.03	2882.46	3668.24	5568.25	6403.6	3185.6	5566.12	-1.00732	-0.20221	-0.805109	0.000834997	0.364017	0.0116378	P	P	P	IER2	immediate early response 2	1	9592	NM_004907.2	48675810	NP_004898.2	ENSG00000160888	ENST00000292433	ENSP00000292433
PH_hs_0000085	204.271	136.561	99.4925	132.673	116.604	285.992	176.486	122.646	72.9152	83.9464	114.434	201.997	114.46	110.966	104.242	101.286	148.472	179.421	92.0506	90.0164	141.742	164.583	117.338	122.461	-0.488145	-0.426485	-0.0616604	0.132664	0.159902	0.805614	A	A	A	FGFR1	fibroblast growth factor receptor 1	1	2260	"NM_023106.2,NM_023105.2,NM_015850.3,NM_001174067.1,NM_001174066.1,NM_001174065.1,NM_001174064.1,NM_001174063.1,NM_023110.2"	105990516;105990517;105990515;291327496;291327494;291327492;291327490;291327488;105990521	"NP_075594.1,NP_075593.1,NP_056934.2,NP_001167538.1,NP_001167537.1,NP_001167536.1,NP_001167535.1,NP_001167534.1,NP_075598.2"	ENSG00000077782	"ENST00000526570,ENST00000326324,ENST00000335922,ENST00000356207,ENST00000397113"	"ENSP00000327229,ENSP00000337247,ENSP00000348537,ENSP00000380302"
PH_hs_0000086	60.1447	69.9208	61.998	52.6078	94.1608	84.7038	55.4239	62.4559	95.6984	66.475	69.6646	59.999	57.8102	67.5208	79.2729	102.394	87.5034	101.51	112.951	93.0191	101.254	68.4228	68.5177	96.8435	0.00199919	0.501178	-0.499178	0.990256	0.00242958	0.000844961	A	A	A	FBN1	fibrillin 1	1	2200	NM_000138.4	281485549	NP_000129.3	ENSG00000166147	ENST00000559133	ENSP00000453958
PH_hs_0000088	1049.72	983.878	943.019	782.755	1052.32	999.014	987.92	1049.14	585.631	770.722	884.454	819.011	730.576	1103.59	494.343	1255.18	1407.71	1469.52	611.033	848.037	762.43	971.231	849.018	978.323	-0.19402	0.010495	-0.204515	0.145791	0.964434	0.452448	P	P	P	RASA1	RAS p21 protein activator (GTPase activating protein) 1	1	5921	"NM_022650.2,NM_002890.2"	347360923;347360924	"NP_072179.1,NP_002881.1"	ENSG00000145715	"ENST00000456692,ENST00000515800,ENST00000506290"	"ENSP00000411221,ENSP00000423395,ENSP00000420905"
PH_hs_0000089	548.45	511.527	445.009	651.06	596.003	513.451	428.487	385.822	929.896	511.029	599.538	621.997	529.195	462.379	190.083	496.027	419.489	922.639	1287.56	1025.66	724.935	527.712	577.122	723.769	0.129125	0.455778	-0.326653	0.514079	0.228804	0.381961	P	P	P	GATA1	GATA binding protein 1 (globin transcription factor 1)	1	2623	NM_002049.3	183227689	NP_002040.1	ENSG00000102145	"ENST00000447551,ENST00000376665,ENST00000376670"	"ENSP00000404985,ENSP00000365853,ENSP00000365858"
PH_hs_0000090	190.607	187.115	146.978	108.446	111.531	229.527	95.6392	157.366	166.535	131.719	112.521	128	181.367	146.044	116.52	164.98	154.014	165.822	2806.05	671.205	1667.12	152.835	146.221	820.816	-0.0638174	2.42509	-2.4889	0.76279	0.14007	0.136731	A	A	P	GHRHR	growth hormone releasing hormone receptor	1	2692	NM_000823.3	297307106	NP_000814.2	ENSG00000106128	"ENST00000337750,ENST00000463164,ENST00000409316,ENST00000409233,ENST00000396227,ENST00000409904,ENST00000326139"	"ENSP00000338184,ENSP00000386602,ENSP00000386919,ENSP00000379529,ENSP00000387113,ENSP00000320180"
PH_hs_0000092	987.583	965.153	998.513	782.175	906.386	727.802	1137.79	950.07	776.212	601.625	929.119	1279.02	1061.72	1269.88	478.459	755.554	726.478	252.279	684.904	417.034	1172.6	929.344	981.093	641.043	0.0781771	-0.53579	0.613967	0.640755	0.047101	0.0393024	P	P	P	GPR183	G protein-coupled receptor 183	1	1880	NM_004951.4	194473709	NP_004942.1	ENSG00000169508	ENST00000376414	ENSP00000365596
PH_hs_0000093	176.441	146.778	113.996	129.694	161.618	119.394	144.251	198.376	192.051	228.948	198.666	219.496	273.433	257.123	232.921	72.0498	56.0328	101.562	35.3258	101.51	64.988	141.739	224.013	94.9128	0.660349	-0.578561	1.23891	0.000157801	0.113799	0.00123514	A	A	A	TRIM23	tripartite motif containing 23	1	373	NM_001656.3	44955890	NP_001647.1	ENSG00000113595	ENST00000231524	ENSP00000231524
PH_hs_0000094	137.967	449.927	534.028	132.23	535.877	392.271	791.055	76.0078	52.6268	60.9874	85.11	89.9981	94.7494	104.514	62.3283	610.721	351.516	254.382	118.897	134.038	304.595	424.765	80.5705	262.354	-2.39834	-0.695151	-1.70319	0.00794759	0.177407	0.0416511	P	A	A	HBEGF	heparin-binding EGF-like growth factor	1	1839	NM_001945.2	194018480	NP_001936.1	ENSG00000113070	ENST00000230990	ENSP00000230990
PH_hs_0000095	4547.46	3966.6	3470.11	4396.57	4022.31	3991.19	3576.92	3173.23	2286.53	2834.71	4061.43	4406.12	3991.81	4739.26	1994.45	3233.38	3815.24	3680	2839.85	3378	2509.74	3995.88	3641.87	3064.38	-0.133834	-0.382918	0.249083	0.364522	0.00923836	0.195341	P	P	P	HNRNPF	heterogeneous nuclear ribonucleoprotein F	1	3185	"NM_001098206.1,NM_001098204.1,NM_001098205.1,NM_001098207.1,NM_001098208.1,NM_004966.3"	148470405;148470403;148470401;148470399;148470396;148470398	"NP_001091676.1,NP_001091674.1,NP_001091675.1,NP_001091677.1,NP_001091678.1,NP_004957.1"	NA	NA	NA
PH_hs_0000096	5.00202	3.49278	3.50117	3.00158	3.51964	4.08443	4.02634	5.53485	3.51872	3.50452	4.00272	4	4.00634	4.49379	3.51202	5.97077	4.49808	4.49433	3.48828	3.00002	6.516	3.80399	4.15156	4.49707	0.12614	0.241471	-0.115331	0.351319	0.244625	0.555615	A	A	A	SOX2	SRY (sex determining region Y)-box 2	1	6657	NM_003106.3	325651854	NP_003097.1	ENSG00000181449	ENST00000325404	ENSP00000323588
PH_hs_0000097	75.4401	65.3951	58.0026	34.5754	83.3773	78.073	69.0158	95.4801	75.2481	76.3819	102.713	73	89.9008	92.0757	51.4283	111.197	65.4152	82.0905	79.9221	88.5362	92.565	66.2685	86.4	81.5934	0.382708	0.30013	0.0825775	0.0222642	0.134588	0.58337	A	A	A	HOXC6	homeobox C6	1	3223	"NM_153693.3,NM_004503.3"	100349242;93141222	"NP_710160.1,NP_004494.1"	ENSG00000197757	"ENST00000243108,ENST00000394331"	"ENSP00000243108,ENSP00000377864"
PH_hs_0000098	420.173	350.175	248.99	198.441	406.405	372.95	333.081	449.772	358.401	380.472	467.221	383.995	417.015	470.751	316.272	509.914	489.658	581.781	1148.52	562.442	724.018	332.888	418.233	618.944	0.32927	0.894774	-0.565504	0.0377853	0.0281717	0.0914554	P	P	P	BGN	biglycan	1	633	NM_001711.4	268607602	NP_001702.1	ENSG00000182492	"ENST00000370204,ENST00000480756,ENST00000472615,ENST00000331595"	"ENSP00000359223,ENSP00000327336"
PH_hs_0000099	14.4757	13.0035	8.49889	11.0287	10.0744	8.16886	10.0779	10.9772	11.4955	9.98367	13.0349	14.9997	16.5461	10.988	6.00263	7.95592	7.00011	7.49482	7.0061	8.99743	14.0569	10.7611	12.575	8.35913	0.224729	-0.364405	0.589134	0.175034	0.0974029	0.00934961	A	A	A	CD80	CD80 molecule	1	941	NM_005191.3	113722122	NP_005182.1	ENSG00000121594	ENST00000264246	ENSP00000264246
PH_hs_0000100	957.924	550.837	515.444	353.605	857.923	315.589	372.743	244.675	2334.06	361.907	699.511	1286.48	511.605	602.022	90.0395	734.083	342.962	254.862	3289.33	1300.63	1233.78	560.581	862.894	1035.1	0.622262	0.884772	-0.26251	0.333068	0.30484	0.736887	P	P	P	IDO1	"indoleamine 2,3-dioxygenase 1"	1	3620	NM_002164.5	323668304	NP_002155.1	ENSG00000131203	"ENST00000523779,ENST00000253513,ENST00000518237,ENST00000522495"	"ENSP00000253513,ENSP00000430950,ENSP00000430505"
PH_hs_0000101	92.4469	62.1959	54.9842	40.6703	78.8534	79.411	66.1102	88.1415	59.2946	64.5857	92.5499	64.9997	76.038	83.6238	54.9613	113.213	99.0056	111.967	89.5042	92.5072	121.874	67.8103	75.6047	97.576	0.156973	0.525023	-0.36805	0.360696	0.0168678	0.0479914	A	A	A	IL13	interleukin 13	1	3596	NM_002188.2	26787977	NP_002179.2	ENSG00000169194	ENST00000304506	ENSP00000304915
PH_hs_0000102	921.934	5433.4	949.426	2466.86	2812.16	3515.24	2168.11	1590.83	2423.47	5441.79	378.718	466.51	2278.32	1648.78	12890.1	4426.35	4602.37	8644.57	909.68	8783.12	2809.24	2609.59	2032.63	6152.21	-0.360474	1.23728	-1.59776	0.52133	0.0682001	0.0407958	P	P	P	CXCR2	chemokine (C-X-C motif) receptor 2	1	3579	"NM_001168298.1,NM_001557.3"	269973858;269973857	"NP_001161770.1,NP_001548.1"	ENSG00000180871	ENST00000318507	ENSP00000319635
PH_hs_0000103	867.968	952.56	631.493	1160.27	986.616	869.442	953.079	561.904	379.906	599.933	520.616	688.497	787.365	757.282	512.261	912.7	835.603	506.019	698.798	1060.33	727.768	917.347	613.643	750.498	-0.580068	-0.289621	-0.290448	0.0028222	0.115322	0.174375	P	P	P	FKBP4	"FK506 binding protein 4, 59kDa"	1	2288	NM_002014.3	206725538	NP_002005.1	ENSG00000004478	ENST00000001008	ENSP00000001008
PH_hs_0000104	890.158	1128	864.901	833.957	945.587	1098.44	957.042	274.138	243.685	353.966	534.738	668.499	894.885	452.277	164.47	797.627	1351.44	791.136	418.85	562.532	416.074	959.726	488.884	643.161	-0.97313	-0.577443	-0.395688	0.00105457	0.0745888	0.384999	P	P	P	IFNG	"interferon, gamma"	1	3458	NM_000619.2	56786137	NP_000610.2	ENSG00000111537	ENST00000229135	ENSP00000229135
PH_hs_0000105	123.09	102.011	127.486	70.9382	99.3552	114.433	71.4649	155.87	127.097	133.916	122.561	127.5	121.562	173.671	78.3144	174.074	129.54	89.6813	118.9	139.534	132.762	101.254	137.454	123.258	0.44097	0.283704	0.157266	0.00833808	0.167437	0.341535	A	A	A	RBP3	"retinol binding protein 3, interstitial"	1	5949	NM_002900.2	73622265	NP_002891.1	ENSG00000265203|ENSG00000107618	ENST00000584701|ENST00000224600	ENSP00000463151|ENSP00000224600
PH_hs_0000106	388.892	514.215	253.013	520.571	394.142	427.422	475.987	311.139	447.94	436.655	342.712	313.002	279.963	400.152	886.852	423.18	470.533	958.087	321.782	442.436	507.934	424.892	361.652	572.972	-0.232494	0.431369	-0.663863	0.170646	0.176562	0.0652951	P	P	P	MAPK3	mitogen-activated protein kinase 3	1	5595	"NM_001109891.1,NM_001040056.1,NM_002746.2"	158138506;91718896;91718898	"NP_001103361.1,NP_001035145.1,NP_002737.2"	ENSG00000102882	"ENST00000403394,ENST00000322266,ENST00000485579,ENST00000490298,ENST00000484663,ENST00000466521,ENST00000263025"	"ENSP00000384895,ENSP00000327293,ENSP00000432479,ENSP00000432742,ENSP00000433746,ENSP00000263025"
PH_hs_0000107	20960.6	14039.9	20262.8	9950.59	31621.6	9021.75	12629	13838.6	37060.7	12259.9	15562.8	16056.1	21367.3	18883.3	5908.29	13250.3	19810.8	6839.48	35603.4	24335.5	21358.4	16926.6	19289.8	18158	0.188546	0.101315	0.0872311	0.599256	0.808936	0.827432	P	P	P	CLC	Charcot-Leyden crystal protein	1	1178	NM_001828.5	357588508	NP_001819.2	ENSG00000105205	ENST00000221804	ENSP00000221804
PH_hs_0000108	4159.61	3308.32	7994.54	4302.92	4757.47	3924.46	5474.93	5687.96	4949.85	2736.66	2102.47	2829.52	5900.8	3794.01	1181.07	3930.26	5321.86	12.0148	5646.44	2547.92	3769.07	4846.04	4000.18	3201.23	-0.27674	-0.598177	0.321437	0.322878	0.121131	0.430248	P	P	P	FCER1A	"Fc fragment of IgE, high affinity I, receptor for; alpha polypeptide"	1	2205	NM_002001.3	345110626	NP_001992.1	ENSG00000179639	ENST00000368115	ENSP00000357097
PH_hs_0000109	80.9724	92.5327	67.9958	49.0028	95.0977	97.0943	85.5373	78.968	48.5306	60.9959	56.3428	63.5011	112.738	73.522	42.4663	75.7881	82.9694	52.4253	45.0392	48.0003	78.826	81.1761	70.6569	60.7878	-0.200225	-0.417274	0.217049	0.329864	0.0496327	0.362172	A	A	A	DMPK	dystrophia myotonica-protein kinase	1	1760	"NM_001081563.1,NM_001081562.1,NM_001081560.1,NM_004409.3"	126091094;126091039;126131092;126131094	"NP_001075032.1,NP_001075031.1,NP_001075029.1,NP_004400.4"	ENSG00000104936	"ENST00000343373,ENST00000447742,ENST00000291270,ENST00000458663"	"ENSP00000345997,ENSP00000413417,ENSP00000291270,ENSP00000401753"
PH_hs_0000110	18440.1	22067.5	17559.3	22662.2	18381	20716.4	20001.3	16405.2	9119.51	11911.3	16371.1	16815.6	22161.4	25445.4	13936.2	17812.6	21202.1	22281.6	17205.3	19174.4	19831.5	19975.4	16889.9	18777.7	-0.24206	-0.0892051	-0.152855	0.20718	0.371053	0.443883	P	P	P	previous version conserved probe	NA	7	NA	NA	NA	NA	NA	NA	NA
PH_hs_0000111	1208	1223.52	1237.54	1251.14	1324.03	1506.94	1341.1	833.344	659.917	822.968	775.458	731.993	900.996	883.364	591.689	1028.28	1177.97	960.376	1107.86	708.617	1061.18	1298.89	801.149	947.996	-0.697141	-0.454329	-0.242811	6.4719e-07	0.00417021	0.134888	P	P	P	NF2	neurofibromin 2 (merlin)	1	4771	"NM_181833.2,NM_181832.2,NM_181830.2,NM_181829.2,NM_181828.2,NM_016418.5,NM_000268.3"	163644290;163644289;163644288;163644287;163644286;163644285;163644284	"NP_861971.1,NP_861970.1,NP_861968.1,NP_861967.1,NP_861966.1,NP_057502.2,NP_000259.1"	NA	NA	NA
PH_hs_0000112	921.151	939.168	782.496	739.137	913.509	855.919	900.257	873.645	487.685	671.528	584.354	600.992	866.57	744.137	458.3	600.583	825.499	787.238	606.206	354.963	774.699	864.519	689.844	629.641	-0.325628	-0.457368	0.131741	0.0205278	0.0122314	0.503088	P	P	P	AGL	"amylo-alpha-1, 6-glucosidase, 4-alpha-glucanotransferase"	1	178	"NM_000644.2,NM_000643.2,NM_000646.2,NM_000642.2,NM_000028.2,NM_000645.2"	116734856;116734850;116734852;116734859;116734846;116734848	"NP_000635.2,NP_000634.2,NP_000637.2,NP_000633.2,NP_000019.2,NP_000636.2"	ENSG00000162688	"ENST00000370161,ENST00000361522,ENST00000361302,ENST00000294724,ENST00000370163,ENST00000370165,ENST00000361915"	"ENSP00000359180,ENSP00000354635,ENSP00000354971,ENSP00000294724,ENSP00000359182,ENSP00000359184,ENSP00000355106"
PH_hs_0000113	31464.1	36817.4	29861.9	42555.7	30964	36231.7	38732.6	27070.9	22165.6	20625.3	27885.5	31718	21763.5	35360.8	23314.6	33603.8	38768.3	23557.5	28018.2	20659.8	35544.9	35232.5	26655.7	29066.7	-0.402464	-0.277538	-0.124926	0.00886946	0.0792416	0.488023	P	P	P	HLA-DPA1	"major histocompatibility complex, class II, DP alpha 1"	1	3113	"NM_001242525.1,NM_001242524.1,NM_033554.3"	335883186;335883184;335883183	"NP_001229454.1,NP_001229453.1,NP_291032.2"	ENSG00000231389|ENSG00000236177|ENSG00000206291|ENSG00000229685|ENSG00000228163|ENSG00000235844|ENSG00000168384|ENSG00000224103	###############################################################################################################################################################################################################################################################	"ENSP00000402872,ENSP00000393566|ENSP00000446736,ENSP00000427429|ENSP00000448097,ENSP00000372711|ENSP00000449627,ENSP00000397139|ENSP00000449242,ENSP00000406250|ENSP00000448034,ENSP00000397587|ENSP00000447713,ENSP00000363941|ENSP00000405838"
PH_hs_0000114	837.45	794.521	584.973	455.049	792.545	777.177	692.344	934.358	760.151	842.574	990.456	856.003	991.247	1029.37	730.311	979.294	724.749	725.337	707.288	790.14	1124.52	704.866	914.88	825.948	0.376234	0.228702	0.147532	0.00762992	0.159592	0.242782	P	P	P	ARID5A	AT rich interactive domain 5A (MRF1-like)	1	10865	NM_212481.1	47078223	NP_997646.1	ENSG00000196843	"ENST00000497920,ENST00000454558,ENST00000412735,ENST00000357485"	"ENSP00000400785,ENSP00000397286,ENSP00000350078"
PH_hs_0000115	10922.9	10682.3	9393.22	13629.3	10069.4	10523.9	11426.1	8418.66	6281.41	6164.24	9028.39	8089.57	10116.8	11158.3	6529.41	9926.52	11599.6	11551.8	7753.05	8120.36	10384.6	10949.6	8465.33	9409.33	-0.371237	-0.218712	-0.152526	0.0151572	0.116767	0.373614	P	P	P	SSBP1	"single-stranded DNA binding protein 1, mitochondrial"	1	6742	"NM_001256513.1,NM_001256512.1,NM_001256511.1,NM_003143.2,NM_001256510.1,NR_046269.1"	374671788;374671786;374671784;374671777;374671774;374671779	"NP_001243442.1,NP_001243441.1,NP_001243440.1,NP_003134.1,NP_001243439.1,-"	ENSG00000106028|ENSG00000262771	"ENST00000481508,ENST00000484178,ENST00000469123,ENST00000265304|ENST00000574068,ENST00000574199,ENST00000576834,ENST00000570667"	"ENSP00000419665,ENSP00000419388,ENSP00000265304|ENSP00000461884,ENSP00000459208,ENSP00000460028"
PH_hs_0000116	43.4472	124.346	43.0025	76.758	42.5597	56.3815	58.1055	123.648	25.9322	61.4832	31.5345	45.9984	34.5746	113.53	10.9839	39.8256	23.0084	359.514	34.5153	436.528	28.6749	63.5143	62.3858	133.293	-0.025863	1.06945	-1.09531	0.953316	0.354528	0.350739	A	A	A	CRYM	"crystallin, mu"	1	1428	"NM_001014444.2,NM_001888.3"	291219936;291219937	"NP_001014444.1,NP_001879.1"	ENSG00000103316	"ENST00000415987,ENST00000396023,ENST00000543948,ENST00000219599"	"ENSP00000390928,ENSP00000379341,ENSP00000440227,ENSP00000219599"
PH_hs_0000117	6730.03	11155.4	3394.94	6123.78	4343.15	6861.25	4228.16	3904.62	3176.91	4887.42	5417.89	3177.04	3222.52	5225.77	4882.44	7785.96	5190.14	5766.75	5094.39	6345.48	11427.2	6119.54	4144.6	6641.76	-0.562191	0.118143	-0.680334	0.0986106	0.699245	0.031126	P	P	P	MX2	myxovirus (influenza virus) resistance 2 (mouse)	1	4600	NM_002463.1	11342663	NP_002454.1	ENSG00000183486	"ENST00000398632,ENST00000482953,ENST00000330714"	"ENSP00000381629,ENSP00000333657"
PH_hs_0000118	21.4986	34.4684	19.5013	21.5457	30.9035	24.7753	37.5577	23.527	40.9773	141.951	9.49342	20.0006	31.089	15.496	122.844	11.4644	16.0003	7.49482	10.4649	39.5095	24.5753	27.1786	40.362	33.1934	0.570524	0.288421	0.282103	0.480405	0.714735	0.76353	A	A	A	MYBPH	myosin binding protein H	1	4608	NM_004997.2	55956913	NP_004988.2	ENSG00000133055	ENST00000255416	ENSP00000255416
PH_hs_0000119	31.4022	33.5986	21.0001	17.0777	29.9988	44.7953	38.1421	47.6244	27.1488	29.532	45.9008	36.5005	46.7131	48.574	31.671	43.8418	47.4988	98.8752	27.9949	42.0082	29.6269	30.8593	40.2848	45.931	0.384533	0.573764	-0.189231	0.0827132	0.16949	0.584774	A	A	A	PRTN3	proteinase 3	1	5657	NM_002777.3	71361687	NP_002768.3	ENSG00000196415	"ENST00000544537,ENST00000234347"	"ENSP00000442042,ENSP00000234347"
PH_hs_0000121	26.4002	29.0403	19.499	24.5702	23.444	22.6997	27.1597	20.9986	14.9834	16.514	21.5277	18.5002	24.5189	25.5123	11.5155	17.943	22.0004	22.9781	18.0452	20.008	22.1103	24.6876	20.365	19.2286	-0.277694	-0.360529	0.0828351	0.0438726	0.0150864	0.599054	A	A	A	TACR3	tachykinin receptor 3	1	6870	NM_001059.2	300116289	NP_001050.1	NA	NA	NA
PH_hs_0000122	1396.04	1399.32	779.981	1154.97	1623.15	1315.8	1500.71	1322.43	556.342	1018.99	1839.5	1767.02	2177.02	1137.08	839.181	1057.43	1234.98	858.57	573.338	769.52	936.357	1310	1402.63	895.626	0.0985679	-0.548595	0.647162	0.702814	0.00885152	0.0558122	P	P	P	IL32	interleukin 32	1	9235	"NM_001012636.1,NM_001012635.1,NM_001012634.1,NM_001012633.1,NM_001012632.1,NM_001012718.1,NM_001012631.1,NM_004221.4"	61658639;61658637;61658635;61658633;61658631;61658641;61639465;61639470	"NP_001012654.1,NP_001012653.1,NP_001012652.1,NP_001012651.1,NP_001012650.1,NP_001012736.1,NP_001012649.1,NP_004212.4"	ENSG00000008517	"ENST00000382213,ENST00000549213,ENST00000548652,ENST00000396890,ENST00000008180,ENST00000533097,ENST00000444393,ENST00000530890,ENST00000528163,ENST00000525643,ENST00000551122,ENST00000440815,ENST00000526464,ENST00000396887,ENST00000534507,ENST00000325568"	"ENSP00000371648,ENSP00000447812,ENSP00000446624,ENSP00000380099,ENSP00000008180,ENSP00000432917,ENSP00000411958,ENSP00000433747,ENSP00000432850,ENSP00000432218,ENSP00000447496,ENSP00000405063,ENSP00000450364,ENSP00000380096,ENSP00000431775,ENSP00000324742"
PH_hs_0000123	27702.7	29261.3	22477.5	31265	28309.7	25343.4	19157.7	19033.5	27514.9	23818.7	24225.3	20588.4	22508.6	32006.3	32808.1	41558.7	38600.8	60607.4	34756.4	42148.9	37785.4	26216.8	24242.2	41180.8	-0.112968	0.651482	-0.76445	0.405814	0.0040539	0.00193485	P	P	P	NCF2	neutrophil cytosolic factor 2	1	4688	"NM_001190789.1,NM_001190794.1,NM_001127651.2,NM_000433.3"	299829278;299829293;299829277;189083740	"NP_001177718.1,NP_001177723.1,NP_001121123.1,NP_000424.2"	ENSG00000116701	"ENST00000418089,ENST00000413720,ENST00000367535,ENST00000367536"	"ENSP00000407217,ENSP00000399294,ENSP00000356505,ENSP00000356506"
PH_hs_0000124	20.0482	18.9887	18.5013	10.517	21.9905	21.4933	19.4752	22.0932	21.0199	22.9676	21.9889	19.9994	17.0269	20.0611	19.0083	20.4665	15.5062	14.0151	11.4657	12.0054	18.0106	18.7163	20.7367	15.7826	0.147889	-0.245965	0.393854	0.246202	0.160718	0.00913482	A	A	A	SLC10A1	"solute carrier family 10 (sodium/bile acid cotransporter family), member 1"	1	6554	NM_003049.3	225579056	NP_003040.1	ENSG00000100652	ENST00000216540	ENSP00000216540
PH_hs_0000126	1.49056	2.50882	3.00002	2.51278	3.06725	1.54	1.51288	2.00427	2.48697	2.48739	2.94987	3.50016	3.00475	1.98616	0.979482	2.00047	1.50601	1.49383	2.00174	4.00529	3.00177	2.23319	2.63137	2.14123	0.236709	-0.0606637	0.297372	0.264598	0.849683	0.297543	A	A	A	ENDOU	"endonuclease, polyU-specific"	1	8909	"NM_001172439.1,NM_001172440.1,NM_006025.3"	289063432;289063434;289063431	"NP_001165910.1,NP_001165911.1,NP_006016.1"	ENSG00000111405	"ENST00000422538,ENST00000229003"	"ENSP00000397679,ENSP00000229003"
PH_hs_0000128	20.4781	15.4307	9.5012	12.0292	21.0858	15.9356	15.0807	20.5668	17.532	16.4799	20.527	17.9987	19.5508	21.5257	15.0066	19.8822	17.9883	18.003	14.954	17.0054	27.723	15.6488	19.1687	18.6518	0.292704	0.253263	0.039441	0.0743646	0.212677	0.780407	A	A	A	PROZ	"protein Z, vitamin K-dependent plasma glycoprotein"	1	8858	"NM_003891.2,NM_001256134.1"	371502107;371502105	"NP_003882.1,NP_001243063.1"	ENSG00000126231	"ENST00000342783,ENST00000375547"	"ENSP00000344458,ENSP00000364697"
PH_hs_0000129	26.4806	29.4671	91.9867	156.128	35.0039	639.166	22.4529	37.4644	618.878	48.9353	26.6615	32.4995	29.8882	35.1353	27.9494	68.8171	60.005	162.976	19.5318	119.014	31.1156	142.955	118.495	69.9155	-0.27074	-1.03188	0.761138	0.840493	0.430693	0.589849	A	A	A	C4BPA	"complement component 4 binding protein, alpha"	1	722	NM_000715.3	62912459	NP_000706.1	ENSG00000123838	ENST00000367070	ENSP00000356037
PH_hs_0000130	4.53195	4.47674	3.00002	1.48933	3.48756	2.61114	3.51403	4.9182	5.61304	4.51312	6.56963	3.99935	2.96491	6.05821	2.49062	4.03157	3.49806	3.975	4.45963	6.00531	3.51423	3.30154	4.94807	3.99635	0.583728	0.275544	0.308184	0.0213518	0.249222	0.153336	A	A	A	PTH1R	parathyroid hormone 1 receptor	1	5745	"NM_001184744.1,NM_000316.2"	296080760;39995096	"NP_001171673.1,NP_000307.1"	ENSG00000160801	"ENST00000430002,ENST00000422115,ENST00000428220,ENST00000313049,ENST00000427125,ENST00000418619,ENST00000449590"	"ENSP00000413774,ENSP00000396176,ENSP00000389811,ENSP00000321999,ENSP00000400977,ENSP00000411424,ENSP00000402723"
PH_hs_0000131	2782.56	3112.11	2663.28	3539.26	2920.8	2974.29	3062.35	2365.13	1598.84	1611.73	2509.15	2316.51	2436.52	2712.98	1700.86	2142.94	3000.56	3182.49	1963.6	1852.98	2505.31	3007.81	2221.55	2335.53	-0.437146	-0.364962	-0.0721842	0.0024743	0.022457	0.685554	P	P	P	PDHA1	pyruvate dehydrogenase (lipoamide) alpha 1	1	5160	"NM_001173456.1,NM_000284.3,NM_001173455.1,NM_001173454.1"	291084756;291084749;291084743;291084741	"NP_001166927.1,NP_000275.1,NP_001166926.1,NP_001166925.1"	ENSG00000131828	"ENST00000478795,ENST00000379804"	ENSP00000369132
PH_hs_0000132	192.515	259.985	143.516	225.913	187.417	220.717	229.732	175.543	98.3623	135.873	153.148	126.508	203.919	193.746	125.362	134.774	185.023	132.361	114.953	119.465	107.649	208.542	155.3	131.369	-0.425282	-0.66671	0.241428	0.0218817	0.00100575	0.195928	A	A	A	RRAD	Ras-related associated with diabetes	1	6236	"NM_001128850.1,NM_004165.2"	192807326;192807325	"NP_001122322.1,NP_004156.1"	ENSG00000166592	"ENST00000420652,ENST00000299759"	"ENSP00000388744,ENSP00000299759"
PH_hs_0000133	284.319	361.389	239.997	388.334	301.919	264.562	195.449	242.224	161.761	222.101	340.458	161.5	204.121	401.703	170.837	328.375	362.018	533.825	374.546	308.496	485.163	290.853	247.695	366.18	-0.231722	0.332263	-0.563985	0.334304	0.177552	0.0601521	A	A	P	previous version conserved probe	NA	7	NA	NA	NA	NA	NA	NA	NA
PH_hs_0000134	11.9245	10.9051	3.50117	3.00158	3.48756	2.47772	13.7601	26.3635	28.3576	5.5132	14.166	39.4995	3.00475	22.8907	3.49106	8.55561	19.4664	11.6109	14.2912	9.98953	11.6892	7.00824	19.9708	11.2991	1.51076	0.689087	0.821678	0.041338	0.129814	0.141795	A	A	A	ROS1	"c-ros oncogene 1 , receptor tyrosine kinase"	1	6098	NM_002944.2	19924164	NP_002935.2	ENSG00000047936	"ENST00000368507,ENST00000368508"	"ENSP00000357493,ENSP00000357494"
PH_hs_0000135	2130.72	2313.79	1405.06	2214.02	2862.6	1951.68	1492.21	1671.54	1758.21	2407.69	2473.8	2441.03	2367.52	3082.05	2919.01	2148.34	1852.72	3494.05	1778.4	4038.46	1995.65	2052.87	2314.55	2603.8	0.17309	0.342979	-0.169889	0.33619	0.186232	0.468244	P	P	P	TRIM21	tripartite motif containing 21	1	6737	NM_003141.3	56549143	NP_003132.2	ENSG00000132109	"ENST00000543625,ENST00000254436,ENST00000533692"	"ENSP00000444045,ENSP00000254436,ENSP00000434053"
PH_hs_0000136	95.1789	62.5574	64.9934	36.2023	92.6753	86.0379	62.0358	135.519	116.595	113.025	120.769	118.001	156.165	178.065	93.5306	117.231	98.9976	85.8217	65.9099	88.5335	133.344	71.383	134.02	97.6241	0.908794	0.451657	0.457137	0.000271484	0.0420437	0.0129296	A	A	A	KITLG	KIT ligand	1	4254	"NM_003994.5,NM_000899.4"	299782567;299782568	"NP_003985.2,NP_000890.1"	ENSG00000049130	"ENST00000347404,ENST00000228280"	"ENSP00000054216,ENSP00000228280"
PH_hs_0000137	10518.9	12469.4	8756.42	10291.6	11643.5	10300.4	11722.8	7457.62	4312.86	6824.06	7265.43	7192.09	9278.97	8059.95	5227.9	8039.47	10869.6	11298.9	7757.17	7046.83	8592.35	10814.7	7198.71	8404.6	-0.587186	-0.363746	-0.22344	0.000398451	0.0272412	0.245936	P	P	P	CYTH1	cytohesin 1	1	9267	"NM_004762.2,NM_017456.2"	110349757;110349762	"NP_004753.1,NP_059430.2"	ENSG00000108669	"ENST00000446868,ENST00000361101"	"ENSP00000389095,ENSP00000354398"
PH_hs_0000138	9256.35	16233.7	17912.6	16835	22552.6	16803	21992.8	9293.79	4204.93	8966.63	9184.54	7298.48	27159.7	9153.33	9183.24	11125.4	14748.4	9682.71	5231.24	8262.06	11980.3	17369.4	10751.6	10030.5	-0.691996	-0.792162	0.100165	0.0717315	0.00411087	0.818624	P	P	P	GZMB	"granzyme B (granzyme 2, cytotoxic T-lymphocyte-associated serine esterase 1)"	1	3002	NM_004131.4	221625527	NP_004122.2	ENSG00000100453	"ENST00000382540,ENST00000382542,ENST00000526004,ENST00000530830,ENST00000554242,ENST00000532263,ENST00000216341,ENST00000415355"	"ENSP00000371980,ENSP00000371982,ENSP00000434213,ENSP00000435084,ENSP00000450535,ENSP00000432074,ENSP00000216341,ENSP00000387385"
PH_hs_0000140	9.98395	8.51041	5.50349	6.00315	7.49167	7.03101	8.02864	8.0633	5.48981	4.99183	6.00408	4.50049	8.49355	9.50905	3.51202	5.98609	7.50212	8.98865	8.49264	6.49873	12.5925	7.50747	6.72173	7.65325	-0.159495	0.0277447	-0.18724	0.417231	0.907142	0.488674	A	A	A	SFTPC	surfactant protein C	1	6440	"NM_001172357.1,NM_001172410.1,NM_003018.3"	288915542;288915520;149999607	"NP_001165828.1,NP_001165881.1,NP_003009.2"	ENSG00000168484	"ENST00000524255,ENST00000520605,ENST00000521315,ENST00000318561"	"ENSP00000429552,ENSP00000430266,ENSP00000430410,ENSP00000316152"
PH_hs_0000141	24.0499	22.9572	22.5036	15.5884	23.5402	25.8464	20.5479	21.1373	16.5927	21.9931	23.9902	21.0003	26.081	28.4844	13.4535	32.4846	22.0043	23.9655	24.0504	28.0134	33.5806	22.1476	22.7541	25.3646	0.0389759	0.195664	-0.156689	0.757977	0.29361	0.401956	A	A	A	SPRR1B	small proline-rich protein 1B	1	6699	NM_003125.2	83582814	NP_003116.2	ENSG00000169469	ENST00000307098	ENSP00000306461
PH_hs_0000142	194.488	167.028	139.488	95.7835	201.463	176.097	166.072	228.856	169.553	181.432	236.213	201.999	239.575	260.138	125.076	266.347	264.55	318.591	220.205	264.004	325.282	162.917	216.824	254.865	0.412385	0.645595	-0.233211	0.0130249	0.0109689	0.21494	A	A	A	TACR1	tachykinin receptor 1	1	6869	NM_001058.3	205277346	NP_001049.1	ENSG00000115353	ENST00000305249	ENSP00000303522
PH_hs_0000143	1613.22	673.486	1043.9	895.058	920.754	1566.8	1557.31	622.217	1023.88	1164.79	1060.23	573.513	1141.72	913.143	342.569	943.064	1062.48	1244.74	1309.7	725.05	1783.05	1181.5	928.499	1058.67	-0.347652	-0.158378	-0.189274	0.173298	0.598476	0.522391	P	P	P	DNAJC10	"DnaJ (Hsp40) homolog, subfamily C, member 10"	1	54431	NM_018981.1	24308126	NP_061854.1	NA	NA	NA
PH_hs_0000144	2010.96	2136.59	1530.61	1904.89	2176.5	2064.94	2340.26	1558.96	1188.61	1284.65	1325.1	1184.48	1616.58	1471.43	902.029	1246.14	1852.69	1882.35	1535.74	1193.29	1753.56	2023.54	1375.69	1480.83	-0.556725	-0.450473	-0.106253	0.000208252	0.00962325	0.520411	P	P	P	TBP	TATA box binding protein	1	6908	"NM_001172085.1,NM_003194.4"	285026519;285026518	"NP_001165556.1,NP_003185.1"	ENSG00000112592	"ENST00000540980,ENST00000392092,ENST00000446829,ENST00000230354"	"ENSP00000442132,ENSP00000375942,ENSP00000404905,ENSP00000230354"
PH_hs_0000145	968.097	568.904	473.492	803.797	798.958	673.755	521.542	719.5	615.252	724.874	807.219	588.996	683.917	827.601	629.103	879.093	810.169	1399.45	839.98	1203.3	765.862	686.935	709.623	932.422	0.0468785	0.440809	-0.393931	0.771113	0.071679	0.0753208	P	P	P	LTBR	"lymphotoxin beta receptor (TNFR superfamily, member 3)"	1	4055	NM_002342.1	4505038	NP_002333.1	ENSG00000111321	"ENST00000441074,ENST00000541102,ENST00000228918,ENST00000539925"	"ENSP00000438605,ENSP00000228918,ENSP00000440875"
PH_hs_0000146	163.917	489.823	448.996	97.1656	467.227	748.097	571.425	104.792	94.1507	80.331	96.0653	114.495	116.545	104.714	47.4265	531.864	773.893	157.558	252.275	114.513	475.937	426.664	101.585	336.21	-2.07042	-0.34374	-1.72668	0.0089676	0.505674	0.0575622	P	A	P	NR4A1	"nuclear receptor subfamily 4, group A, member 1"	1	3164	"NM_001202233.1,NM_173157.2,NM_002135.4"	320202955;320202954;320202953	"NP_001189162.1,NP_775180.1,NP_002126.2"	ENSG00000123358	"ENST00000394825,ENST00000243050,ENST00000360284,ENST00000550582,ENST00000550557,ENST00000394824,ENST00000550082,ENST00000545748"	"ENSP00000378302,ENSP00000243050,ENSP00000353427,ENSP00000455767,ENSP00000378301,ENSP00000449539,ENSP00000440864"
PH_hs_0000148	8.51347	8.98608	6.49658	5.02555	8.52478	8.16886	7.00404	8.01707	7.00664	8.00058	6.97867	6.50049	8.49355	11.4952	5.0022	10.4489	8.50613	8.52064	5.49003	7.504	10.0302	7.53134	8.07031	7.92887	0.0997188	0.0742086	0.0255102	0.527744	0.685311	0.891061	A	A	A	WT1	Wilms tumor 1	1	7490	"NM_001198552.1,NM_001198551.1,NM_024426.4,NM_024424.3,NM_000378.4"	309951098;309951096;309951095;309951093;309951094	"NP_001185481.1,NP_001185480.1,NP_077744.3,NP_077742.2,NP_000369.3"	ENSG00000184937	"ENST00000452863,ENST00000530998,ENST00000332351,ENST00000379077,ENST00000379079"	"ENSP00000415516,ENSP00000435307,ENSP00000331327,ENSP00000368368,ENSP00000368370"
PH_hs_0000149	94.3071	114.144	98.0074	62.1701	103.815	110.821	123.335	101.308	45.7742	64.9962	90.009	57.001	106.288	93.0759	29.0337	44.3496	50.5148	91.9895	41.8594	52.5017	58.2531	100.943	79.7788	52.6431	-0.339462	-0.939223	0.599761	0.0945445	0.000628772	0.0382956	A	A	A	ZNF167	zinc finger protein 167	1	55888	NM_018651.2	47716686	NP_061121.2	ENSG00000196345	"ENST00000273320,ENST00000426540"	"ENSP00000273320,ENSP00000395524"
PH_hs_0000150	2.51105	2.00053	2.00001	1.48933	2.45445	2.54443	2.00115	2.0505	1.48602	1.00007	2.48866	1.50016	2.52388	3.00061	2.00088	1.98515	2.49804	3.00049	3.00261	3.00002	2.00118	2.14299	2.00713	2.49834	-0.0944937	0.221343	-0.315837	0.666475	0.164533	0.16407	A	A	A	LMO1	LIM domain only 1 (rhombotin 1)	1	4004	"NR_073006.1,NM_002315.2"	394025676;394025673	"-,NP_002306.1"	ENSG00000166407	ENST00000335790	ENSP00000338207
PH_hs_0000151	31.9125	43.5197	18.0024	24.2419	19.0837	33.0795	38.8303	27.4431	23.0526	27.9935	25.5043	17.5008	25.5603	25.991	10.0253	21.9133	23.0044	20.5098	23.1972	11.9974	32.0432	29.81	24.7208	20.3844	-0.27007	-0.548332	0.278262	0.232502	0.0661467	0.19833	A	A	A	OVGP1	"oviductal glycoprotein 1, 120kDa"	1	5016	NM_002557.3	58386719	NP_002548.3	ENSG00000085465	ENST00000369732	ENSP00000358747
PH_hs_0000152	5453.32	5412.11	6809.12	6770.44	4959.78	6544.63	5232.2	5130.98	4076.94	4530.64	4356.16	5340.08	6484.13	6661.96	3941.39	5063.63	6438.63	3463.04	4042.73	4788.71	4078.24	5883.09	5225.84	4545.2	-0.17091	-0.37223	0.201321	0.204203	0.0171359	0.229673	P	P	P	HLA-DMB	"major histocompatibility complex, class II, DM beta"	1	3109	NM_002118.4	301129274	NP_002109.2	ENSG00000242574|ENSG00000241296|ENSG00000241674|ENSG00000226264|ENSG00000239329|ENSG00000242092|ENSG00000242386|ENSG00000234154	###############################################################################################################################################################################################################################################################	###############################################################################################################################################################################################################################################################
PH_hs_0000153	14.4958	16.4962	17.0001	10.0053	15.0154	17.142	16.5215	13.5519	11.0412	12.0094	11.956	11.4998	19.5508	21.5115	9.00395	22.9135	19.4983	19.484	14.0122	16.0027	21.1097	15.2395	14.4458	17.432	-0.0771622	0.193929	-0.271091	0.680765	0.31014	0.241161	A	A	A	THPO	thrombopoietin	1	7066	"NM_001177598.1,NM_001177597.1,NM_000460.2"	294862251;294862249;40805871	"NP_001171069.1,NP_001171068.1,NP_000451.1"	ENSG00000090534	"ENST00000421442,ENST00000445696,ENST00000204615"	"ENSP00000411704,ENSP00000410763,ENSP00000204615"
PH_hs_0000154	0.510246	0	0.498851	0.0229258	0.968945	0.535569	1.00058	0	0.485071	0.495771	-0.487297	0.500162	0	0	0	0	0	0.493668	1.00087	-0.498687	1.00059	0.505302	0.141958	0.285206	-1.83168	-0.82514	-1.00654	0.102834	0.418536	0.587748	A	A	A	SLC4A3	"solute carrier family 4, anion exchanger, member 3"	1	6508	"NM_201574.2,NM_005070.3,NR_048551.1"	157671952;157671950;386869267	"NP_963868.2,NP_005061.2,-"	ENSG00000114923	"ENST00000373762,ENST00000317151,ENST00000425141,ENST00000273063,ENST00000373760,ENST00000358055"	"ENSP00000362867,ENSP00000314006,ENSP00000396863,ENSP00000273063,ENSP00000362865,ENSP00000350756"
PH_hs_0000155	937.378	843.599	706.025	687.262	898.663	886.287	861.13	1016.12	860.5	1005.72	1000	839.975	1008.27	1021.96	922.096	567.569	676.003	612.78	486.791	502.571	628.074	831.478	964.649	627.983	0.214326	-0.404951	0.619278	0.0159225	0.0113366	0.000421053	P	P	P	TAF1	"TAF1 RNA polymerase II, TATA box binding protein (TBP)-associated factor, 250kDa"	1	6872	"NM_138923.2,NM_004606.3"	187761328;187761327	"NP_620278.1,NP_004597.2"	NA	NA	NA
PH_hs_0000156	860.154	3317.77	3123.93	1148.94	1989.57	3527.78	3279.85	841.869	361.55	432.031	566.011	366.511	1120.81	1001.81	400.883	4015.87	4033.78	2131.76	554.804	478.038	2222.36	2464	670.084	1976.79	-1.87859	-0.317846	-1.56074	0.00470917	0.521583	0.073992	P	P	P	DUSP2	dual specificity phosphatase 2	1	1844	NM_004418.3	187608704	NP_004409.1	ENSG00000158050	ENST00000288943	ENSP00000288943
PH_hs_0000157	2221.1	2159.62	1825.93	2097.34	2390.67	1999.46	2644.03	1939.64	1260.5	1577.64	1519.41	1577.98	1938.87	1797.96	1265.43	1656.72	1983.41	1813.12	1459.3	1547.17	1836.03	2191.16	1658.86	1651.6	-0.401508	-0.407834	0.00632557	0.00223924	0.00203055	0.957155	P	P	P	PPWD1	peptidylprolyl isomerase domain and WD repeat containing 1	1	23398	"NM_015342.3,NR_046350.1,NR_046349.1,NR_046348.1"	376319216;376319213;376319211;376319210	"NP_056157.1,-"	ENSG00000113593	"ENST00000538977,ENST00000535264,ENST00000511908,ENST00000510930,ENST00000261308"	"ENSP00000444496,ENSP00000442371,ENSP00000425390,ENSP00000423486,ENSP00000261308"
PH_hs_0000159	16.9265	19.989	12.9978	9.09643	15.532	16.1357	16.0092	17.5142	20.0806	20.5228	30.0726	28.0003	26.2404	29.0629	13.0686	21.3442	21.9964	17.9132	15.5578	24.0054	24.6239	15.2409	24.4991	19.7871	0.684777	0.376605	0.308172	0.00212819	0.0522951	0.0863496	A	A	A	GRIN2B	"glutamate receptor, ionotropic, N-methyl D-aspartate 2B"	1	2904	NM_000834.3	167003330	NP_000825.2	ENSG00000150086	ENST00000279593	ENSP00000279593
PH_hs_0000160	491.319	655.261	479.984	864.966	490.963	596.035	686.523	413.958	490.364	597.318	394.747	618.484	543.823	532.914	113.861	821.164	265.853	889.877	514.829	1208.59	266.277	609.293	513.087	582.922	-0.247932	-0.0638326	-0.184099	0.152845	0.874108	0.66728	P	P	P	ALOX12	arachidonate 12-lipoxygenase	1	239	NM_000697.2	154426291	NP_000688.2	ENSG00000108839	"ENST00000406228,ENST00000251535"	ENSP00000251535
PH_hs_0000161	962.071	988.064	830.975	1679.19	774.222	1229.95	1185.19	880.105	1263.32	900.544	872.55	957.505	915.525	1307.28	696.521	1023.46	1345.93	1226.73	1249.97	1340.68	1248.15	1092.81	1013.83	1161.64	-0.10822	0.0881169	-0.196337	0.575441	0.64553	0.214996	P	P	P	ACP5	"acid phosphatase 5, tartrate resistant"	1	54	"NM_001111036.1,NM_001111035.1,NM_001611.3,NM_001111034.1"	161377454;161377452;161377449;161377450	"NP_001104506.1,NP_001104505.1,NP_001602.1,NP_001104504.1"	ENSG00000102575	"ENST00000433365,ENST00000412435,ENST00000218758"	"ENSP00000413456,ENSP00000392374,ENSP00000218758"
PH_hs_0000163	841.641	847.168	673.988	1403.07	879.682	1109.76	700.107	908.935	1123.42	1139.71	635.345	706.018	978.395	1091.49	1796.38	1695.37	1513.87	3172.08	1487.74	2160.09	2219.14	922.203	940.474	2006.38	0.0283038	1.12144	-1.09314	0.884715	0.00197262	0.00234731	P	P	P	ANPEP	alanyl (membrane) aminopeptidase	1	290	NM_001150.2	157266299	NP_001141.2	ENSG00000166825	ENST00000300060	ENSP00000300060
PH_hs_0000165	19.0077	24.9414	14.4989	20.5222	22.5071	23.1019	21.5004	16.6045	27.9957	23.506	14.5229	15.5002	24.0779	19.5111	27.5016	24.914	28.0044	31.9668	23.02	29.0002	27.577	20.8685	20.2455	27.4263	-0.043729	0.394232	-0.437961	0.792237	0.00216963	0.00918358	A	A	A	APOH	apolipoprotein H (beta-2-glycoprotein I)	1	350	NM_000042.2	153266840	NP_000033.2	ENSG00000091583	"ENST00000581797,ENST00000585162,ENST00000205948"	"ENSP00000463553,ENSP00000462260,ENSP00000205948"
PH_hs_0000166	1503.97	847.043	1241.05	2255.67	1322.28	621.548	471.056	714.598	803.384	928.684	1589.68	873.503	1250.21	2310.72	1047.63	1898.65	1514.93	3640.75	1561.33	2117.11	3584.59	1180.37	1210.11	2195	0.0358961	0.894976	-0.85908	0.926389	0.0484571	0.0522	P	P	P	ASGR2	asialoglycoprotein receptor 2	1	433	"NM_080914.2,NM_001201352.1,NM_080913.3,NM_001181.4,NM_080912.3"	319655554;319655552;319655551;319655550;319655549	"NP_550436.1,NP_001188281.1,NP_550435.1,NP_001172.1,NP_550434.1"	ENSG00000161944	"ENST00000380952,ENST00000446679,ENST00000574106,ENST00000254850,ENST00000355035"	"ENSP00000370339,ENSP00000405844,ENSP00000458972,ENSP00000254850,ENSP00000347140"
PH_hs_0000167	22.9088	24.0553	14.4989	8.51593	18.0506	24.1711	22.0848	27.5355	19.5339	22.0187	34.0231	24.5008	24.6384	32.5422	18.1127	21.4055	23.5104	28.9278	16.5587	24.5041	28.1625	19.1836	26.399	23.0259	0.460604	0.263384	0.197221	0.0334156	0.203096	0.233024	A	A	A	GCK	glucokinase (hexokinase 4)	1	2645	"NM_033508.1,NM_033507.1,NM_000162.3"	15967160;15967158;167621407	"NP_277043.1,NP_277042.1,NP_000153.1"	ENSG00000106633	"ENST00000345378,ENST00000395796,ENST00000403799,ENST00000336642,ENST00000459642"	"ENSP00000223366,ENSP00000379142,ENSP00000384247,ENSP00000338009,NA"
PH_hs_0000168	284.665	245.459	256.997	215.205	303.055	309.629	258.861	218.835	208.374	199.374	253.016	225.496	226.68	249.079	156.796	327.663	280.857	282.617	397.727	263.036	353.839	267.696	225.836	294.648	-0.245319	0.138397	-0.383716	0.0177947	0.419819	0.0568889	A	A	A	BMP1	bone morphogenetic protein 1	1	649	"NM_006129.4,NR_033403.1"	291463261;291463263	"NP_006120.1,-"	ENSG00000168487	"ENST00000354870,ENST00000520970,ENST00000306385"	"ENSP00000346941,ENSP00000428332,ENSP00000305714"
PH_hs_0000169	342.849	363.656	266.02	260.389	381.844	369.562	401.664	308.95	225.598	259.259	330.808	291.992	387.653	370.032	186.152	268.667	342.93	290.125	387.524	330.569	336.146	340.855	310.613	306.016	-0.134039	-0.155549	0.0215104	0.339938	0.305145	0.891418	P	P	P	POLR3D	"polymerase (RNA) III (DNA directed) polypeptide D, 44kDa"	1	661	NM_001722.2	55769551	NP_001713.2	ENSG00000168495	"ENST00000397802,ENST00000306433"	"ENSP00000380904,ENSP00000303088"
PH_hs_0000170	33.5035	24.482	31.0002	17.6124	22.6996	32.2066	21.8685	35.0284	21.0199	29.532	34.2057	34.9997	29.0886	50.5316	20.9883	49.8739	31.0125	25.953	31.5127	33.5147	38.0954	26.1961	33.4866	32.9929	0.35423	0.332804	0.0214263	0.104335	0.133322	0.920977	A	A	A	C6	complement component 6	1	729	"NM_000065.2,NM_001115131.1"	169636414;169636416	"NP_000056.2,NP_001108603.2"	ENSG00000039537	"ENST00000263413,ENST00000337836"	"ENSP00000263413,ENSP00000338861"
PH_hs_0000171	14.8453	5.50961	2.50117	4.53675	21.798	6.76227	5.02691	2.96016	13.736	4.02588	5.51678	9.5021	20.6293	14.5528	7.06595	10.1096	3.99607	18.6891	5.09294	6.00004	17.6702	8.71144	10.1319	9.8034	0.217916	0.170371	0.0475452	0.70047	0.759795	0.92357	A	A	A	C8G	"complement component 8, gamma polypeptide"	1	733	NM_000606.2	166197659	NP_000597.2	ENSG00000176919	"ENST00000224181,ENST00000371634"	"ENSP00000224181,ENSP00000360697"
PH_hs_0000172	32.9129	28.5157	22.5036	23.5697	29.6426	32.542	31.09	31.5903	23.9919	24.0103	31.5084	28.4995	29.0858	36.0358	20.0088	36.3477	35.0006	40.4489	32.484	30.0002	42.2437	28.6823	29.246	33.7906	0.0280764	0.236457	-0.208381	0.807994	0.144797	0.192591	A	A	A	ACTA1	"actin, alpha 1, skeletal muscle"	1	58	NM_001100.3	47078293	NP_001091.1	ENSG00000143632	"ENST00000366683,ENST00000366682,ENST00000308794,ENST00000366684"	"ENSP00000355644,ENSP00000355643,ENSP00000312351,ENSP00000355645"
PH_hs_0000174	3.00121	1.49225	1.49886	2.51278	2.48653	2.07557	2.48943	3.9623	1.00095	2.50445	1.48798	1.99968	2.00317	1.52168	2.00088	2.50825	2.50204	1.50666	3.00261	2.50133	3.00177	2.22237	2.0686	2.43193	-0.103447	0.130003	-0.23345	0.723248	0.488923	0.4043	A	A	A	CACNA1S	"calcium channel, voltage-dependent, L type, alpha 1S subunit"	1	779	NM_000069.2	110349766	NP_000060.2	ENSG00000081248	"ENST00000367338,ENST00000362061"	"ENSP00000356307,ENSP00000355192"
PH_hs_0000175	5.0221	3.49278	5.99543	2.51278	4.13245	4.55329	3.53806	11.6095	9.70925	12.4369	6.46529	4.49984	3.44579	11.0307	8.04543	3.50848	4.50207	2.00033	2.0608	4.00003	5.56405	4.17813	8.45676	4.24017	1.01725	0.0212656	0.995983	0.0198892	0.94686	0.0245128	A	A	A	SERPINA6	"serpin peptidase inhibitor, clade A (alpha-1 antiproteinase, antitrypsin), member 6"	1	866	NM_001756.3	73858563	NP_001747.2	ENSG00000170099	"ENST00000341584,ENST00000555056"	"ENSP00000342850,ENSP00000451045"
PH_hs_0000176	273.99	260.561	306.976	396.811	260.623	310.3	283.428	165.506	206.588	241.513	248.395	252	225.516	398.602	128.077	370.689	285.933	262.992	317.217	252.516	329.559	298.956	248.303	278.14	-0.267831	-0.104118	-0.163712	0.153198	0.558969	0.472584	A	A	A	CD1A	CD1a molecule	1	909	NM_001763.2	110618223	NP_001754.2	ENSG00000158477	ENST00000289429	ENSP00000289429
PH_hs_0000177	3164.18	3187.02	3905.45	3821.31	3875.72	4512.08	4296.54	2351.36	4003.45	2256.26	2280.77	1605.45	2319.02	3162.36	1383.93	3402.17	3159.67	433.135	3108.07	976.624	3914.21	3823.19	2568.38	2339.69	-0.573916	-0.70846	0.134544	0.00480812	0.0289806	0.709517	P	P	P	CD1C	CD1c molecule	1	911	NM_001765.2	110618226	NP_001756.2	ENSG00000158481	"ENST00000443761,ENST00000368170"	"ENSP00000408755,ENSP00000357152"
PH_hs_0000178	2237.62	1807.69	1453.08	2191.59	2335.27	1745.85	1339.52	1415.12	1095.68	1157.81	1618.04	1361.52	1422.43	2408.8	1874.72	2583.72	1967.17	1263.04	1191.34	1276.76	1151.29	1872.95	1497.06	1615.43	-0.32318	-0.21339	-0.10979	0.117467	0.33104	0.661573	P	P	P	TNFRSF8	"tumor necrosis factor receptor superfamily, member 8"	1	943	"NM_152942.2,NM_001243.3"	68348712;68348710	"NP_694421.1,NP_001234.2"	ENSG00000120949	"ENST00000479933,ENST00000413146,ENST00000263932"	"ENSP00000398337,ENSP00000263932"
PH_hs_0000179	130.161	120.146	82.5016	111.822	99.198	88.651	74.307	90.7936	113.23	85.0574	109.379	86.5015	121.473	128.097	148.078	78.5437	105.512	241.655	110.641	115.523	164.707	100.97	104.933	137.808	0.0555508	0.448744	-0.393193	0.704826	0.130802	0.166919	A	A	A	F12	coagulation factor XII (Hageman factor)	1	2161	NM_000505.3	145275212	NP_000496.2	ENSG00000131187	"ENST00000510358,ENST00000504406,ENST00000502854,ENST00000253496"	ENSP00000253496
PH_hs_0000181	18.0073	14.5609	13.9978	8.60763	14.1106	17.4088	11.9348	25.67	17.5628	15.5054	22.041	23.0006	29.4073	29.4989	13.0267	18.4201	16.0162	17.9773	14.4979	19.5094	25.6975	14.0897	23.2409	17.8779	0.722022	0.343532	0.37849	0.00341699	0.0807521	0.0612248	A	A	A	F9	coagulation factor IX	1	2158	NM_000133.3	183979970	NP_000124.1	ENSG00000101981	ENST00000218099	ENSP00000218099
PH_hs_0000182	22.4789	19.9564	12.5012	11.0975	17.0816	18.48	17.0098	20.8599	14.5292	18.5056	25.5565	21.4998	23.0364	27.5412	13.0895	20.8671	23.9964	29.3958	23.5352	23.5067	30.5545	16.9436	21.6469	23.5636	0.353419	0.475817	-0.122398	0.0569149	0.0304357	0.497145	A	A	A	CLPS	"colipase, pancreatic"	1	1208	"NM_001252597.1,NM_001252598.1,NM_001832.3"	357588513;357588515;357588512	"NP_001239526.1,NP_001239527.1,NP_001823.1"	ENSG00000137392	ENST00000259938	ENSP00000259938
PH_hs_0000185	109.124	185.886	91.4924	77.2468	271.022	113.234	157.971	53.1593	287.203	51.5165	46.4403	110	56.1286	82.4811	122.928	1030.52	721.386	345.89	199.672	147.017	671.054	143.711	98.1327	462.639	-0.550365	1.68672	-2.23708	0.294493	0.052336	0.0325935	A	A	P	EGR2	early growth response 2	1	1959	"NM_001136179.1,NM_001136178.1,NM_001136177.1,NM_000399.3"	209969756;209969754;209969752;209969751	"NP_001129651.1,NP_001129650.1,NP_001129649.1,NP_000390.2"	ENSG00000122877	"ENST00000411732,ENST00000439032,ENST00000242480"	"ENSP00000387634,ENSP00000402040,ENSP00000242480"
PH_hs_0000186	25.4601	21.5791	13.9955	13.1215	16.9854	13.9286	18.1065	21.9545	15.045	18.0184	25.0431	13.5021	18.1082	23.5261	16.5806	18.8972	20.0083	26.4466	15.4987	19.0001	27.0889	17.5967	19.3139	20.5029	0.134339	0.220529	-0.0861899	0.484026	0.255683	0.625683	A	A	A	EDN2	endothelin 2	1	1907	NM_001956.3	208973218	NP_001947.1	ENSG00000127129	ENST00000372587	ENSP00000361668
PH_hs_0000187	23.5195	21.9895	20.4967	12.0751	26.0588	26.9176	23.0373	27.1501	22.4443	19.9929	26.5311	27.9997	29.1256	28.5272	13.9642	30.4076	30.9925	22.4716	33.882	24.0054	36.4608	22.0135	25.9673	27.4549	0.238305	0.318674	-0.0803686	0.109294	0.148045	0.655069	A	A	A	EDN3	endothelin 3	1	1908	"NM_207034.1,NM_207033.1,NM_207032.1,NM_000114.2"	46370063;46370061;46370059;46370058	"NP_996917.1,NP_996916.1,NP_996915.1,NP_000105.1"	ENSG00000124205	"ENST00000371028,ENST00000395654,ENST00000311585,ENST00000337938"	"ENSP00000360067,ENSP00000379015,ENSP00000311854,ENSP00000337128"
PH_hs_0000188	178.47	157.844	102.497	144.84	99.7146	221.909	191.199	160.912	104.037	124.052	133.038	86.001	175.397	243.471	101.827	81.5138	101.492	85.8217	114.585	97.0086	200.605	156.639	146.701	111.836	-0.094562	-0.486055	0.391493	0.711273	0.0750967	0.191971	A	A	A	FCER2	"Fc fragment of IgE, low affinity II, receptor for (CD23)"	1	2208	"NM_001207019.2,NM_001220500.1,NM_002002.4"	334085204;334085202;221136804	"NP_001193948.2,NP_001207429.1,NP_001993.2"	ENSG00000104921	"ENST00000360067,ENST00000346664"	"ENSP00000353178,ENSP00000264072"
PH_hs_0000190	18537.1	19331.6	15884.5	19839.2	19998.2	18474.4	17927.1	13593	13865.7	16004.6	18751.5	16614.3	19620	24208.3	18085.5	25355	21851.7	40342	21717.3	25417.4	27683.1	18570.3	17522.5	25778.9	-0.0837907	0.473191	-0.556982	0.505225	0.0371934	0.0239567	P	P	P	FGR	Gardner-Rasheed feline sarcoma viral (v-fgr) oncogene homolog	1	2268	"NM_001042747.1,NM_001042729.1,NM_005248.2"	112382243;112382240;112382242	"NP_001036212.1,NP_001036194.1,NP_005239.1"	ENSG00000000938	"ENST00000399173,ENST00000545953,ENST00000374004,ENST00000469062,ENST00000374005"	"ENSP00000382126,ENSP00000445302,ENSP00000363116,ENSP00000363117"
PH_hs_0000191	38.8751	49.0946	25.0024	20.1022	30.1592	42.2509	34.628	40.7944	27.0564	33.5067	36.4857	33.4989	37.7387	42.0655	20.0507	32.8239	29.9925	27.9276	22.5344	26.0028	41.7312	34.3018	35.878	28.7233	0.0648184	-0.256061	0.320879	0.720303	0.258106	0.0549412	A	A	A	FMO1	flavin containing monooxygenase 1	1	2326	NM_002021.1	4503754	NP_002012.1	ENSG00000010932	"ENST00000354841,ENST00000469112,ENST00000367750"	"ENSP00000346901,ENSP00000356724"
PH_hs_0000192	5.47209	4.49304	4.49657	2.51278	3.51964	3.61557	3.02576	5.53485	4.00379	4.50459	6.49138	5	5.04776	5.49399	3.51202	4.47808	4.49808	6.00099	4.51868	5.00003	7.56523	3.87649	5.15377	5.08187	0.410876	0.390609	0.0202673	0.0228568	0.0809929	0.904528	A	A	A	FSHR	follicle stimulating hormone receptor	1	2492	"NM_181446.2,NM_000145.3"	291575176;291575175	"NP_852111.2,NP_000136.2"	ENSG00000170820	"ENST00000346173,ENST00000304421,ENST00000406846"	"ENSP00000333908,ENSP00000306780,ENSP00000384708"
PH_hs_0000193	43.3066	38.0916	16.4943	17.1236	28.0288	25.7797	27.9681	22.3087	27.4183	32.5066	38.3566	15.0042	30.6081	29.9491	16.9446	37.3326	37.0166	45.4369	19.827	42.0135	42.44	28.1133	28.0217	34.4302	-0.00470783	0.292423	-0.297131	0.984826	0.29054	0.241207	A	A	A	F11	coagulation factor XI	1	2160	NM_000128.3	116805318	NP_000119.1	ENSG00000088926	"ENST00000264692,ENST00000503841,ENST00000264691,ENST00000403665"	"ENSP00000264692,ENSP00000264691,ENSP00000384957"
PH_hs_0000195	4112.22	3975.72	3138.47	4352	3739.18	2896.97	3263.57	2142.33	3183.22	3123.32	2652.9	3148.49	2427.94	2411.61	3213.53	3748.68	4368.64	7176.65	4096.8	4366.33	6093.6	3639.73	2727.12	4723.46	-0.416456	0.376011	-0.792467	0.0048942	0.0939981	0.00844742	P	P	P	GAA	"glucosidase, alpha; acid"	1	2548	"NM_001079804.1,NM_001079803.1,NM_000152.3"	119393894;119393892;119393890	"NP_001073272.1,NP_001073271.1,NP_000143.2"	ENSG00000171298	"ENST00000302262,ENST00000390015"	"ENSP00000305692,ENSP00000374665"
PH_hs_0000196	2.51105	2.4762	3.50347	3.00158	2.00206	3.14671	4.02634	3.91606	2.48697	5.4876	4.49002	2	4.96808	4.00081	3.49106	2.98539	2.49804	2.00033	2.48741	4.49608	2.48932	2.95249	3.90708	2.92109	0.40416	-0.0154237	0.419583	0.112557	0.940155	0.115395	A	A	A	GIP	gastric inhibitory polypeptide	1	2695	NM_004123.2	62243447	NP_004114.1	ENSG00000159224	ENST00000357424	ENSP00000350005
PH_hs_0000197	669.579	750.909	531.525	916.359	664.49	801.541	673.845	407.822	554.171	698.222	353.615	853.481	990.078	637.001	145.771	786.997	241.952	1806.83	541.084	1564.65	225.425	715.464	642.056	758.958	-0.156181	0.0851404	-0.241321	0.473014	0.87172	0.676261	P	P	P	GP1BA	"glycoprotein Ib (platelet), alpha polypeptide"	1	2811	NM_000173.5	291190771	NP_000164.5	ENSG00000185245	ENST00000329125	ENSP00000329380
PH_hs_0000198	10.5545	9.0187	9.00235	6.5378	14.0144	9.64215	10.5181	20.4281	16.5002	15.0096	14.4186	16.4995	20.5922	21.4545	12.0472	14.9116	14.4942	12.4572	11.4953	11.4961	19.5966	9.89827	17.8433	13.7855	0.85013	0.477898	0.372232	0.000122247	0.0171604	0.0227692	A	A	A	SERPIND1	"serpin peptidase inhibitor, clade D (heparin cofactor), member 1"	1	3053	NM_000185.3	73858565	NP_000176.2	ENSG00000099937	ENST00000215727	ENSP00000215727
PH_hs_0000199	377.783	308.824	286.025	226.043	496.68	327.031	294.418	385.959	375.648	430.734	405.275	304.494	453.112	383.813	296.858	455.31	267.227	503.237	527.558	428.995	441.669	330.972	391.291	417.265	0.241533	0.334255	-0.0927219	0.13772	0.10785	0.547213	P	P	P	RARG	"retinoic acid receptor, gamma"	1	5916	"NM_001243732.1,NM_001243731.1,NM_001243730.1,NM_001042728.2,NM_000966.5"	344030239;344030236;344030234;344030232;344030233	"NP_001230661.1,NP_001230660.1,NP_001230659.1,NP_001036193.1,NP_000957.1"	ENSG00000172819	"ENST00000394426,ENST00000425354"	"ENSP00000377947,ENSP00000388510"
PH_hs_0000200	111.495	129.132	71.0027	61.1622	118.41	106.796	92.7816	146.342	118.297	125.522	160.291	122.499	152.241	154.581	111.916	168.674	154.492	214.106	105.856	230.065	243.409	98.6827	139.968	175.503	0.504223	0.830623	-0.3264	0.00444853	0.00963196	0.148769	A	A	A	HRG	histidine-rich glycoprotein	1	3273	NM_000412.2	13518024	NP_000403.1	ENSG00000113905|ENSG00000225175	"ENST00000495413,ENST00000232003|ENST00000451768"	ENSP00000232003|NA
PH_hs_0000201	32.0531	54.0144	15.0024	21.9886	22.9916	31.7396	14.5444	24.005	38.4595	24.0103	19.448	7.50016	15.5046	18.4966	34.9735	25.4524	45.9808	63.972	7.0061	12.0001	18.035	27.4763	21.0606	29.6314	-0.383641	0.108939	-0.49258	0.330023	0.819567	0.33793	A	A	A	SDC2	syndecan 2	1	6383	NM_002998.3	55925658	NP_002989.2	ENSG00000169439	"ENST00000545117,ENST00000519914,ENST00000522911,ENST00000518385"	"ENSP00000441453,ENSP00000428256,ENSP00000427784,ENSP00000429045"
PH_hs_0000202	9.98395	9.51068	7.50119	3.5133	8.97717	10.6466	8.51692	11.0235	9.97867	9.50496	9.98071	12	13.0604	16.5105	6.00263	7.94061	9.50215	10.4953	6.52043	7.49873	9.56641	8.37854	11.7227	8.21804	0.484531	-0.0279048	0.512436	0.0237376	0.886717	0.0103147	A	A	A	IGFBP4	insulin-like growth factor binding protein 4	1	3487	NM_001552.2	62243289	NP_001543.2	ENSG00000141753	"ENST00000542955,ENST00000269593"	"ENSP00000437734,ENSP00000269593"
PH_hs_0000203	104.231	103.699	76.5154	72.8017	85.1516	97.6241	86.41	60.4054	54.6903	63.5004	100.99	74.5024	113.498	120.517	65.3429	90.6231	98.0056	144.286	112.039	110.017	151.454	89.4903	84.0149	110.252	-0.0910873	0.301007	-0.392094	0.640737	0.130049	0.11228	A	A	A	TNFSF9	"tumor necrosis factor (ligand) superfamily, member 9"	1	8744	NM_003811.3	209954675	NP_003802.1	ENSG00000125657	ENST00000245817	ENSP00000245817
PH_hs_0000204	7466.59	8703	5951.95	8651.97	8979.21	8106.32	7568.42	6777.59	7273.86	8937.93	5861.48	5658.02	9046.79	7058.71	14977.9	5966.28	6951.45	9619.49	5628.93	8738.04	5963.32	7918.21	7230.62	8263.63	-0.131054	0.0616018	-0.192656	0.306429	0.800536	0.468159	P	P	P	ARHGAP25	Rho GTPase activating protein 25	1	9938	"NM_001166277.1,NM_001166276.1,NM_001007231.2,NM_014882.2"	261399910;261399908;261399906;55770896	"NP_001159749.1,NP_001159748.1,NP_001007232.2,NP_055697.1"	ENSG00000163219	"ENST00000295381,ENST00000479844,ENST00000497259,ENST00000409220,ENST00000409030,ENST00000409202"	"ENSP00000295381,ENSP00000417467,ENSP00000417818,ENSP00000386241,ENSP00000386863,ENSP00000386911"
PH_hs_0000205	1634.21	1300.24	1274.52	1427.57	1433.61	1286.42	1578.62	1214.99	747.338	941.512	1080.14	1105.99	1411.46	1347.17	579.016	814.568	981.788	617.595	818.86	731.06	871.833	1419.31	1121.23	773.531	-0.340113	-0.875662	0.535548	0.0156262	2.14428e-06	0.00677096	P	P	P	THOC1	THO complex 1	1	9984	NM_005131.2	154448889	NP_005122.2	ENSG00000079134	"ENST00000584470,ENST00000261600,ENST00000580038,ENST00000578529,ENST00000583228,ENST00000577429,ENST00000579232"	"ENSP00000261600,ENSP00000462757"
PH_hs_0000206	45.4681	44.52	39.4945	39.6239	47.1125	48.6796	44.5137	38.1273	33.0929	39.9773	37.3559	35.0016	56.6493	61.0551	30.9927	57.8145	48.9928	65.9082	36.4284	50.5043	56.252	44.2017	43.0371	49.5561	-0.0385235	0.16496	-0.203483	0.798614	0.302593	0.317264	A	A	A	RGR	retinal G protein coupled receptor	1	5995	"NM_002921.3,NM_001012720.1,NM_001012722.1"	61744450;61744453;61744451	"NP_002912.2,NP_001012738.1,NP_001012740.1"	ENSG00000148604	"ENST00000358110,ENST00000479725,ENST00000483771,ENST00000359452"	"ENSP00000350823,ENSP00000352427"
PH_hs_0000207	196.959	496.89	112.001	601.751	213.318	173.031	94.0302	164.766	311.726	509.772	277.102	323.507	284.331	425.679	2226.18	166.934	234.04	1243.83	259.432	1563.69	177.593	269.712	328.126	838.814	0.282833	1.63693	-1.3541	0.512508	0.125636	0.159019	A	P	P	KCNJ2	"potassium inwardly-rectifying channel, subfamily J, member 2"	1	3759	NM_000891.2	22095339	NP_000882.1	ENSG00000123700	ENST00000243457	ENSP00000243457
PH_hs_0000208	599.768	599.551	397.947	998.891	613.082	454.206	442.824	319.511	346.62	309.527	320.209	476.998	462.727	379.462	121.69	373.153	335.91	345.941	612.622	506.515	273.038	586.61	373.579	366.981	-0.650987	-0.676695	0.0257076	0.0318891	0.0440392	0.922025	P	P	P	DCLRE1A	DNA cross-link repair 1A	1	9937	NM_014881.3	223278373	NP_055696.3	ENSG00000198924	"ENST00000361384,ENST00000369305"	"ENSP00000355185,ENSP00000358311"
PH_hs_0000209	161.354	110.029	114.495	113.243	141.081	107.672	130.828	123.74	113.469	133.924	156.95	103.999	114.42	153.088	90.9561	175.013	195.027	205.45	135.367	163.004	154.577	125.529	128.513	159.914	0.0338954	0.349273	-0.315378	0.786522	0.0656922	0.0889089	A	A	A	NEDD4	"neural precursor cell expressed, developmentally down-regulated 4, E3 ubiquitin protein ligase"	1	4734	"NM_006154.2,NM_198400.2"	114520608;114520606	"NP_006145.2,NP_940682.2"	ENSG00000069869	"ENST00000435532,ENST00000508342,ENST00000338963,ENST00000503468,ENST00000508871"	"ENSP00000410613,ENSP00000424827,ENSP00000345530,ENSP00000426051,ENSP00000422455"
PH_hs_0000210	20.5384	13.9874	12.5012	10.5399	14.563	16.271	15.521	14.6928	12.5581	14.5053	19.5524	17.5002	13.0206	21.047	8.49325	17.9123	15.9963	17.9645	13.0409	17.5014	21.061	14.846	16.1252	15.9957	0.119242	0.107608	0.0116348	0.472069	0.567743	0.949084	A	A	A	LHX2	LIM homeobox 2	1	9355	NM_004789.3	30795195	NP_004780.3	ENSG00000106689	"ENST00000488674,ENST00000373615"	ENSP00000362717
PH_hs_0000211	7.00282	6.49357	4.50118	4.02503	6.03825	6.16	4.53864	5.0569	5.00474	4.99183	7.00476	8.00032	4.52705	7.01567	4.4915	6.49387	6.0001	6.9755	5.03388	6.49873	7.49227	5.53707	5.94304	6.14083	0.102078	0.149312	-0.0472336	0.559098	0.329332	0.766937	A	A	A	HRH1	histamine receptor H1	1	3269	"NM_001098213.1,NM_001098212.1,NM_001098211.1,NM_000861.3"	149158708;149158705;149158703;149158707	"NP_001091683.1,NP_001091682.1,NP_001091681.1,NP_000852.1"	ENSG00000196639	"ENST00000397056,ENST00000431010"	"ENSP00000380247,ENSP00000397028"
PH_hs_0000212	82.9411	77.6103	45.5014	38.1117	75.3979	68.4937	38.0142	51.1706	43.5029	51.9441	117.158	98.5015	105.366	109.193	38.5693	72.6518	96.0055	113.281	100.94	111.528	136.542	60.8672	82.4051	95.6456	0.437069	0.652034	-0.214965	0.159783	0.0334085	0.451895	A	A	A	GDF5	growth differentiation factor 5	1	8200	NM_000557.2	5123452	NP_000548.1	ENSG00000125965	"ENST00000374372,ENST00000374369"	"ENSP00000363492,ENSP00000363489"
PH_hs_0000213	73.1701	145.172	56.0049	155.708	75.6578	129.573	101.186	54.5313	35.6107	57.0212	57.0648	114.003	80.4881	83.5668	58.4104	113.136	145.54	308.897	47.0114	146.529	85.9779	105.21	68.898	129.357	-0.610742	0.298087	-0.908829	0.0653475	0.525847	0.125391	A	A	A	BIRC5	baculoviral IAP repeat containing 5	1	332	"NM_001012271.1,NM_001012270.1,NM_001168.2"	59859881;59859879;59859877	"NP_001012271.1,NP_001012270.1,NP_001159.2"	NA	NA	NA
PH_hs_0000214	20.0282	31.0572	10.9955	32.6432	17.9223	23.504	19.011	7.19987	12.7659	5.5132	24.5297	23	4.48721	21.9047	9.45178	16.9427	27.0044	17.9645	11.7315	5.50926	16.1554	22.1659	14.2001	14.9656	-0.642442	-0.566687	-0.0757548	0.0956911	0.0895679	0.859782	A	A	A	ABAT	4-aminobutyrate aminotransferase	1	18	"NM_001127448.1,NM_000663.4,NM_020686.5"	188536079;188536078;188536077	"NP_001120920.1,NP_000654.2,NP_065737.2"	ENSG00000183044	"ENST00000569156,ENST00000425191,ENST00000567812,ENST00000566590"	"ENSP00000454963,ENSP00000411916,ENSP00000456330,ENSP00000455198"
PH_hs_0000215	5260.36	5528.3	4857.47	4944.43	5054.85	6433.59	5348.02	4222.75	2954.58	3081.05	3999.32	3985.47	3810.93	5103.7	2349.54	3918.53	4804.4	5000.76	4405.65	4190.75	5098.36	5346.72	3879.69	4252.57	-0.462714	-0.330318	-0.132395	0.00120919	0.0244939	0.423887	P	P	P	CDC16	cell division cycle 16 homolog (S. cerevisiae)	1	8881	"NM_001078645.1,NM_003903.3"	118402577;118402579	"NP_001072113.1,NP_003894.3"	ENSG00000130177	"ENST00000375312,ENST00000360383,ENST00000252458,ENST00000375308,ENST00000252457,ENST00000375310,ENST00000356221"	"ENSP00000364461,ENSP00000353549,ENSP00000252458,ENSP00000364457,ENSP00000252457,ENSP00000364459,ENSP00000348554"
PH_hs_0000216	126.77	198.183	93.4948	291.756	128.1	171.889	187.637	107.768	60.4495	112.512	113.616	201.001	110.894	128.04	96.1889	183.599	230.486	436.79	69.7525	216.028	136.909	171.118	119.183	195.679	-0.521816	0.193493	-0.715309	0.105346	0.649096	0.157958	A	A	A	CENPA	centromere protein A	1	1058	"NM_001042426.1,NM_001809.3"	109637778;109637780	"NP_001035891.1,NP_001800.1"	ENSG00000115163	"ENST00000233505,ENST00000335756,ENST00000475662"	"ENSP00000233505,ENSP00000336868,NA"
PH_hs_0000217	4623.26	4627.2	3665.23	5755.02	4312.86	4624.6	3870.86	3466.81	2319.92	2856.22	4007.95	4062.07	4515.56	5744.72	2267.04	4373.31	4989.22	6314.95	4619.94	5213.45	4677.42	4497	3853.32	4636.47	-0.222862	0.0440641	-0.266926	0.22385	0.797392	0.235985	P	P	P	CCT5	"chaperonin containing TCP1, subunit 5 (epsilon)"	1	22948	NM_012073.3	58331232	NP_036205.1	ENSG00000150753|ENSG00000250444	"ENST00000511995,ENST00000506600,ENST00000515676,ENST00000515390,ENST00000503026|ENST00000502314"	"ENSP00000423052,ENSP00000427297,ENSP00000426923,ENSP00000423318|NA"
PH_hs_0000218	6479.66	4949.43	4177.22	6446.37	4537.36	4417.01	2927.14	2356.94	3382.7	4008.33	4691.52	4313.55	3641.69	7362.57	2720.57	9758.62	7696.11	9910.51	5937.23	6472.86	8108.09	4847.74	4251.04	7229.14	-0.189496	0.576511	-0.766007	0.448612	0.0507535	0.0228488	P	P	P	DPYD	dihydropyrimidine dehydrogenase	1	1806	NM_000110.3	119943097	NP_000101.2	ENSG00000188641	ENST00000370192	ENSP00000359211
PH_hs_0000219	51.6112	52.4569	64.5015	48.4911	50.9562	59.3281	48.6919	47.6244	48.0763	45.9095	45.544	53.4979	36.5379	55.0682	35.4422	64.9387	59.5069	62.9719	50.4702	52.0083	60.1571	53.7195	47.4655	55.0707	-0.178569	0.0358391	-0.214408	0.0755476	0.768284	0.120798	A	A	A	RPA3	"replication protein A3, 14kDa"	1	6119	NM_002947.3	52851430	NP_002938.1	ENSG00000106399	"ENST00000462723,ENST00000396682,ENST00000223129"	"ENSP00000379914,ENSP00000223129"
PH_hs_0000220	12.5352	11.4949	9.00235	6.00315	9.9782	11.1821	9.00519	9.06543	8.03839	9.00066	10.4941	9.49984	13.0206	14.0171	7.00307	12.9724	10.0042	12.4956	10.0678	11.0053	12.0314	9.88587	10.448	10.7971	0.0797885	0.127205	-0.0474169	0.640998	0.431701	0.765198	A	A	A	HTR1E	"5-hydroxytryptamine (serotonin) receptor 1E, G protein-coupled"	1	3354	NM_000865.2	208022659	NP_000856.1	ENSG00000168830	"ENST00000305344,ENST00000369584"	"ENSP00000307766,ENSP00000358597"
PH_hs_0000221	9.4737	12.5441	8.99544	8.05005	10.4948	10.6466	7.49231	12.5035	9.52441	10.0007	10.4941	11.5002	8.85491	20.0183	9.02491	16.958	8.00412	10.4825	13.4675	19.0001	11.5919	9.67099	11.8423	12.647	0.292215	0.387061	-0.0948458	0.204739	0.113237	0.709635	A	A	A	CHRNA5	"cholinergic receptor, nicotinic, alpha 5 (neuronal)"	1	1138	NM_000745.3	299829230	NP_000736.2	ENSG00000169684	"ENST00000559576,ENST00000559554"	"ENSP00000452641,ENSP00000453519"
PH_hs_0000222	7.51307	8.4778	7.00234	5.51435	9.00925	8.70442	8.05267	13.5519	8.52346	10.0093	13.0088	10.4998	12.5796	11.4952	7.53473	8.41775	9.49816	9.97599	8.00697	10.504	11.5433	7.75342	11.3812	9.35441	0.553743	0.270815	0.282928	0.00117308	0.0446166	0.0400133	A	A	A	ASCL1	achaete-scute complex homolog 1 (Drosophila)	1	429	NM_004316.3	190343011	NP_004307.2	ENSG00000139352	ENST00000266744	ENSP00000266744
PH_hs_0000223	14.9659	17.5128	12.0001	13.5415	14.4989	16.4711	13.0796	20.6131	13.559	15.0011	24.5558	22.0003	20.5922	27.4985	8.02447	13.8961	18.0043	23.4205	8.97831	17.0028	19.1085	14.5814	20.5457	15.4907	0.494708	0.0872725	0.407436	0.018177	0.694081	0.0974414	A	A	A	CDC25A	cell division cycle 25 homolog A (S. pombe)	1	993	"NM_201567.1,NM_001789.2"	42490759;42490757	"NP_963861.1,NP_001780.2"	NA	NA	NA
PH_hs_0000224	150.599	160.649	123.003	123.897	142.791	148.848	134.39	158.137	158.635	144.523	156.541	130.501	158.25	163.09	238.285	147.468	165.991	224.235	189.385	182.537	251.562	140.597	152.811	199.923	0.120188	0.507884	-0.387696	0.101709	0.00582192	0.0177252	A	A	A	COL7A1	"collagen, type VII, alpha 1"	1	1294	NM_000094.3	157389010	NP_000085.1	ENSG00000114270	"ENST00000454817,ENST00000466591,ENST00000328333,ENST00000487017,ENST00000465238,ENST00000470076"	"ENSP00000412569,ENSP00000332371"
PH_hs_0000225	12.5151	11.5112	11.9955	7.5154	12.0123	15.8021	10.0298	15.5099	12.073	12.0094	11.9299	14	14.0222	16.0317	8.51421	18.3895	17.0003	14.9512	11.0096	15.5014	20.6215	11.6259	13.6537	15.1411	0.231951	0.381125	-0.149173	0.106584	0.0865656	0.409757	A	A	A	SLC26A3	"solute carrier family 26, member 3"	1	1811	NM_000111.2	171543859	NP_000102.1	ENSG00000091138	"ENST00000422236,ENST00000340010,ENST00000379083"	"ENSP00000415817,ENSP00000345873,ENSP00000368375"
PH_hs_0000226	1571.9	2175.8	1261.06	1139.43	853.2	1512.25	2811.48	2512.32	742.842	982.901	757.506	620.997	1024.58	1684.15	351.552	372.615	664.943	2.494	385.335	177.5	678.766	1617.88	1189.33	376.172	-0.443954	-2.10464	1.66068	0.257764	0.00200812	0.0189275	P	P	P	CCR7	chemokine (C-C motif) receptor 7	1	1236	NM_001838.3	299473754	NP_001829.1	ENSG00000126353	ENST00000246657	ENSP00000246657
PH_hs_0000227	545.385	537.289	377.961	453.536	416.206	444.766	420.131	370.559	257.929	278.097	429.841	454.008	366.495	463.53	186.585	247.093	373.484	348.608	228.405	280.524	377.367	456.468	374.351	291.724	-0.286121	-0.64591	0.359789	0.0586279	0.000892141	0.0738907	P	P	A	GFPT1	glutamine--fructose-6-phosphate transaminase 1	1	2673	"NM_002056.3,NM_001244710.1"	347659026;347659027	"NP_002047.2,NP_001231639.1"	ENSG00000198380	ENST00000361060	ENSP00000354347
PH_hs_0000231	10101.5	13712	5716.49	9380.54	8318.57	8640.31	8982.78	5549.26	4591.87	6489.61	8153.86	7116.94	6153.25	6438.29	5946.07	9188.63	8666.04	12459.2	9094.29	13079.3	12730.9	9264.61	6356.16	10166.4	-0.543575	0.134001	-0.677576	0.0184201	0.517976	0.00808314	P	P	P	IRF9	interferon regulatory factor 9	1	10379	NM_006084.4	82734235	NP_006075.3	ENSG00000213928|ENSG00000259529	"ENST00000560311,ENST00000557894,ENST00000396864|ENST00000558468"	"ENSP00000453534,ENSP00000380073|ENSP00000457512"
PH_hs_0000232	3.51146	3.0008	3.00002	1.48933	3.00308	3.08	2.51346	2.52845	2.0019	2.49592	2.51474	2.49984	2.52388	2.00041	1.51114	3.47784	3.49806	4.49433	2.51694	3.00002	4.00236	2.79973	2.36645	3.21438	-0.242567	0.199253	-0.44182	0.137827	0.373539	0.0646767	A	A	A	previous version conserved probe	NA	7	NA	NA	NA	NA	NA	NA	NA
PH_hs_0000233	3292.87	3161.44	3011.28	3043.07	3100.69	2976.19	3469.91	2344.99	2018.33	2326.23	2380.36	2655.47	3286.38	3341.46	1707.87	3048.45	3100	2748.38	2143.44	2581.41	3327.34	3150.78	2621.89	2665.27	-0.265101	-0.241426	-0.0236758	0.0335012	0.0690493	0.883475	P	P	P	CCT3	"chaperonin containing TCP1, subunit 3 (gamma)"	1	7203	"NR_036565.1,NR_036564.1,NM_001008800.2,NM_005998.4"	304434821;304434818;304434817;304434816	"-,NP_001008800.1,NP_005989.3"	ENSG00000163468	"ENST00000368261,ENST00000368262,ENST00000480049,ENST00000368258,ENST00000368259,ENST00000295688,ENST00000465714"	"ENSP00000357244,ENSP00000357245,ENSP00000357241,ENSP00000357242,ENSP00000295688"
PH_hs_0000234	16.5167	11.9706	14.0001	6.02608	11.4958	13.86	8.49289	10.638	9.03934	8.99212	14.0095	8.50178	11.6178	17.9752	9.00395	17.4658	11.4982	25.4336	7.94791	20.0107	17.2532	11.766	11.5391	15.5162	-0.0280943	0.39915	-0.427244	0.90516	0.203872	0.177404	A	A	A	IL11	interleukin 11	1	3589	"NM_000641.3,NM_001267718.1"	391353405;391353379	"NP_000632.1,NP_001254647.1"	ENSG00000095752	ENST00000264563	ENSP00000264563
PH_hs_0000235	40.667	50.9972	41.5014	53.1195	58.1238	53.5683	41.4879	50.1067	43.01	46.4991	61.4766	57.0007	45.151	57.0686	49.4903	76.0508	57.0009	102.369	89.5632	59.5228	138.691	48.495	51.4732	81.8127	0.0859852	0.754487	-0.668502	0.448041	0.0305938	0.0432266	A	A	A	IL1A	"interleukin 1, alpha"	1	3552	NM_000575.3	27894329	NP_000566.3	ENSG00000115008	ENST00000263339	ENSP00000263339
PH_hs_0000236	20.0081	22.4326	14.4989	15.0537	19.0195	24.3732	15.0327	25.1458	39.5529	33.5323	22.041	18.0003	22.5954	27.0055	45.0826	32.8392	26.0084	102.344	19.5022	59.5096	29.0658	18.6312	26.839	44.9074	0.526609	1.26923	-0.74262	0.0287519	0.0512801	0.151036	A	A	A	INHBB	"inhibin, beta B"	1	3625	NM_002193.2	154813203	NP_002184.2	ENSG00000163083	ENST00000295228	ENSP00000295228
PH_hs_0000237	2089.54	2528.23	2611.18	2405.23	2856.47	2815.71	2554.45	1442.41	1047.87	1563.81	1391.43	2024.47	2206.03	1675.78	433.57	1512.01	1890.64	1526.08	1742.95	1190.82	2047.97	2551.54	1621.68	1477.72	-0.653877	-0.787998	0.134121	0.000337897	0.00116893	0.579274	P	P	P	ITGB7	"integrin, beta 7"	1	3695	NM_000889.1	4504776	NP_000880.1	ENSG00000139626	"ENST00000338737,ENST00000542497,ENST00000550743,ENST00000267082,ENST00000422257,ENST00000551319"	"ENSP00000345501,ENSP00000437375,ENSP00000455374,ENSP00000267082,ENSP00000408741,ENSP00000456446"
PH_hs_0000238	4771.23	8027.74	4626.4	7453.22	6781.49	6036.42	3721.91	4733.01	4504.96	4788.78	5942.45	5983.63	4678.17	6943.55	8462.53	6235.84	7913.87	10971.2	6095.82	9136.67	9118.77	5916.91	5367.79	8276.39	-0.140516	0.484156	-0.624672	0.451071	0.0210656	0.00328475	P	P	P	IQGAP1	IQ motif containing GTPase activating protein 1	1	8826	NM_003870.3	57242794	NP_003861.1	ENSG00000140575	"ENST00000561086,ENST00000268182"	ENSP00000268182
PH_hs_0000239	31.4223	30.0895	20.5036	33.132	35.1964	25.7797	25.6228	39.1294	32.4846	35.4983	45.4918	24.0052	50.1988	39.5864	25.375	22.4057	25.4904	28.3828	19.9879	40.0003	27.6743	28.8209	38.0564	27.0452	0.401022	-0.0917429	0.492765	0.0348537	0.577501	0.0197375	A	A	A	FGF4	fibroblast growth factor 4	1	2249	NM_002007.2	196049393	NP_001998.1	ENSG00000075388	ENST00000168712	ENSP00000168712
PH_hs_0000240	4418.46	5857.33	4754.67	3461.57	6106.27	6289.21	8527.94	4640.51	1822.38	3431.46	3064.27	3774.93	5837.69	3530.15	1049	3926.17	5659.75	3409.53	2162.11	2131.52	4819	5630.78	3728.77	3308.15	-0.594635	-0.767308	0.172674	0.0323963	0.0208427	0.599777	P	P	P	LCK	lymphocyte-specific protein tyrosine kinase	1	3932	"NM_001042771.1,NM_005356.3"	112789547;112789545	"NP_001036236.1,NP_005347.3"	ENSG00000182866	"ENST00000333070,ENST00000469765,ENST00000336890"	"ENSP00000328213,ENSP00000337825"
PH_hs_0000241	235.115	362.477	233.001	221.322	302.246	320.684	353.363	265.72	112.745	190.056	147.431	195.502	279.61	215.537	147.638	161.055	250.57	199.853	202.691	171.014	192.065	289.744	200.943	189.27	-0.527994	-0.614337	0.0863432	0.0165205	0.00338785	0.66304	A	A	A	LIG1	"ligase I, DNA, ATP-dependent"	1	3978	NM_000234.1	4557718	NP_000225.1	ENSG00000105486	"ENST00000536218,ENST00000427526,ENST00000263274"	"ENSP00000441531,ENSP00000442841,ENSP00000263274"
PH_hs_0000242	5.98233	5.98529	6.00003	3.0245	7.0072	5.62443	4.49058	7.06117	6.52157	5.5132	7.00476	7.00032	7.01109	5.98697	2.49062	5.47831	5.00008	8.98865	5.00436	6.00004	7.05277	5.44491	6.58558	5.71641	0.274403	0.0702003	0.204203	0.0667562	0.769465	0.307983	A	A	A	PLP1	proteolipid protein 1	1	5354	"NM_000533.3,NM_199478.1,NM_001128834.1"	41349498;41349500;192449446	"NP_000524.3,NP_955772.1,NP_001122306.1"	ENSG00000123560	"ENST00000418604,ENST00000361621,ENST00000303958"	"ENSP00000405750,ENSP00000354860,ENSP00000305152"
PH_hs_0000243	4586.02	3551.79	4193.78	6181.45	4775.06	4440.42	4492.78	3863.49	4592.64	3560.26	5922.08	4150.92	4575.42	6747.53	2885.9	4966.18	4888.88	5916.09	5936.71	3799.44	7496.61	4603.04	4773.19	5127.12	0.0523661	0.15556	-0.103194	0.754481	0.43875	0.632234	P	P	P	CD1D	CD1d molecule	1	912	NM_001766.3	110618228	NP_001757.1	ENSG00000158473	ENST00000368171	ENSP00000357153
PH_hs_0000244	2787.77	3226.68	1583.58	2429.42	1217.27	3526.48	3603.85	3304.68	1224.67	1414.81	1020.96	436.004	1338.94	2503.84	1161.94	1072.22	1032.8	427.609	1253.3	884.067	2467.63	2625.01	1606.27	1185.65	-0.708607	-1.14664	0.438035	0.068937	0.00656768	0.357535	P	P	P	HLA-DOB	"major histocompatibility complex, class II, DO beta"	1	3112	NM_002120.3	118402587	NP_002111.1	ENSG00000241106|ENSG00000239457|ENSG00000243496|ENSG00000243612|ENSG00000241910|ENSG00000241386	"ENST00000438763,ENST00000488325|ENST00000456406,ENST00000472450|ENST00000454286,ENST00000474604|ENST00000426644,ENST00000463161|ENST00000454969,ENST00000477041|ENST00000447178,ENST00000465683"	"ENSP00000390020,ENSP00000436618|ENSP00000394783,ENSP00000431178|ENSP00000397268,ENSP00000431358|ENSP00000395780,ENSP00000433049|ENSP00000410390,ENSP00000431385|ENSP00000405108,ENSP00000434472"
PH_hs_0000245	8.00323	8.98608	6.00003	5.02555	8.00823	9.17329	7.98059	8.58748	5.48981	7.00904	8.98003	7.99968	8.53339	11.5095	7.00307	12.434	10.0002	11.9891	5.49003	8.50138	11.5433	7.59671	8.30127	9.56587	0.127957	0.33252	-0.204563	0.453226	0.121943	0.324826	A	A	A	NPY	neuropeptide Y	1	4852	NM_000905.3	268834883	NP_000896.1	ENSG00000122585	"ENST00000405982,ENST00000407573,ENST00000242152"	"ENSP00000385282,ENSP00000384364,ENSP00000242152"
PH_hs_0000248	64.966	48.4884	47.998	25.1278	49.7594	54.0353	43.4891	67.7596	49.5007	50.5335	61.3201	58	76.6412	94.4693	42.5082	85.1448	65.527	83.7444	60.3608	78.0269	97.6896	47.6948	65.4606	73.2859	0.456794	0.619703	-0.162909	0.0379006	0.0113659	0.412628	A	A	A	PGC	progastricsin (pepsinogen C)	1	5225	NM_002630.3	262206225	NP_002621.1	ENSG00000096088	ENST00000373025	ENSP00000362116
PH_hs_0000249	3054.39	3025.06	2393.49	3434.15	2869.13	3304.91	2811.75	1937.65	2219.67	2413.7	2899.17	1916	2723.9	2350.44	1038.94	2532.98	3759.87	6147.76	3039.45	2980.39	3675.51	2984.7	2351.5	3310.7	-0.344001	0.149551	-0.493553	0.00611743	0.603799	0.156326	P	P	P	PGM1	phosphoglucomutase 1	1	5236	"NM_001172819.1,NM_001172818.1,NM_002633.2"	290463103;290463101;21361620	"NP_001166290.1,NP_001166289.1,NP_002624.2"	ENSG00000079739	"ENST00000540265,ENST00000371083,ENST00000371084,ENST00000483707"	"ENSP00000443449,ENSP00000360124,ENSP00000360125,NA"
PH_hs_0000250	8.00323	7.52645	9.5012	5.53728	10.5268	8.23556	8.02864	10.5455	9.52441	8.00911	8.46665	8.49984	10.9776	12.9884	6.98212	12.48	11.0002	11.9891	8.52217	9.50138	12.5682	8.19417	9.85879	10.4347	0.266812	0.348723	-0.0819114	0.0875859	0.0481599	0.59553	A	A	A	PCK1	phosphoenolpyruvate carboxykinase 1 (soluble)	1	5105	NM_002591.3	187281516	NP_002582.3	ENSG00000124253	"ENST00000543666,ENST00000319441,ENST00000467047"	"ENSP00000445767,ENSP00000319814,NA"
PH_hs_0000251	164.757	138.317	117.502	97.4178	158.839	152.87	156.506	151.707	118.72	130.027	167.296	145.5	159.13	167.105	88.7666	173.862	154.54	182.306	122.503	172.02	181.715	140.887	148.498	153.673	0.0759029	0.125327	-0.0494241	0.529788	0.451655	0.739863	A	A	A	PNMT	phenylethanolamine N-methyltransferase	1	5409	NM_002686.3	119220560	NP_002677.1	ENSG00000141744	"ENST00000269582,ENST00000394246"	"ENSP00000269582,ENSP00000377791"
PH_hs_0000252	499.724	817.677	904.688	923.943	1185.57	991.434	1078.48	421.79	476.443	300.107	349.151	393.508	618.552	474.475	368.533	1190.53	204.051	678.554	313.496	545.07	629.79	914.501	433.432	561.432	-1.07718	-0.703873	-0.373305	0.000620063	0.0379041	0.355305	P	P	P	POMC	proopiomelanocortin	1	5443	"NM_000939.2,NM_001035256.1"	80861464;80861462	"NP_000930.1,NP_001030333.1"	ENSG00000115138	"ENST00000380794,ENST00000405623"	"ENSP00000370171,ENSP00000384092"
PH_hs_0000253	70.5987	91.8614	115.005	44.489	61.3226	118.391	152.216	66.187	35.9725	35.96	32.5091	66.4979	148.115	33.0352	33.4204	47.4269	67.9971	30.0306	39.9463	47.003	110.796	93.412	59.7538	53.8029	-0.644577	-0.795923	0.151346	0.139583	0.047013	0.760493	A	A	A	KLKB1	"kallikrein B, plasma (Fletcher factor) 1"	1	3818	NM_000892.3	78191797	NP_000883.2	ENSG00000164344	"ENST00000513864,ENST00000264690,ENST00000511608"	"ENSP00000424469,ENSP00000264690,ENSP00000426629"
PH_hs_0000254	13.5557	27.9259	11.5035	11.0058	12.0444	22.6997	16.4495	22.1394	10.9796	20.4887	12.5476	9	14.5031	11.9882	10.4732	13.4496	13.0002	33.9928	13.0113	17.0028	16.5219	16.4549	14.5209	16.7788	-0.180384	0.0281211	-0.208506	0.543231	0.934701	0.536459	A	A	A	previous version conserved probe	NA	7	NA	NA	NA	NA	NA	NA	NA
PH_hs_0000255	38621.3	49656.1	45174.9	45482	46825.8	41870.9	41458.2	27216.3	24091.6	32785.2	29847.7	26584.8	23257.6	35504.7	63325.9	60370.3	61765.5	65526.3	38199	65516.5	58071.4	44155.6	28469.7	58967.9	-0.633169	0.417332	-1.0505	1.49329e-05	0.00532337	4.23952e-05	P	P	P	SRGN	serglycin	1	5552	"NM_002727.2,NR_036430.1"	45935370;301336137	"NP_002718.2,-"	ENSG00000122862	ENST00000242465	ENSP00000242465
PH_hs_0000256	28.4412	24.9903	19.5036	20.6139	27.5443	18.4133	21.5484	22.4786	21.0199	21.5144	32.483	27.0006	34.0937	34.0354	13.0686	20.8671	25.4984	20.4328	26.0817	22.5015	31.067	23.0079	27.518	22.7881	0.258246	-0.0138437	0.27209	0.126328	0.934415	0.153637	A	A	A	DSG3	desmoglein 3	1	1830	NM_001944.2	119964717	NP_001935.2	NA	NA	NA
PH_hs_0000257	26.5609	22.4489	18.0047	13.5415	23.5081	24.5733	20.0356	23.234	18.0479	22.4888	24.0685	19.9997	22.0349	22.9762	15.4754	29.9305	26.0004	26.9916	18.0157	26.512	35.1423	21.239	21.8357	25.4383	0.0399735	0.260285	-0.220311	0.754679	0.197127	0.21812	A	A	A	PRPH2	"peripherin 2 (retinal degeneration, slow)"	1	5961	NM_000322.4	194248075	NP_000313.2	ENSG00000112619	ENST00000230381	ENSP00000230381
PH_hs_0000259	13.4954	10.9866	8.49659	4.51383	10.5268	11.3823	9.5175	12.5498	8.55427	10.0178	14.5229	11.0003	12.0589	16.4962	4.02271	12.9111	14.0002	11.9635	10.4944	11.5014	18.1079	9.84558	12.1714	11.8573	0.305953	0.268231	0.0377226	0.14069	0.320062	0.871935	A	A	A	ERBB4	v-erb-a erythroblastic leukemia viral oncogene homolog 4 (avian)	1	2066	"NM_001042599.1,NM_005235.2"	110825957;110825959	"NP_001036064.1,NP_005226.1"	NA	NA	NA
PH_hs_0000260	7.043	7.96951	5.49888	6.049	6.07034	8.23556	7.54037	7.49288	5.97488	6.47915	7.43989	7.49919	7.01109	9.98778	5.04411	7.94061	5.50608	7.02681	6.94704	5.00267	8.49286	6.91524	7.41212	6.56574	0.100108	-0.0748213	0.174929	0.44352	0.609502	0.260876	A	A	A	APCS	"amyloid P component, serum"	1	325	NM_001639.3	206597534	NP_001630.1	ENSG00000132703	ENST00000255040	ENSP00000255040
PH_hs_0000261	115.926	114.802	67.9635	53.9522	113.469	103.445	100.938	143.428	92.5185	116.136	142.279	124.001	136.694	157.625	77.0051	138.698	133.958	153.916	113.01	157.043	184.984	95.7852	130.383	136.945	0.444882	0.515721	-0.0708391	0.0166289	0.0267764	0.678851	A	A	A	SLC5A1	"solute carrier family 5 (sodium/glucose cotransporter), member 1"	1	6523	"NM_001256314.1,NM_000343.3"	372622381;291575123	"NP_001243243.1,NP_000334.1"	ENSG00000100170	ENST00000543737	ENSP00000444898
PH_hs_0000262	99.0198	120.491	101.492	107.637	116.055	128.965	123.191	99.3036	57.6315	83.4336	66.3757	102	109.332	102.499	52.9604	99.0715	123.978	128.348	72.5779	98.0112	104.89	113.836	88.6538	97.1196	-0.360703	-0.229123	-0.13158	0.0167045	0.16695	0.516716	A	A	A	CCNF	cyclin F	1	899	NM_001761.2	118572587	NP_001752.2	ENSG00000162063	"ENST00000397066,ENST00000293968"	"ENSP00000380256,ENSP00000293968"
PH_hs_0000263	305.573	397.812	381.508	134.72	293.69	343.86	624.014	385.498	110.166	220.256	141.296	431.002	190.347	238.556	90.2778	281.699	289.009	92.9255	106.975	155.025	307.89	354.454	245.303	189.114	-0.531034	-0.906339	0.375305	0.155478	0.0323819	0.36082	P	A	A	CD28	CD28 molecule	1	940	"NM_001243078.1,NM_001243077.1,NM_006139.3"	340545509;340545507;340545506	"NP_001230007.1,NP_001230006.1,NP_006130.1"	ENSG00000178562	ENST00000374481	ENSP00000363605
PH_hs_0000264	17.497	19.4807	16.5082	12.541	22.0226	19.7532	16.4495	21.5227	20.0498	20.4716	20.0136	17.4995	14.0222	17.0177	14.4959	25.4983	16.5023	18.9646	15.9549	16.0054	25.6002	17.7503	18.6567	19.0031	0.0718536	0.0983902	-0.0265366	0.561197	0.564708	0.867483	A	A	A	SRD5A2	"steroid-5-alpha-reductase, alpha polypeptide 2 (3-oxo-5 alpha-steroid delta 4-dehydrogenase alpha 2)"	1	6716	NM_000348.3	116805345	NP_000339.2	NA	NA	NA
PH_hs_0000265	19.0278	13.4954	13.5012	11.5634	16.9854	18.682	13.4717	9.63585	10.5254	12.5052	14.0356	14	16.0652	14.9888	9.96248	15.9425	16.5023	16.522	15.9254	15.5041	20.5729	15.2467	13.108	15.8474	-0.21805	0.0557448	-0.273795	0.159808	0.71693	0.0892807	A	A	A	SRY	sex determining region Y	1	6736	NM_003140.1	4507224	NP_003131.1	ENSG00000184895	"ENST00000525526,ENST00000383070,ENST00000534739"	"ENSP00000437575,ENSP00000372547,ENSP00000438917"
PH_hs_0000266	170.298	153.073	157.992	108.866	66.1641	214.811	338.796	108.369	57.6007	90.9896	75.2858	121.999	132.969	116.123	40.0385	148.514	173.489	188.371	138.12	159.513	192.6	172.857	100.477	148.664	-0.78272	-0.217528	-0.565192	0.072786	0.541853	0.057153	A	A	A	GSTM3	glutathione S-transferase mu 3 (brain)	1	2947	"NM_000849.4,NR_024537.1"	215277001;215277002	"NP_000840.2,-"	ENSG00000134202	ENST00000361066	ENSP00000354357
PH_hs_0000267	1057.53	1251.37	918.007	1168.49	1646.42	1171.97	1208.23	881.708	479.662	1001.23	1156.32	1238	1722.81	627.141	358.5	530.499	602.516	496.697	573.207	549.988	533.386	1203.14	1015.27	520.685	-0.244949	-1.20833	0.963379	0.317685	9.32508e-05	0.0190561	P	P	P	FASLG	"Fas ligand (TNF superfamily, member 6)"	1	356	NM_000639.1	4557328	NP_000630.1	ENSG00000117560	"ENST00000340030,ENST00000367721"	"ENSP00000344739,ENSP00000356694"
PH_hs_0000268	1737.77	1736.15	1787.32	742.55	2087.69	1501.38	1379.02	1168.35	680.86	520.807	370.522	1114.03	783.754	1625.54	788.99	2078.74	2028.18	2275.87	2104.07	2949.7	1535.69	1567.41	894.838	1965.89	-0.808686	0.326801	-1.13549	0.0128158	0.212244	0.00493537	P	P	P	TCN1	"transcobalamin I (vitamin B12 binding protein, R binder family)"	1	6947	NM_001062.3	133987572	NP_001053.2	ENSG00000134827	"ENST00000257264,ENST00000529251"	"ENSP00000257264,NA"
PH_hs_0000269	102.411	85.5309	88.9821	94.8591	95.1298	89.0588	86.8176	87.1394	81.1692	113.932	98.2931	99.5008	100.881	164.048	70.4576	118.737	85.0453	130.752	83.4103	126.022	109.259	91.827	106.423	103.383	0.212823	0.171013	0.0418099	0.21471	0.251284	0.828205	A	A	A	SP1	Sp1 transcription factor	1	6667	"NM_001251825.1,NM_003109.1,NM_138473.2"	352962148;218751902;38372900	"NP_001238754.1,NP_003100.1,NP_612482.2"	ENSG00000185591	ENST00000327443	ENSP00000329357
PH_hs_0000270	109.072	132.1	111.49	100.098	120.38	124.416	160.941	96.8677	3.45711	68.3642	15.7239	22.4934	97.7939	46.5793	7.06595	62.6012	101.018	6.02664	55.8879	29.4989	102.206	122.643	50.1828	52.0435	-1.2892	-1.23667	-0.0525248	0.00168649	0.00256598	0.931036	A	A	A	TGM3	"transglutaminase 3 (E polypeptide, protein-glutamine-gamma-glutamyltransferase)"	1	7053	NM_003245.3	189458820	NP_003236.3	ENSG00000125780	ENST00000381458	ENSP00000370867
PH_hs_0000271	586.309	609.143	415.998	445.25	529.021	505.594	487.802	747.438	474.765	544.458	765.834	629.507	876.583	794.982	575.738	560.992	481.04	500.595	561.43	497.101	664.236	511.302	690.51	548.733	0.433485	0.101928	0.331557	0.0170432	0.315135	0.0443403	P	P	P	TGFB3	"transforming growth factor, beta 3"	1	7043	NM_003239.2	169790812	NP_003230.1	ENSG00000119699	"ENST00000238682,ENST00000554980"	"ENSP00000238682,NA"
PH_hs_0000272	7.00282	17.9885	3.49656	4.02503	7.52375	42.7903	24.9423	6.44451	6.00569	17.9928	5.02948	13.4998	5.00792	8.4946	12.495	6.44791	8.49814	7.93718	8.00697	15.0106	8.07768	15.3956	8.92498	9.49622	-0.786598	-0.697094	-0.0895048	0.297449	0.327928	0.801171	A	A	A	CRISP2	cysteine-rich secretory protein 2	1	7180	"NM_001142435.2,NM_001261822.1,NM_001142417.2,NM_001142408.2,NM_001142407.2,NM_003296.3"	387849294;387849295;387849293;387849288;387849284;387849281	"NP_001135907.1,NP_001248751.1,NP_001135889.1,NP_001135880.1,NP_001135879.1,NP_003287.1"	ENSG00000124490	ENST00000339139	ENSP00000339155
PH_hs_0000273	455.71	629.281	449.467	620.991	550.148	624.697	673.469	374.83	151.99	289.192	309.428	328.507	631.32	329.574	179.414	278.884	419.967	389.564	166.322	226.015	288.658	571.966	344.977	278.403	-0.729428	-1.03875	0.309325	0.00536466	7.98148e-05	0.335252	P	P	A	SLC25A4	"solute carrier family 25 (mitochondrial carrier; adenine nucleotide translocator), member 4"	1	291	NM_001151.3	258547122	NP_001142.2	ENSG00000151729	"ENST00000491736,ENST00000281456"	ENSP00000281456
PH_hs_0000274	409.326	1514.54	1283.9	548.823	386.432	1369.79	979.764	277.159	272.281	264.857	343.53	338.492	202.681	367.946	148.366	638.537	1026.87	2281.8	529.576	441.557	913.119	927.512	295.278	854.26	-1.65129	-0.11869	-1.5326	0.0127152	0.822575	0.0773309	P	A	P	PTX3	"pentraxin 3, long"	1	5806	NM_002852.3	167900483	NP_002843.2	ENSG00000163661	ENST00000295927	ENSP00000295927
PH_hs_0000276	110.494	96.2538	77.9497	77.8044	117.861	106.935	66.2861	120.641	74.5552	109.546	132.255	94.5079	94.6354	151.102	46.489	124.338	104.576	84.2124	114.204	124.526	120.267	93.3692	111.035	102.659	0.249992	0.13684	0.113152	0.177338	0.492983	0.576046	A	A	A	UMPS	uridine monophosphate synthetase	1	7372	"NM_000373.3,NR_033437.1,NR_033434.1"	292781040;292781202;292781042	"NP_000364.1,-"	ENSG00000114491	"ENST00000413078,ENST00000538242,ENST00000536109,ENST00000479719,ENST00000460034,ENST00000497791,ENST00000474588,ENST00000467167,ENST00000462091,ENST00000232607"	"ENSP00000397965,ENSP00000444988,ENSP00000443577,ENSP00000420754,ENSP00000420409,ENSP00000419121,ENSP00000420348,ENSP00000419618,ENSP00000417893,ENSP00000232607"
PH_hs_0000277	828.816	727.541	545.495	1107.25	762.668	753.407	518.723	405.695	460.636	688.915	519.372	671.989	612.406	952.487	1022.75	1197.91	1190.27	1365.31	867.188	1217.73	1348.28	749.128	615.928	1172.78	-0.282449	0.646643	-0.929092	0.212352	0.00114575	8.40758e-05	P	P	P	VDR	"vitamin D (1,25- dihydroxyvitamin D3) receptor"	1	7421	"NM_001017536.1,NM_001017535.1,NM_000376.2"	323714264;63054844;63054843	"NP_001017536.1,NP_001017535.1,NP_000367.1"	ENSG00000111424	"ENST00000229022,ENST00000395324"	"ENSP00000229022,ENSP00000378734"
PH_hs_0000278	242.716	309.164	245.489	278.933	284.972	352.953	308.226	308.611	258.46	249.967	269.871	247.002	335.09	365.496	204.488	191.139	266.976	287.361	180.288	162.009	213.638	288.922	290.642	215.129	0.00856579	-0.42548	0.434046	0.941282	0.00718938	0.0098809	A	A	A	ZNF8	zinc finger protein 8	1	7554	NM_021089.2	188528625	NP_066575.2	ENSG00000083842	ENST00000196548	ENSP00000196548
PH_hs_0000279	1542.52	1345.31	1551.61	1689.41	2070.42	1766.5	1273.55	844.766	542.422	789.502	1144.53	1496.5	1248.65	1214.35	646.972	1609.1	1886.52	2173.68	734.062	1188.79	1760.2	1605.62	1040.1	1428.47	-0.626401	-0.168651	-0.457749	0.00434506	0.486814	0.158476	P	P	P	PTGER2	"prostaglandin E receptor 2 (subtype EP2), 53kDa"	1	5732	NM_000956.3	194473721	NP_000947.2	ENSG00000125384	ENST00000245457	ENSP00000245457
PH_hs_0000280	18151.1	15968.7	13819.6	20035.9	14841.2	13736.5	15368.7	10623.1	8306.96	9347.74	13893.3	13013.2	13018.5	16131.6	11171.3	14634.1	16670.8	17122.9	11141	13572.6	14611.4	15988.8	12047.8	14132	-0.408297	-0.178095	-0.230202	0.0137646	0.165607	0.155412	P	P	P	CNBP	"CCHC-type zinc finger, nucleic acid binding protein"	1	7555	"NM_001127196.1,NM_001127195.1,NM_001127194.1,NM_001127193.1,NM_001127192.1,NM_003418.4"	187608749;187608743;187608737;187608731;187608725;187608720	"NP_001120668.1,NP_001120667.1,NP_001120666.1,NP_001120665.1,NP_001120664.1,NP_003409.1"	ENSG00000169714	"ENST00000504813,ENST00000500450,ENST00000446936,ENST00000451728,ENST00000422453,ENST00000502976"	"ENSP00000422110,ENSP00000426223,ENSP00000400444,ENSP00000399488,ENSP00000410619,ENSP00000421323"
PH_hs_0000281	6.96265	9.00239	5.00233	14.0074	4.48859	7.03101	5.00288	6.9687	5.00474	5.49613	8.00544	10.0003	6.53022	8.50885	5.0022	3.98562	5.00008	5.48166	5.51956	4.49871	5.49109	7.35674	7.21634	4.99699	-0.0277993	-0.558008	0.530209	0.923497	0.111402	0.0146336	A	A	A	AVPR1A	arginine vasopressin receptor 1A	1	552	NM_000706.4	393534360	NP_000697.1	NA	NA	NA
PH_hs_0000282	370.728	220.567	175.484	181.118	249.872	208.853	212.579	210.464	192.937	102.99	305.225	220.997	185.091	343.013	41.9556	369.183	626.376	225.428	263.656	183.513	204.437	231.314	222.959	273.507	-0.0530729	0.241723	-0.294796	0.834814	0.584319	0.522657	A	A	A	EPS8	epidermal growth factor receptor pathway substrate 8	1	2059	NM_004447.5	215272356	NP_004438.3	ENSG00000151491	"ENST00000281172,ENST00000543523,ENST00000543468"	"ENSP00000281172,ENSP00000441867,ENSP00000445985"
PH_hs_0000283	118.337	100.47	84.5016	46.1617	124.965	104.787	92.8297	127.317	107.556	111.948	136.606	106.498	124.677	144.679	98.9177	138.297	135.544	156.846	134.278	138.001	165.24	96.0073	122.754	138.161	0.35456	0.52513	-0.17057	0.0408224	0.00627393	0.141206	A	A	A	ACTL8	actin-like 8	1	81569	NM_030812.2	227498240	NP_110439.2	ENSG00000117148	ENST00000375406	ENSP00000364555
PH_hs_0000284	32.5432	35.8791	30.0025	28.5723	29.5785	38.8373	30.5056	33.1629	26.9332	31.5066	36.5118	28.5002	35.6957	44.0232	27.4178	41.4102	33.5025	37.4741	24.5952	42.0108	44.4898	32.2741	33.7619	35.8429	0.0650213	0.151312	-0.0862911	0.577897	0.296865	0.575252	A	A	A	WAS	Wiskott-Aldrich syndrome	1	7454	NM_000377.2	187608471	NP_000368.1	ENSG00000015285	"ENST00000474174,ENST00000376701"	ENSP00000365891
PH_hs_0000285	70.1287	64.7074	62.0026	35.8281	61.6114	77.1353	56.0563	80.6792	50.1706	67.9794	77.1567	55.0042	74.6352	94.5548	36.9324	79.3119	63.511	86.2769	52.1044	87.5283	112.749	61.0671	71.4543	74.0591	0.226625	0.278281	-0.0516561	0.196341	0.257246	0.8201	A	A	A	ACAN	aggrecan	1	176	"NM_001135.3,NM_013227.3"	256017258;256017256	"NP_001126.3,NP_037359.3"	ENSG00000157766	"ENST00000439576,ENST00000558604,ENST00000558704,ENST00000352105"	"ENSP00000387356,ENSP00000452682,ENSP00000341615"
PH_hs_0000287	48062.2	42722.8	32396.2	45489.5	44442.4	36734.9	42123.4	25632.1	34675.2	35928.4	22382.1	36022.6	39879.7	41276.3	12184	61372.7	24553.5	65525.3	44426.8	64874.1	19649.8	41710.2	33685.2	41798	-0.308286	0.00303516	-0.311321	0.0356714	0.992412	0.39995	P	P	P	PPBP	pro-platelet basic protein (chemokine (C-X-C motif) ligand 7)	1	5473	NM_002704.3	296080750	NP_002695.1	ENSG00000163736|ENSG00000250550	ENST00000296028|ENST00000510807	ENSP00000296028|NA
PH_hs_0000288	48.3408	48.2601	38.4622	29.084	43.6249	63.8756	33.019	51.7717	37.7666	44.5075	49.9557	44.5011	57.3692	77.1011	30.0132	50.3073	22.5143	92.496	83.4103	70.5624	95.9838	43.5238	51.8533	63.6125	0.25263	0.547505	-0.294874	0.225415	0.135788	0.364485	A	A	A	GDF10	growth differentiation factor 10	1	2662	NM_004962.3	325652088	NP_004953.1	ENSG00000266524|ENSG00000107623	"ENST00000580279,ENST00000581088|ENST00000224605,ENST00000374247"	"ENSP00000464145,ENSP00000463786|ENSP00000224605,ENSP00000363365"
PH_hs_0000289	3059.79	6054.17	3560.64	4444.37	3995.46	6053.41	3855.57	3259.6	2768.83	3685.46	1741.96	1912.52	3762.46	4049.43	1282.32	3829	3281.99	7581.97	3122.77	13256.4	2081.17	4431.92	3025.75	4919.37	-0.550637	0.150542	-0.70118	0.0298713	0.775393	0.282648	P	P	P	HIST2H2BE	"histone cluster 2, H2be"	1	8349	NM_003528.2	22027639	NP_003519.1	ENSG00000264719|ENSG00000184678	ENST00000583061|ENST00000369155	ENSP00000464485|ENSP00000358151
PH_hs_0000290	20.0282	18.0048	13.9978	12.518	14.531	18.7487	13.4958	15.5099	11.0104	11.488	15.4975	24.4998	11.9792	17.5249	19.9878	41.0556	23.4904	23.0166	10.0382	9.50138	20.0605	15.9035	15.3586	21.0215	-0.0502982	0.402525	-0.452823	0.80085	0.256357	0.229398	A	A	A	PMCH	pro-melanin-concentrating hormone	1	5367	NM_002674.2	71361683	NP_002665.2	ENSG00000183395	ENST00000329406	ENSP00000332225
PH_hs_0000291	11659.8	17876.3	17968.8	18434.8	24691.6	17980.3	17649	9919.3	4781.68	11417.9	12057.2	10345	16900.3	8884.43	1968	8831.59	13197.7	10900.1	6711.9	6230.14	8655.13	18037.2	10615.1	8070.66	-0.764857	-1.16022	0.395362	0.0028093	0.000281989	0.213429	P	P	P	PRF1	perforin 1 (pore forming protein)	1	5551	"NM_001083116.1,NM_005041.4"	133908620;133908619	"NP_001076585.1,NP_005032.2"	ENSG00000180644	"ENST00000318971,ENST00000441259,ENST00000373209"	"ENSP00000316746,ENSP00000398568,ENSP00000362305"
PH_hs_0000292	2717.62	3465.29	2682.55	3719.87	2963.56	2917.66	2761.66	2313.39	1762.55	1851.42	2470.43	2301.52	2672.31	3076.43	2487.22	3722.98	3853.36	4710.07	3006.57	3278.75	4010.22	3032.6	2349.72	3581.31	-0.368067	0.239932	-0.607999	0.0118085	0.113292	0.00344406	P	P	P	ZNHIT3	"zinc finger, HIT-type containing 3"	1	9326	NM_004773.2	75750485	NP_004764.1	ENSG00000108278|ENSG00000260952	"ENST00000490126,ENST00000225410|ENST00000569480,ENST00000562164"	ENSP00000225410|ENSP00000456878
PH_hs_0000293	435.485	365.377	276.516	385.867	368.831	343.513	261.03	329.255	246.988	291.56	338.169	405.507	375.153	475.575	225.217	255.71	388.958	436.238	357.459	276.506	315.04	348.089	351.744	322.161	0.015071	-0.111672	0.126743	0.922378	0.496279	0.478638	P	P	P	CEBPG	"CCAAT/enhancer binding protein (C/EBP), gamma"	1	1054	"NM_001252296.1,NM_001806.3"	356582518;356582517	"NP_001239225.1,NP_001797.1"	ENSG00000153879	ENST00000284000	ENSP00000284000
PH_hs_0000294	17.5372	13.9711	14.5012	9.51645	17.0175	17.2754	13.4717	19.9964	17.532	18.9758	19.5002	17.4995	16.5461	19.5396	16.5177	15.9731	13.4982	12.002	11.4953	12.0027	15.0089	14.7558	18.5128	13.7854	0.32724	-0.0981405	0.425381	0.0125134	0.481344	0.000423487	A	A	A	previous version conserved probe	NA	7	NA	NA	NA	NA	NA	NA	NA
PH_hs_0000295	47369.9	38861.7	35046.2	25434.9	44492.7	38127.8	33881.9	43941.5	31919.1	37610.8	40831.9	33902.7	36965.6	35401.6	37421.2	51934.3	43896.2	45021.7	38450.1	47892.3	56459	37602.2	37224.7	45867.8	-0.0145541	0.286668	-0.301222	0.906819	0.0488846	0.0174589	P	P	P	CSF3	colony stimulating factor 3 (granulocyte)	1	1440	"NM_001178147.1,NR_033662.1,NM_172220.2,NM_172219.2,NM_000759.3"	296011056;296011054;296011052;296011051;296011050	"NP_001171618.1,-,NP_757374.2,NP_757373.1,NP_000750.1"	ENSG00000108342	"ENST00000577675,ENST00000331769,ENST00000579852,ENST00000225474,ENST00000394149"	"ENSP00000462991,ENSP00000327766,ENSP00000464157,ENSP00000225474,ENSP00000377705"
PH_hs_0000296	159.333	87.1047	117.499	167.271	102.782	108.21	110.72	85.906	88.5685	64.509	116.897	92.5008	96.5533	147.594	45.5933	113.243	113.994	140.933	122.976	61.0057	137.057	121.846	98.9327	104.972	-0.300537	-0.215055	-0.0854818	0.155258	0.368085	0.732539	A	A	A	NEK3	NIMA (never in mitosis gene a)-related kinase 3	1	4752	"NM_152720.2,NM_002498.2,NM_001146099.1,NR_027415.1"	324711032;119637838;225735560;225735567	"NP_689933.1,NP_002489.1,NP_001139571.1,-"	ENSG00000136098	"ENST00000378101,ENST00000339406,ENST00000452082,ENST00000547422,ENST00000400357,ENST00000550331,ENST00000548127,ENST00000258597"	"ENSP00000367341,ENSP00000339429,ENSP00000404197,ENSP00000448716,ENSP00000383210,ENSP00000449608,ENSP00000448782"
PH_hs_0000297	131.732	185.375	116.991	152.027	141.37	176.511	135.879	136.244	118.751	145.532	112.563	102.499	193.627	193.618	11.3688	127.525	119.488	216.439	112.068	333.018	112.822	148.555	143.262	147.533	-0.0523395	-0.00996167	-0.0423779	0.760106	0.980023	0.919207	A	A	A	SCGB1A1	"secretoglobin, family 1A, member 1 (uteroglobin)"	1	7356	NM_003357.4	295821219	NP_003348.1	ENSG00000149021	"ENST00000278282,ENST00000534397"	"ENSP00000278282,ENSP00000432866"
PH_hs_0000298	5.0221	5.00133	4.00002	2.51278	5.00514	6.62886	5.00288	4.53272	4.97393	4.99183	4.97731	5.49984	4.52705	5.02951	3.49106	5.98609	3.50205	3.50699	4.00348	3.50134	5.02727	4.73902	4.93317	4.14547	0.0579278	-0.193052	0.25098	0.703183	0.344518	0.0836813	A	A	A	CSN2	casein beta	1	1447	NM_001891.2	168480124	NP_001882.1	ENSG00000135222	ENST00000353151	ENSP00000341030
PH_hs_0000299	22.3584	29.4997	22.5036	13.6103	26.4117	28.9245	24.0859	33.2091	35.0024	31.5322	51.6785	41.4998	37.5793	35.0641	19.4981	33.8088	31.5105	47.3475	42.8603	36.5279	54.8119	23.9134	37.9379	38.0521	0.665818	0.670155	-0.00433703	0.00125058	0.0175309	0.98248	A	A	A	CPN1	"carboxypeptidase N, polypeptide 1"	1	1369	NM_001308.2	126507088	NP_001299.1	ENSG00000120054	"ENST00000477709,ENST00000370418"	ENSP00000359446
PH_hs_0000300	28.9916	26.4826	22.9978	25.5478	27.9967	27.5885	27.9921	25.0533	20.4732	21.9845	26.5311	23.4992	32.6113	38.022	16.9865	21.9439	25.4944	24.4976	23.4467	23.5067	30.042	26.7996	26.8821	23.7026	0.00443413	-0.177168	0.181602	0.974511	0.0963026	0.282437	A	A	A	IL5	"interleukin 5 (colony-stimulating factor, eosinophil)"	1	3567	NM_000879.2	28559032	NP_000870.1	ENSG00000113525	ENST00000231454	ENSP00000231454
PH_hs_0000302	12.0048	12.0195	5.99773	7.9125	7.52375	10.7133	9.54152	4.48648	6.91422	8.99212	14.549	8.00032	4.92825	4.49379	6.00263	8.92552	10.4902	11.9635	12.099	6.50136	12.0314	9.38759	7.4806	9.71623	-0.327602	0.0496426	-0.377244	0.265011	0.808867	0.210446	A	A	A	LCT	lactase	1	3938	NM_002299.2	32481205	NP_002290.2	ENSG00000115850	ENST00000264162	ENSP00000264162
PH_hs_0000303	397.618	279.221	174.495	276.794	238.633	232.222	176.902	169.993	144.075	165.508	355.825	497.499	205.043	315.078	109.663	407.774	451.039	809.473	385.011	1464.64	724.767	253.698	264.717	621.766	0.0613407	1.29326	-1.23192	0.850845	0.0683308	0.077078	A	A	P	C2	complement component 2	1	717	"NM_000063.4,NM_001145903.1,NM_001178063.1"	225543436;225543437;295849302	"NP_000054.2,NP_001139375.1,NP_001171534.1"	ENSG00000206372|ENSG00000231543|ENSG00000235696|ENSG00000226560|ENSG00000235017|ENSG00000204364|ENSG00000166278	###############################################################################################################################################################################################################################################################	###############################################################################################################################################################################################################################################################
PH_hs_0000304	6.00242	5.477	4.50118	2.51278	6.03825	5.62443	6.51576	4.00853	5.00474	5.49613	4.00272	5.49984	7.05093	5.52249	4.00176	4.97054	5.4941	7.01398	7.0061	6.99741	8.05336	5.23883	5.22648	6.21961	-0.0034042	0.247578	-0.250983	0.985127	0.212164	0.16592	A	A	A	VTN	vitronectin	1	7448	NM_000638.3	88853068	NP_000629.3	ENSG00000262062|ENSG00000263225|ENSG00000255604|ENSG00000109072	"ENST00000575551,ENST00000573054|ENST00000571407|ENST00000539746,ENST00000226218|ENST00000536498"	ENSP00000459404|ENSP00000460573|ENSP00000226218|ENSP00000444503
PH_hs_0000305	51.9808	59.1298	48.5014	55.0289	55.4127	56.1147	56.5927	48.719	50.4709	50.5079	52.9317	49	50.0792	51.9678	43.9355	62.0299	58.4989	56.4772	65.6309	58.003	63.0616	54.6801	50.5252	58.2339	-0.114013	0.0908413	-0.204854	0.0188978	0.263782	0.0276402	A	A	A	MMP10	matrix metallopeptidase 10 (stromelysin 2)	1	4319	NM_002425.2	296080749	NP_002416.1	ENSG00000166670	ENST00000279441	ENSP00000279441
PH_hs_0000306	3260.11	3251.89	1889.41	1413.43	3373.47	4212.17	3437.1	3408.95	1533.44	2034.91	3234.1	4683.47	4000.37	3215.35	1843.56	1077.28	3021.2	2024.03	650.11	607.067	1136.73	2976.8	3158.65	1480	0.0855487	-1.00817	1.09372	0.746502	0.0104924	0.00801445	P	P	P	CD3G	"CD3g molecule, gamma (CD3-TCR complex)"	1	917	NM_000073.2	166362738	NP_000064.1	ENSG00000160654	"ENST00000392883,ENST00000532903,ENST00000292144"	"ENSP00000376621,ENSP00000292144"
PH_hs_0000307	84.524	129.018	63.0026	84.0441	87.5739	90.0633	92.6375	60.0818	53.0194	81.4931	73.7895	93.4976	119.59	111.572	87.0801	131.801	131.452	209.438	104.517	196.009	126.636	90.1234	84.7205	140.991	-0.0891894	0.645626	-0.734815	0.661969	0.025585	0.017647	A	A	A	SCG5	secretogranin V (7B2 protein)	1	6447	"NM_001144757.1,NM_003020.3"	221139784;221139783	"NP_001138229.1,NP_003011.1"	ENSG00000166922	"ENST00000475752,ENST00000494364,ENST00000413748,ENST00000300175"	"ENSP00000418430,ENSP00000388560,ENSP00000300175"
PH_hs_0000308	18.9876	16.4636	13.4989	8.53885	16.0806	17.811	13.5438	23.0953	15.6225	18.0184	18.4995	19	18.1082	20.9758	13.0057	22.4517	19.5023	19.9648	12.0695	17.0054	22.086	14.9892	19.0457	18.0122	0.345539	0.26505	0.0804894	0.0283145	0.167315	0.581473	A	A	A	CHGB	chromogranin B (secretogranin 1)	1	1114	NM_001819.2	221316598	NP_001810.2	ENSG00000089199	ENST00000378961	ENSP00000368244
PH_hs_0000309	59.9438	51.4729	36.5083	12.0063	50.1797	44.9935	50.421	48.3954	49.5623	55.0722	97.3007	90.001	74.7945	75.2289	29.6492	61.9556	53.0128	67.0942	46.5848	72.5624	95.6155	43.6465	70.0507	60.9249	0.682534	0.481166	0.201368	0.0171288	0.107614	0.416033	A	A	A	VSNL1	visinin-like 1	1	7447	NM_003385.4	63252921	NP_003376.2	ENSG00000163032	"ENST00000406397,ENST00000295156,ENST00000404666"	"ENSP00000384719,ENSP00000295156,ENSP00000384014"
PH_hs_0000310	4.47168	3.50908	2.49886	3.0245	3.48756	3.01329	4.00231	4.05477	2.48697	2.49592	5.02948	3.49952	4.04618	5.00101	3.51202	2.49293	2.00003	3.98783	2.51694	2.4987	4.51482	3.42961	3.80198	3.07475	0.148705	-0.157575	0.30628	0.445033	0.429836	0.196017	A	A	A	EPO	erythropoietin	1	2056	NM_000799.2	62240996	NP_000790.2	ENSG00000130427	ENST00000252723	ENSP00000252723
PH_hs_0000311	11.6151	6.47727	3.49887	4.46798	12.8209	7.83532	11.8868	41.4729	34.1863	34.4556	43.5687	30.4995	38.7801	35.7708	26.5012	23.1762	6.99212	6.96267	17.251	25.491	4.46618	8.37174	36.962	15.8343	2.14244	0.919456	1.22299	3.43301e-08	0.091955	0.000594961	A	A	A	CHRNB2	"cholinergic receptor, nicotinic, beta 2 (neuronal)"	1	1141	NM_000748.2	110618251	NP_000739.1	NA	NA	NA
PH_hs_0000312	21.0286	16.0369	16.4989	9.56231	17.5661	21.7601	14.5204	28.6301	20.0498	17.0268	20.4226	20.5011	21.554	29.9918	11.4946	28.3305	26.4904	25.9786	16.5587	22.5041	30.749	16.7105	22.5966	23.158	0.435355	0.470758	-0.0354034	0.0303683	0.0595342	0.862766	A	A	A	MBL2	"mannose-binding lectin (protein C) 2, soluble"	1	4153	NM_000242.2	171906615	NP_000233.1	ENSG00000165471	ENST00000373968	ENSP00000363079
PH_hs_0000313	12.0048	12.4789	9.00235	11.4946	11.4958	12.5887	13.984	15.5562	11.0104	14.4968	11.9821	8.50016	10.4967	17.4964	7.49281	11.9722	8.50213	5.00082	8.0365	12.0027	8.51718	11.8642	12.7913	8.78919	0.108546	-0.432809	0.541355	0.503506	0.0193091	0.0229364	A	A	A	SCN9A	"sodium channel, voltage-gated, type IX, alpha subunit"	1	6335	NM_002977.3	256017191	NP_002968.1	NA	NA	NA
PH_hs_0000314	6.51267	5.98529	5.00233	3.49038	6.49064	6.69556	6.98001	6.9687	7.03744	6.49621	7.49206	6.99968	7.97284	8.5231	6.49238	10.4948	8.00013	10.0016	8.00697	7.50137	8.49286	5.87955	7.35572	8.42717	0.323159	0.519341	-0.196181	0.0212016	0.00363006	0.103344	A	A	A	previous version conserved probe	NA	7	NA	NA	NA	NA	NA	NA	NA
PH_hs_0000315	456.963	664.603	227.974	274.068	271.827	388.107	317.343	197.744	173.133	184.065	297.559	225.505	178.362	275.52	93.6354	197.865	218.019	123.373	198.983	121.518	438.964	371.555	218.841	198.908	-0.763692	-0.901473	0.137781	0.0371466	0.0347135	0.686918	P	A	A	JUP	junction plakoglobin	1	3728	"NM_002230.2,NM_021991.2"	213972609;213972606	"NP_002221.1,NP_068831.1"	ENSG00000173801|ENSG00000261577	"ENST00000393931,ENST00000310706,ENST00000393930|ENST00000565780,ENST00000562805,ENST00000565220"	"ENSP00000377508,ENSP00000311113,ENSP00000377507|ENSP00000457186,ENSP00000456867,ENSP00000454630"
PH_hs_0000316	105.392	202.054	78.0235	118.62	121.673	137.605	145.204	184.547	90.6936	116.487	112.972	44.5008	54.2051	90.0895	156.11	82.6212	104.014	101.876	82.2781	77.0269	103.328	129.796	99.0708	101.036	-0.389712	-0.361369	-0.0283426	0.204414	0.135207	0.924753	A	A	A	PROC	protein C (inactivator of coagulation factors Va and VIIIa)	1	5624	NM_000312.3	270483720	NP_000303.1	ENSG00000115718	"ENST00000422777,ENST00000453608,ENST00000402125,ENST00000409048,ENST00000234071"	"ENSP00000409543,ENSP00000404030,ENSP00000384225,ENSP00000386679,ENSP00000234071"
PH_hs_0000317	2.00081	1.50855	1.49886	2.00105	1.51758	2.47772	1.48885	2.00427	1.00095	1.00007	1.02677	2	1.48246	2.00041	1.49018	1.98515	1.50202	1.50666	2.51694	1.50133	1.51305	1.78477	1.50213	1.71648	-0.248732	-0.0562929	-0.192439	0.258356	0.749319	0.390255	A	A	A	OPRM1	"opioid receptor, mu 1"	1	4988	"NM_001145280.2,NM_001145279.2,NM_000914.3,NM_001145287.1,NM_001145281.1"	347921126;347921123;223718038;223718086;223718065	"NP_001138752.1,NP_001138751.1,NP_000905.3,NP_001138759.1,NP_001138753.1"	ENSG00000112038	ENST00000330432	ENSP00000328264
PH_hs_0000318	1777.87	1147.12	1838.34	1605.48	2577.29	1546.23	1327.2	1169.78	2516.35	869.978	1415.08	2257	1805.91	2719.62	756.631	1861.88	2477.85	2886.63	4132.39	1338.72	1907.54	1688.5	1821.96	2194.52	0.109745	0.378161	-0.268415	0.683266	0.295252	0.468505	P	P	P	EMR1	"egf-like module containing, mucin-like, hormone receptor-like 1"	1	2015	"NM_001256255.1,NM_001256254.1,NM_001256253.1,NM_001256252.1,NM_001974.4"	372266083;372266081;372266079;372266077;372266074	"NP_001243184.1,NP_001243183.1,NP_001243182.1,NP_001243181.1,NP_001965.3"	ENSG00000174837	"ENST00000450315,ENST00000381407,ENST00000381404,ENST00000312053"	"ENSP00000405974,ENSP00000370814,ENSP00000370811,ENSP00000311545"
PH_hs_0000320	3.51146	4.00106	3.00002	5.04848	4.0362	2.47772	2.51346	10.638	14.0749	17.9672	16.9333	13.5002	12.4572	11.424	13.4954	4.46276	2.00403	2.50683	3.51781	3.50134	10.1275	3.51263	13.8564	5.65939	1.97993	0.688096	1.29183	2.16368e-05	0.248351	0.0018148	A	A	A	GRIK3	"glutamate receptor, ionotropic, kainate 3"	1	2899	NM_000831.3	163659847	NP_000822.2	NA	NA	NA
PH_hs_0000321	34.4838	28.0564	27.0001	27.7093	38.1032	28.1888	30.0173	54.8243	39.7069	41.5158	54.6023	47.0003	58.6525	45.0376	30.2018	42.811	34.9886	36.4098	31.0565	53.5149	38.6565	30.5084	48.7628	38.2341	0.676574	0.325654	0.35092	0.000223998	0.0498101	0.0246642	A	A	A	SHROOM2	shroom family member 2	1	357	NM_001649.2	18375508	NP_001640.1	ENSG00000146950	ENST00000380913	ENSP00000370299
PH_hs_0000322	384.038	399.294	321.482	289.939	375.514	414.224	317.607	365.979	265.274	330.05	330.25	319.495	425.75	446.834	276.241	434.525	371.544	482.874	425.472	555.687	526.7	357.442	354.805	439.006	-0.0106863	0.29653	-0.307216	0.931274	0.0738866	0.0789718	P	P	P	PHKA1	"phosphorylase kinase, alpha 1 (muscle)"	1	5255	"NM_001122670.1,NM_002637.3,NM_001172436.1"	169881274;169881272;289176993	"NP_001116142.1,NP_002628.2,NP_001165907.1"	ENSG00000067177	ENST00000373539	ENSP00000362640
PH_hs_0000323	386.887	315.282	307.514	345.22	304.024	362.523	300.837	327.913	260	292.021	362.577	295.502	265.221	359.101	288.687	432.686	544.551	561.201	408.267	458.591	610.334	331.755	308.905	472.045	-0.102956	0.508806	-0.611761	0.282961	0.0138268	0.00655711	P	P	P	MMP14	matrix metallopeptidase 14 (membrane-inserted)	1	4323	NM_004995.2	13027797	NP_004986.1	ENSG00000157227	ENST00000311852	ENSP00000308208
PH_hs_0000324	1706.81	2271.67	852.954	2081.09	747.71	1998.82	1719.93	1203.58	747.493	865.388	603.089	447.998	1070.17	865.104	715.88	725.09	945.011	951.419	597.786	798.024	1340.55	1625.57	828.975	867.68	-0.971546	-0.90571	-0.0658357	0.0116669	0.0147172	0.778704	P	P	P	POU2AF1	POU class 2 associating factor 1	1	5450	NM_006235.2	167900477	NP_006226.2	ENSG00000110777	ENST00000393067	ENSP00000376786
PH_hs_0000325	3.49137	2.49251	4.00002	2.51278	3.51964	3.54886	3.00173	4.00853	3.00284	2.50445	4.49002	3.50081	6.00951	4.47954	1.00044	2.49293	2.00003	3.98783	3.06167	4.00003	3.53855	3.22384	3.99939	2.86878	0.310997	-0.168344	0.47934	0.146329	0.471294	0.0864665	A	A	A	previous version conserved probe	NA	7	NA	NA	NA	NA	NA	NA	NA
PH_hs_0000326	262.736	220.733	213.003	164.568	256.196	249.958	230.717	273.259	176.66	218.52	244.114	197	206.045	246.993	133.954	340.404	273.116	265.319	272.693	268.572	366.995	228.273	223.227	274.436	-0.0322474	0.26571	-0.297957	0.782932	0.169283	0.131734	A	A	A	SOD3	"superoxide dismutase 3, extracellular"	1	6649	NM_003102.2	118582274	NP_003093.2	ENSG00000109610	ENST00000382120	ENSP00000371554
PH_hs_0000327	546.562	622.538	418.954	535.808	518.144	580.16	620.462	368.785	343.772	331.862	408.835	379.996	503.797	411.79	365.938	534.452	628.344	789.156	559.838	465.568	683.987	548.947	392.691	575.326	-0.483272	0.0677131	-0.550986	0.00072177	0.667124	0.0129565	P	P	P	VPS72	vacuolar protein sorting 72 homolog (S. cerevisiae)	1	6944	NM_005997.1	5174714	NP_005988.1	ENSG00000163159	"ENST00000496809,ENST00000354473,ENST00000368892"	"ENSP00000346464,ENSP00000357887"
PH_hs_0000328	2556.81	1643.68	2155.92	2975.31	1627.49	1709.08	1269.12	2017.83	2429.07	2037.47	2689.9	1975.53	2385.62	4117.13	1433.75	2026.63	2458.82	3009.35	1970.61	1878.46	1954.74	1991.06	2521.79	2104.62	0.340914	0.0800263	0.260888	0.171423	0.707463	0.247907	P	P	P	LY75-CD302|CD302	LY75-CD302 readthrough|CD302 molecule	4	100526664|9936	"NM_001198760.1,NM_001198759.1|NM_014880.4,NM_001198764.1,NM_001198763.1"	311771584;311771582|211971041;311771591;311771589	"NP_001185689.1,NP_001185688.1|NP_055695.2,NP_001185693.1,NP_001185692.1"	ENSG00000241399	"ENST00000480212,ENST00000259053"	ENSP00000259053
PH_hs_0000329	102.941	129.526	97.0028	135.789	123.544	119.523	100.81	120.256	126.512	152.456	97.475	122.999	141.144	126.111	40.4863	136.695	99.0136	127.906	100.999	144.484	76.6772	115.591	126.707	103.752	0.132474	-0.155894	0.288368	0.226346	0.453747	0.170467	A	A	A	ANGPT1	angiopoietin 1	1	284	"NM_001146.3,NM_001199859.1"	21328452;315434239	"NP_001137.2,NP_001186788.1"	ENSG00000154188	"ENST00000297450,ENST00000517746"	"ENSP00000297450,ENSP00000428340"
PH_hs_0000330	520.162	515.216	510.481	393.947	808.606	285.862	296.059	424.103	1128.64	287.662	588.766	658.01	500.67	590.769	178.008	625.725	581.929	1688.67	1323.08	1299.46	375.977	475.762	596.946	867.55	0.32736	0.866707	-0.539347	0.337948	0.123361	0.28349	P	P	P	P2RY14	"purinergic receptor P2Y, G-protein coupled, 14"	1	9934	"NM_001081455.1,NM_014879.3"	125625353;125625351	"NP_001074924.1,NP_055694.3"	ENSG00000174944	ENST00000309170	ENSP00000308361
PH_hs_0000331	7085.47	6437.22	5636.09	6935.56	6227.83	7233.92	7423.82	5442.76	4383.8	4423.58	5450.8	5135.58	5566.95	5741.79	3647.89	5310.92	7266.22	5578.77	5219.27	3986.17	5633.15	6711.41	5163.61	5234.63	-0.378238	-0.35853	-0.0197078	0.000412115	0.0173597	0.889328	P	P	P	ACTR1B	"ARP1 actin-related protein 1 homolog B, centractin beta (yeast)"	1	10120	NM_005735.3	197245402	NP_005726.1	ENSG00000115073	ENST00000289228	ENSP00000289228
PH_hs_0000332	1381.46	1834.24	626.056	879.692	353.719	1962.84	896.084	1233.81	240.62	535.201	260.638	229.006	720.472	1053.32	569.677	437.895	335.065	26.4466	369.544	197.991	610.142	1133.44	610.439	363.823	-0.892793	-1.6394	0.74661	0.0873931	0.0147953	0.188578	P	P	P	TCL1A	T-cell leukemia/lymphoma 1A	1	8115	"NM_001098725.1,NM_021966.2,NR_049726.1"	148922878;148922837;387849297	"NP_001092195.1,NP_068801.1,-"	ENSG00000100721	"ENST00000402399,ENST00000557043,ENST00000556450,ENST00000554012"	"ENSP00000385036,ENSP00000452028,ENSP00000450701,ENSP00000451506"
PH_hs_0000333	667.153	812.012	652.516	769.458	891.428	859.386	864.476	597.58	575.922	761.449	635.833	614.496	1006.69	871.949	955.736	1182.24	1044.54	1268.72	817.298	1127.42	924.082	788.061	723.416	1045.72	-0.123482	0.408116	-0.531597	0.38961	0.00429911	0.00279904	P	P	P	LCP2	lymphocyte cytosolic protein 2 (SH2 domain containing leukocyte protein of 76kDa)	1	3937	NM_005565.3	47078282	NP_005556.1	ENSG00000043462	"ENST00000521416,ENST00000520322"	"ENSP00000428871,NA"
PH_hs_0000334	8685.12	7698.71	6220.19	10966	7946.48	7330.37	6384.02	5615.71	4782.34	5400.71	9218.54	8580.62	7342.46	10280	4825.13	10877.7	10071.9	10955.3	6827.92	11122.4	9084.6	7890.12	7317.2	9109.29	-0.108755	0.207291	-0.316046	0.580193	0.291508	0.166575	P	P	P	CASP1	"caspase 1, apoptosis-related cysteine peptidase"	1	834	"NM_001257119.1,NM_001257118.1,NM_033293.3,NM_001223.4,NM_033292.3"	380254458;380254456;380254453;380254452;380254451	"NP_001244048.1,NP_001244047.1,NP_150635.1,NP_001214.1,NP_150634.1"	ENSG00000137752	"ENST00000393136,ENST00000528974,ENST00000529871,ENST00000525825,ENST00000436863,ENST00000533400,ENST00000527979,ENST00000526568,ENST00000532439"	"ENSP00000376844,ENSP00000434259,ENSP00000431947,ENSP00000434779,ENSP00000410076,ENSP00000433138,ENSP00000432340,ENSP00000434250,ENSP00000435536"
PH_hs_0000335	475.838	534.468	404.455	446.059	459.344	591.074	610.12	310.615	293.701	366.522	329.555	426.003	468.42	556.763	162.323	379.463	465.525	445.31	372.544	325.511	600.401	503.051	393.083	393.011	-0.355872	-0.356135	0.0002623	0.0365656	0.0921802	0.999109	P	P	P	PKN1	protein kinase N1	1	5585	"NM_213560.1,NM_002741.3"	47132590;47132588	"NP_998725.1,NP_002732.3"	ENSG00000123143	"ENST00000342216,ENST00000242783"	"ENSP00000343325,ENSP00000242783"
PH_hs_0000336	690.973	700.738	429.012	442.547	635.29	610.472	614.443	567.703	539.542	579.657	821.984	626.497	682.347	716.707	417.77	811.865	716.968	870.873	1178.24	910.755	1157.36	589.068	647.777	866.261	0.137063	0.556368	-0.419305	0.317059	0.0322164	0.0740865	P	P	P	AVPR2	arginine vasopressin receptor 2	1	554	"NM_001146151.1,NM_000054.4,NR_027419.1"	225903384;225903383;225903386	"NP_001139623.1,NP_000045.1,-"	ENSG00000126895	"ENST00000337474,ENST00000358927,ENST00000434679"	"ENSP00000338072,ENSP00000351805,ENSP00000393397"
PH_hs_0000337	854.863	1000.62	812.942	1050.38	901.567	739.996	808.195	720.735	495.33	588.248	828.764	653.514	1016.45	941.14	800.25	739.846	945.425	1240.79	626.723	836.08	811.797	881.223	749.169	857.272	-0.234216	-0.039753	-0.194463	0.143352	0.783464	0.313006	P	P	P	ALDH9A1	"aldehyde dehydrogenase 9 family, member A1"	1	223	NM_000696.3	115387103	NP_000687.3	ENSG00000143149	ENST00000354775	ENSP00000346827
PH_hs_0000338	19.5782	19.989	15.9978	11.0287	18.503	20.222	17.9864	15.9879	17.0161	17.4629	17.5249	15.9997	18.9903	18.5679	12.0053	20.9743	12.9922	15.5218	16.073	16.0001	15.5456	17.615	17.3642	15.5875	-0.0206858	-0.176418	0.155732	0.852401	0.23888	0.166165	A	A	A	ADRB3	adrenoceptor beta 3	1	155	NM_000025.2	223972674	NP_000016.1	ENSG00000188778	ENST00000345060	ENSP00000343782
PH_hs_0000339	606.715	408.924	336.983	604.814	719.188	386.237	354.925	335.746	325.385	491.728	599.982	899.015	990.488	514.076	216.703	171.088	452.931	353.135	300.819	265.026	181.01	488.255	593.774	277.245	0.282279	-0.816476	1.09876	0.376536	0.0114837	0.0176272	P	P	A	ADRB2	"adrenoceptor beta 2, surface"	1	154	NM_000024.5	283483994	NP_000015.1	ENSG00000169252	ENST00000305988	ENSP00000305372
PH_hs_0000340	9678.76	11303.1	7716.89	9058.13	9964.39	10280.3	11570.7	7268.95	4608.09	6982.6	5426.68	7549.04	9736.87	9019.57	3450.31	6690.8	8876.21	6169.87	6372.34	6273.48	7327.85	9938.9	7227.4	6451.55	-0.459609	-0.62344	0.16383	0.00853695	0.000936562	0.416115	P	P	P	ST6GAL1	"ST6 beta-galactosamide alpha-2,6-sialyltranferase 1"	1	6480	"NM_173217.2,NM_173216.2,NM_003032.2"	297591823;297591821;27765094	"NP_775324.1,NP_775323.1,NP_003023.1"	ENSG00000073849	"ENST00000457772,ENST00000470633,ENST00000448044,ENST00000169298"	"ENSP00000412221,ENSP00000389337,ENSP00000169298"
PH_hs_0000341	1698.75	2359.84	756.627	5627.72	554.701	1081.57	1222.42	955.711	309.57	1104.97	586.147	645.006	808.412	910.487	738.284	939.056	2431.22	1806.46	274.623	1104.27	746.248	1900.23	760.043	1148.59	-1.32202	-0.726307	-0.595715	0.137217	0.325205	0.225772	P	P	P	TNFRSF17	"tumor necrosis factor receptor superfamily, member 17"	1	608	NM_001192.2	23238191	NP_001183.2	ENSG00000048462	"ENST00000396495,ENST00000053243"	"ENSP00000379753,ENSP00000053243"
PH_hs_0000342	12.0048	10.9703	7.00234	4.02503	9.52581	10.2444	11.0304	11.0697	9.00853	9.50496	12.0082	12	10.0557	11.0165	9.00395	10.9566	11.5062	13.4702	9.00784	11.4961	14.5694	9.25759	10.6662	11.43	0.20434	0.304121	-0.0997811	0.254918	0.127764	0.419051	A	A	A	NGF	nerve growth factor (beta polypeptide)	1	4803	NM_002506.2	70995318	NP_002497.2	ENSG00000134259	ENST00000369512	ENSP00000358525
PH_hs_0000343	2.00081	2.00053	1.00001	1.02345	1.51758	1.60671	1.00058	1.52632	2.48697	1.50437	2.00136	1.49984	1.96333	2.50763	1.49018	1.49269	1.00002	2.00033	2.51694	2.49607	2.0255	1.44995	1.92712	1.86025	0.410439	0.359489	0.0509502	0.0691906	0.159055	0.809163	A	A	A	TAC1	"tachykinin, precursor 1"	1	6863	"NM_013996.2,NM_013997.2,NM_013998.2,NM_003182.2"	166158920;166158919;166158918;166158917	"NP_054702.1,NP_054703.1,NP_054704.1,NP_003173.1"	ENSG00000006128	"ENST00000346867,ENST00000350485,ENST00000319273"	"ENSP00000289574,ENSP00000289576,ENSP00000321106"
PH_hs_0000344	211.057	1003.07	119.539	117.55	225.1	4923.54	3909.18	412.447	39.5837	11.5051	66.9673	390.006	29.8882	132.027	1516.85	4313.98	3311.57	3622.77	481.438	6323.44	166.173	1501.29	154.632	2819.46	-3.27929	0.909215	-4.18851	0.131155	0.269789	0.0191363	P	A	P	DEFA4	"defensin, alpha 4, corticostatin"	1	1669	NM_001925.1	4503302	NP_001916.1	ENSG00000164821	ENST00000297435	ENSP00000297435
PH_hs_0000346	4.47168	5.03394	3.99772	3.5133	4.00411	3.54886	4.02634	3.05263	2.45616	5.4876	5.4907	2	2.48404	4.52228	3.9808	5.01649	4.99609	3.51982	4.03301	4.49871	3.51423	4.08514	3.64192	4.22274	-0.165686	0.0477937	-0.21348	0.481928	0.66683	0.370885	A	A	A	DRD1	dopamine receptor D1	1	1812	NM_000794.3	88758587	NP_000785.1	ENSG00000184845	"ENST00000393752,ENST00000329144"	"ENSP00000377353,ENSP00000327652"
PH_hs_0000347	5.47209	5.00133	3.50117	2.02398	5.5217	3.08	4.51461	10.0213	7.00664	8.00058	9.00612	7.50016	10.0557	11.0165	9.06682	4.97054	3.50205	4.49433	3.48828	4.00003	3.00177	4.15927	8.94386	4.64626	1.10457	0.159741	0.944827	4.02406e-05	0.610137	0.000960827	A	A	A	DSG1	desmoglein 1	1	1828	NM_001942.2	119703743	NP_001933.2	ENSG00000134760	ENST00000257192	ENSP00000257192
PH_hs_0000348	8.45321	9.03501	7.49428	7.5154	12.9813	12.32	12.055	10.2987	10.9796	10.4965	2.00136	15.4992	8.53339	5.50824	6.96116	16.958	12.0002	11.4185	10.9505	18.0028	6.54032	9.97916	9.04529	11.8331	-0.141752	0.245834	-0.387585	0.627691	0.353609	0.255129	A	A	A	GAST	gastrin	1	2520	NM_000805.4	351721765	NP_000796.1	ENSG00000184502|ENSG00000260334	ENST00000329402|ENST00000561776	ENSP00000331358|ENSP00000455919
PH_hs_0000349	1.0004	0.491979	0.501155	0.511726	1.00103	1.00443	0	1.48008	0.515878	1.00007	1.00068	1	1.00158	1.0002	0	1.00023	1.50202	1.00016	0.5152	0.50132	0.976273	0.644389	0.999786	0.78503	0.633688	0.284817	0.34887	0.0706474	0.557382	0.334788	A	A	A	PRKG1	"protein kinase, cGMP-dependent, type I"	1	5592	"NM_006258.3,NM_001098512.2"	345842461;345842460	"NP_006249.1,NP_001091982.1"	ENSG00000185532	ENST00000401604	ENSP00000384200
PH_hs_0000350	1.0004	2.00053	0.498851	1.00053	1.45342	1.07114	0.512302	1.00213	1.51683	0.495771	1.00068	1	1.00158	1.50743	1.49018	1.98515	-0.00399339	2.00033	1.00087	2.00001	2.00118	1.07674	1.07492	1.49625	-0.00244165	0.474681	-0.477123	0.994065	0.257225	0.219508	A	A	A	GLRA2	"glycine receptor, alpha 2"	1	2742	"NM_001171942.1,NM_001118886.1,NM_001118885.1,NM_002063.3"	284925160;169646727;169646722;169646714	"NP_001165413.1,NP_001112358.1,NP_001112357.1,NP_002054.1"	ENSG00000101958	ENST00000355020	ENSP00000347123
PH_hs_0000352	1290.76	1259.24	923.419	1242.19	1047.31	1256.33	1003.47	885.686	806.741	771.014	977.909	1085.98	1153.85	1226.56	305.121	926.347	915.887	811.095	2309.26	1607.62	1920.52	1146.1	986.82	1256.55	-0.215877	0.132732	-0.348609	0.0933071	0.698955	0.361243	P	P	P	GSPT1	G1 to S phase transition 1	1	2935	"NM_001130007.1,NM_001130006.1,NM_002094.3"	194018521;194097353;194018519	"NP_001123479.1,NP_001123478.1,NP_002085.2"	ENSG00000103342	"ENST00000563468,ENST00000565267,ENST00000439887"	"ENSP00000454351,ENSP00000456057,ENSP00000408399"
PH_hs_0000353	269.619	248.623	214.514	193.323	259.395	272.063	276.015	273.459	239.411	248.394	275.213	272.997	283.528	305.911	230.122	339.623	244.522	286.688	242.299	280.02	359.721	247.65	271.273	283.285	0.131443	0.19395	-0.062507	0.135385	0.14262	0.576865	A	A	A	WFDC2	WAP four-disulfide core domain 2	1	10406	NM_006103.3	56699494	NP_006094.3	ENSG00000101443	"ENST00000488143,ENST00000342873,ENST00000462062,ENST00000339946,ENST00000447118,ENST00000372676"	"ENSP00000342890,ENSP00000340215,ENSP00000404760,ENSP00000361761"
PH_hs_0000354	602.484	598.083	494.014	269.287	614.529	582.594	497.951	837.013	662.097	733.6	817.487	705.006	849.301	880.805	750.081	825.94	578.739	635.899	606.013	561.08	769.711	522.706	783.616	675.352	0.584147	0.36964	0.214507	0.000759256	0.0279371	0.0544183	P	P	P	ITPKA	inositol-trisphosphate 3-kinase A	1	3706	NM_002220.2	331284123	NP_002211.1	ENSG00000137825	ENST00000260386	ENSP00000260386
PH_hs_0000355	45.6248	52.7966	47.1039	110.868	47.4269	46.484	95.8314	2.48222	2.0019	1.00007	2.48866	3.99935	1.48246	90.0183	2.00088	2.98539	104.978	144.024	3.48828	2.50133	93.0793	63.7336	14.7818	50.4367	-2.10823	-0.337581	-1.77065	0.0113515	0.614895	0.208943	A	A	A	NFKBIL1	nuclear factor of kappa light polypeptide gene enhancer in B-cells inhibitor-like 1	1	4795	"NM_001144963.1,NM_001144962.1,NM_001144961.1,NM_005007.3"	222352178;222352176;222352174;222352172	"NP_001138435.1,NP_001138434.1,NP_001138433.1,NP_004998.3"	ENSG00000235125|ENSG00000234530|ENSG00000206440|ENSG00000236196|ENSG00000236346|ENSG00000227565|ENSG00000204498	###############################################################################################################################################################################################################################################################	###############################################################################################################################################################################################################################################################
PH_hs_0000356	16690	27244.4	22999.4	16179	21607.5	24935.7	30134	12903.3	11801.3	11341.8	12166.8	11870.8	12437.1	12453.2	17746.4	20390.4	22199.1	18533.7	14654.4	13050	25455	22827.1	12139.2	18861.3	-0.91108	-0.275321	-0.635758	0.00150858	0.145005	0.00579149	P	P	P	JUND	jun D proto-oncogene	1	3727	NM_005354.4	169234622	NP_005345.3	ENSG00000130522	ENST00000252818	ENSP00000252818
PH_hs_0000357	16.0065	11.5438	10.9978	6.02608	11.5279	12.8556	10.0298	14.554	13.0123	12.4966	16.5243	14	17.468	21.0328	8.00351	16.4349	15.0082	16.99	16.0139	12.5014	23.6476	11.2839	15.584	15.5142	0.465799	0.459326	0.00647342	0.0199954	0.0739342	0.974403	A	A	A	KRT9	keratin 9	1	3857	NM_000226.3	189409118	NP_000217.2	ENSG00000171403	ENST00000246662	ENSP00000246662
PH_hs_0000358	27.5613	27.5318	23.0024	17.5207	27.0278	29.9976	25.0385	29.0619	25.4472	22.9931	30.0204	25.5002	23.8787	26.4983	18.0079	32.9312	23.5144	31.0564	26.5969	31.0028	34.6055	25.3829	26.2	28.245	0.0457099	0.154142	-0.108432	0.664579	0.314376	0.423338	A	A	A	HAPLN1	hyaluronan and proteoglycan link protein 1	1	1404	NM_001884.3	194018435	NP_001875.1	ENSG00000145681	ENST00000510978	ENSP00000422592
PH_hs_0000361	171.19	145.087	136.493	93.4615	146.631	157.219	199.531	182.481	150.627	155.088	259.471	246.497	205.564	312.021	130.057	369.676	185.517	318.283	173.62	198.07	201.218	149.945	215.964	225.206	0.526362	0.586814	-0.0604522	0.0292369	0.0631077	0.819244	A	A	A	MYOG	myogenin (myogenic factor 4)	1	4656	NM_002479.4	115387121	NP_002470.2	ENSG00000122180	ENST00000241651	ENSP00000241651
PH_hs_0000362	4.00161	4.54196	2.00001	1.48933	2.93892	3.61557	3.02576	3.53058	2.0019	2.00015	3.02813	3.99968	1.5223	1.98616	1.00044	2.50825	2.00003	3.46851	2.03127	5.00003	1.00059	3.08759	2.58127	2.42987	-0.258403	-0.345601	0.0871989	0.367414	0.350163	0.818526	A	A	A	NDP	Norrie disease (pseudoglioma)	1	4693	NM_000266.3	223671892	NP_000257.1	ENSG00000124479	ENST00000378062	ENSP00000367301
PH_hs_0000363	362.186	379.889	364.984	441.041	360.341	377.809	336.833	275.664	404.745	400.073	298.76	333.496	265.551	472.096	453.578	479.329	556.459	691.171	422.089	472.568	414.636	374.726	350.055	498.547	-0.0982554	0.411893	-0.510149	0.45914	0.0140891	0.00858067	P	P	P	OPRL1	opiate receptor-like 1	1	4987	"NM_001200019.1,NM_182647.2,NM_000913.4"	317108156;317108158;317108155	"NP_001186948.1,NP_872588.1,NP_000904.1"	ENSG00000125510	"ENST00000349451,ENST00000355631,ENST00000336866"	"ENSP00000336764,ENSP00000347848,ENSP00000336843"
PH_hs_0000364	57.8627	51.5055	47.9957	48.1628	51.0845	49.2819	39.5588	61.0377	42.5865	47.0375	73.9981	73.0023	70.6316	112.008	37.1839	52.7367	58.483	69.7806	41.0948	49.5043	57.1553	49.3503	68.6146	52.2769	0.475458	0.0831166	0.392341	0.0686026	0.545231	0.124131	A	A	A	previous version conserved probe	NA	7	NA	NA	NA	NA	NA	NA	NA
PH_hs_0000365	4.0217	3.50908	3.50117	1.48933	3.00308	4.15114	5.02691	6.05903	4.00379	4.48753	7.51814	7.50016	4.96808	5.49399	4.00176	5.463	4.00406	5.49449	4.51868	4.9974	6.02786	3.52892	5.71868	4.92961	0.696456	0.482247	0.214209	0.00721379	0.0196307	0.221907	A	A	A	CPA1	carboxypeptidase A1 (pancreatic)	1	1357	NM_001868.2	221316610	NP_001859.1	ENSG00000264509|ENSG00000091704	"ENST00000584579,ENST00000580470,ENST00000578731,ENST00000579597|ENST00000484324,ENST00000476062,ENST00000491460,ENST00000011292"	"ENSP00000462357,ENSP00000462257,ENSP00000462830|ENSP00000419497,ENSP00000419408,ENSP00000011292"
PH_hs_0000366	208.273	208.365	136.509	120.934	172.43	211.045	147.397	206.177	198.734	168.029	225.44	181.997	225.874	210.835	111.601	194.497	188.003	210.195	2297.65	654.126	1040.07	172.136	202.441	670.877	0.233951	1.9625	-1.72855	0.0974348	0.147108	0.168931	A	A	P	PRKCG	"protein kinase C, gamma"	1	5582	NM_002739.3	47132626	NP_002730.1	ENSG00000126583	"ENST00000540413,ENST00000263431"	"ENSP00000443493,ENSP00000263431"
PH_hs_0000367	12.4749	10.5273	13.4943	6.049	14.563	14.3289	8.98116	18.0384	15.0142	16.4799	20.0658	16.0003	17.7497	24.0049	7.51377	12.9418	11.0082	11.9378	9.97918	10.0053	20.182	11.4884	18.1933	11.9383	0.663234	0.0554246	0.60781	0.00159153	0.819731	0.00714037	A	A	A	PRKD1	protein kinase D1	1	5587	NM_002742.2	115529462	NP_002733.2	ENSG00000184304	ENST00000331968	ENSP00000333568
PH_hs_0000368	288.361	340.775	204.507	463.862	254.742	301.659	341.325	206.116	222.726	252.463	403.031	309.001	292.983	417.578	248.109	268.052	326.985	404.938	210.36	302.509	328.022	313.605	300.557	298.425	-0.061309	-0.0715782	0.0102692	0.772608	0.705676	0.958019	P	P	A	PPP4C	"protein phosphatase 4, catalytic subunit"	1	5531	NM_002720.1	4506026	NP_002711.1	ENSG00000149923	"ENST00000561610,ENST00000562222,ENST00000562664,ENST00000566749,ENST00000563200,ENST00000563597,ENST00000567040,ENST00000279387,ENST00000563732"	"ENSP00000455995,ENSP00000457915,ENSP00000457089,ENSP00000461609,ENSP00000458079,ENSP00000279387,ENSP00000455394"
PH_hs_0000369	1.49056	2.00053	1.50116	0.4888	1.00103	1.60671	1.51288	1.52632	1.48602	2.00015	2.00136	2.00032	1.48246	1.0002	1.49018	2.00047	1.50202	1.00016	2.51694	2.00001	2.0255	1.37167	1.6424	1.79076	0.259879	0.384639	-0.12476	0.269072	0.135948	0.541374	A	A	A	PGR	progesterone receptor	1	5241	"NM_001202474.1,NM_000926.4"	321117149;160358783	"NP_001189403.1,NP_000917.3"	ENSG00000082175	"ENST00000263463,ENST00000526300,ENST00000534780,ENST00000528960,ENST00000533207,ENST00000534013"	"ENSP00000263463,ENSP00000436803,ENSP00000432352,ENSP00000432914,ENSP00000436561"
PH_hs_0000370	7.00282	6.46096	4.50118	3.0245	5.58586	6.02658	7.00404	8.01707	6.97583	6.00044	7.97935	6.00032	9.61465	10.5093	4.00176	6.46323	5.9961	7.97566	6.94704	7.00005	11.5676	5.65799	7.87099	7.13592	0.476255	0.334809	0.141446	0.0238424	0.181946	0.513481	A	A	A	previous version conserved probe	NA	7	NA	NA	NA	NA	NA	NA	NA
PH_hs_0000371	4.53195	3.50908	6.5081	3.5133	12.4006	4.62	3.51403	13.5057	2.0327	3.99176	11.1901	12.4989	1.96333	93.0616	4.55437	2.01579	3.50205	1.51949	10.921	3.49607	13.3013	5.51386	19.7491	5.61572	1.84066	0.0264084	1.81425	0.294634	0.962607	0.299198	A	A	A	EPHB3	EPH receptor B3	1	2049	NM_004443.3	33598961	NP_004434.2	ENSG00000182580	ENST00000330394	ENSP00000332118
PH_hs_0000372	3.49137	1.50855	3.00002	1.51225	2.48653	2.00886	2.48943	3.0064	2.51777	2.49592	2.97595	2.49984	3.00475	3.50783	1.49018	2.98539	2.49405	2.48117	12.9523	4.49871	5.49109	2.35671	2.85835	4.62755	0.278407	0.973472	-0.695065	0.145032	0.17865	0.2777	A	A	A	MMP13	matrix metallopeptidase 13 (collagenase 3)	1	4322	NM_002427.3	296010793	NP_002418.1	ENSG00000262325|ENSG00000137745	ENST00000571284|ENST00000260302	ENSP00000461440|ENSP00000260302
PH_hs_0000373	4.49177	4.49304	4.00002	3.5133	4.00411	4.01772	4.49058	4.53272	4.48886	4.00029	2.97595	2.50016	5.00792	5.00101	2.51158	5.47831	5.00008	4.49433	4.48916	4.49608	5.02727	4.14436	4.07242	4.49954	-0.0252653	0.118628	-0.143893	0.86089	0.385133	0.425156	A	A	A	MST1R	macrophage stimulating 1 receptor (c-met-related tyrosine kinase)	1	4486	"NM_002447.2,NM_001244937.1"	153946392;349732250	"NP_002438.2,NP_001231866.1"	ENSG00000164078	"ENST00000344206,ENST00000411578,ENST00000424150,ENST00000296474"	"ENSP00000341325,ENSP00000407926,ENSP00000408047,ENSP00000296474"
PH_hs_0000374	1457.81	4611.9	1316.56	451.283	2623.52	3466.86	827.278	1519.07	356.214	3370.9	820.21	1087.5	1540.07	299.554	13524.3	3039.23	4060.5	6135.55	337.809	1113.58	672.494	2107.89	1284.79	4126.2	-0.714267	0.969018	-1.68329	0.263024	0.308497	0.160147	P	P	P	S100P	S100 calcium binding protein P	1	6286	NM_005980.2	45827727	NP_005971.1	ENSG00000163993	"ENST00000513778,ENST00000296370"	ENSP00000296370
PH_hs_0000376	38.4854	45.5202	25.0001	53.0966	30.9998	53.7685	43.5852	72.1998	63.1522	54.4912	68.4031	64.5005	68.5886	38.0077	28.5649	28.8689	27.0004	24.94	37.4884	25.0054	38.7051	41.4937	61.3347	30.0819	0.563812	-0.463997	1.02781	0.00644492	0.0348938	0.000156556	A	A	A	SP4	Sp4 transcription factor	1	6671	NM_003112.3	67010024	NP_003103.2	ENSG00000105866	ENST00000432066	ENSP00000393623
PH_hs_0000377	5.47209	4.00106	2.50117	3.00158	3.51964	3.61557	3.51403	5.96656	4.48886	6.00897	9.00612	5	5.52864	6.00122	4.51245	4.47808	3.99607	5.98816	3.54734	5.99741	5.51541	3.66073	6.00005	4.86213	0.712843	0.409456	0.303386	0.00467888	0.036572	0.113684	A	A	A	CNTN2	contactin 2 (axonal)	1	6900	NM_005076.3	315360636	NP_005067.1	ENSG00000184144	ENST00000331830	ENSP00000330633
PH_hs_0000378	38.3448	45.5692	31.0025	22.5004	36.1974	37.6309	59.7626	37.0327	16.9545	26.4806	41.4891	37.999	37.6192	39.5294	14.9647	22.8982	30.5025	17.4965	14.5569	15.9975	31.628	38.7154	33.8721	21.1492	-0.192811	-0.872305	0.679495	0.400877	0.00705572	0.0131117	A	A	A	CD3E	"CD3e molecule, epsilon (CD3-TCR complex)"	1	916	NM_000733.3	166362733	NP_000724.1	ENSG00000198851	"ENST00000531913,ENST00000528600,ENST00000526146,ENST00000361763"	"ENSP00000433975,ENSP00000354566"
PH_hs_0000379	2.00081	3.0008	1.00001	2.00105	2.00206	1.40658	3.02576	3.53058	2.48697	4.00029	3.00204	2.49984	2.48404	3.52208	2.02184	2.47761	1.49803	2.00033	2.54647	3.00002	1.51305	2.06244	3.07512	2.15105	0.576293	0.0606898	0.515603	0.0179393	0.806427	0.0125197	A	A	A	TFAP4	transcription factor AP-4 (activating enhancer binding protein 4)	1	7023	NM_003223.2	197333751	NP_003214.1	ENSG00000090447	"ENST00000575320,ENST00000204517,ENST00000575672"	ENSP00000204517
PH_hs_0000380	10.4741	6.50988	7.00004	4.02503	9.55789	8.77113	8.05267	11.0235	7.49171	7.99205	11.0336	8	8.53339	10.0163	6.49238	10.4489	12.0082	12.4828	7.5213	8.49874	11.1038	7.77011	9.15578	9.79372	0.236748	0.333922	-0.0971741	0.19099	0.115842	0.553723	A	A	A	TNP1	transition protein 1 (during histone to protamine replacement)	1	7141	NM_003284.3	141801770	NP_003275.1	ENSG00000118245	ENST00000236979	ENSP00000236979
PH_hs_0000381	4.0217	2.00053	2.49886	1.00053	2.971	3.61557	2.00115	3.53058	2.48697	2.49592	3.51542	4	2.52388	5.01526	1.51114	3.47784	3.49407	2.494	2.03127	4.00266	3.02609	2.58705	3.36686	2.86244	0.380097	0.145937	0.23416	0.168591	0.604317	0.325569	A	A	A	TRHR	thyrotropin-releasing hormone receptor	1	7201	NM_003301.5	347921842	NP_003292.1	ENSG00000174417	"ENST00000311762,ENST00000518632"	"ENSP00000309818,ENSP00000430711"
PH_hs_0000382	30.0523	26.4826	24.0024	24.0814	37.5546	26.9176	20.0596	29.4936	24.0844	30.498	24.4775	20.5002	37.0985	26.0195	17.0284	27.8687	26.5024	32.4348	37.6065	48.5017	25.5515	27.0215	27.4531	30.7849	0.0228608	0.188114	-0.165253	0.885838	0.408139	0.459815	A	A	A	CCNO	cyclin O	1	10309	NM_021147.3	153791754	NP_066970.3	ENSG00000152669	"ENST00000501463,ENST00000282572"	"ENSP00000422485,ENSP00000282572"
PH_hs_0000383	334.034	223.929	173.497	279.284	314.811	195.534	181.128	326.665	246.949	299.689	316.668	319.994	321.341	359.272	271.001	133.603	172.999	205.63	233.761	284.034	198.946	243.174	312.94	214.282	0.363895	-0.18248	0.546375	0.0345353	0.385193	0.00195404	A	P	A	ZBTB6	zinc finger and BTB domain containing 6	1	10773	NM_006626.5	384475549	NP_006617.1	ENSG00000186130	ENST00000373659	ENSP00000362763
PH_hs_0000384	1026.65	985.957	742.983	1143.96	853.842	844.924	830.184	901.644	597.373	837.676	1106.34	1035.01	950.225	1121.98	459.047	737.874	770.992	924.774	635.287	710.002	753.739	918.357	935.75	713.102	0.0270678	-0.364946	0.392014	0.844282	0.01806	0.0264575	P	P	P	COPB1	"coatomer protein complex, subunit beta 1"	1	1315	"NM_001144062.1,NM_001144061.1,NM_016451.4"	221316631;221316629;221316628	"NP_001137534.1,NP_001137533.1,NP_057535.1"	ENSG00000129083	"ENST00000439561,ENST00000249923"	"ENSP00000397873,ENSP00000249923"
PH_hs_0000385	321.78	417.671	407.607	311.003	407.839	401.164	442.535	438.703	236.008	239.907	250.701	202.003	318.188	258.545	131.806	354.438	339.049	273.878	220.576	321.05	316.308	387.086	277.722	279.586	-0.47901	-0.469358	-0.00965189	0.0112763	0.0123486	0.965564	P	A	A	HLTF	helicase-like transcription factor	1	6596	"NM_003071.3,NM_139048.2"	117968550;117968479	"NP_003062.2,NP_620636.1"	ENSG00000071794	"ENST00000310053,ENST00000465259"	"ENSP00000308944,ENSP00000420745"
PH_hs_0000386	1215.41	1533.01	1732.52	1137.5	1240.62	1984.5	1655	786.69	800.397	891.973	771.499	810.967	969.181	894.845	644.432	1624.28	1416.52	1166.54	1537.92	962.698	1953.32	1499.79	846.508	1329.39	-0.82517	-0.174006	-0.651164	0.00125563	0.421914	0.0267976	P	P	P	JOSD1	Josephin domain containing 1	1	9929	NM_014876.5	215598711	NP_055691.1	ENSG00000100221	ENST00000216039	ENSP00000216039
PH_hs_0000388	9.00363	11.9869	7.49889	7.98128	9.52581	11.651	10.47	8.58748	6.49076	7.48775	9.00612	14.4995	8.01268	9.98778	8.00351	10.4642	7.49812	13.4958	6.03476	9.0027	8.5415	9.73107	9.15316	9.00579	-0.0883297	-0.111745	0.0234156	0.635135	0.530123	0.914249	A	A	A	KIF14	kinesin family member 14	1	9928	NM_014875.2	208610006	NP_055690.1	ENSG00000118193	ENST00000367350	ENSP00000356319
PH_hs_0000389	987.888	1273	943.957	832.652	1249.48	1031.54	1018.06	668.455	812.146	825.736	803.13	822.514	1129.79	1216.7	1154.58	1181.58	1305.82	1901.66	1290.42	1512.5	1308.11	1048.08	896.924	1379.24	-0.224694	0.396119	-0.620813	0.143135	0.0160991	0.00226854	P	P	P	CD97	CD97 molecule	1	976	"NM_001784.4,NM_001025160.2,NM_078481.3"	336285465;336285467;336285461	"NP_001775.2,NP_001020331.1,NP_510966.1"	ENSG00000123146	"ENST00000358600,ENST00000357355,ENST00000242786"	"ENSP00000351413,ENSP00000349918,ENSP00000242786"
PH_hs_0000390	8367.42	8964.74	7290.9	8797.85	8506.39	8756.2	9486.12	7715.19	7287.29	6489.77	6352.7	5357.88	6905.56	7132.91	6825.13	8665.07	9134.35	9626.49	9486.65	5584.9	10137.3	8595.66	6748.76	8494.27	-0.348987	-0.0171189	-0.331868	0.000481639	0.885169	0.0345485	P	P	P	ARHGAP4	Rho GTPase activating protein 4	1	393	"NM_001164741.1,NM_001666.4"	258613906;258613905	"NP_001158213.1,NP_001657.3"	ENSG00000089820	"ENST00000494397,ENST00000350060,ENST00000420383,ENST00000370028,ENST00000393721"	"ENSP00000203786,ENSP00000397533,ENSP00000359045,ENSP00000377322"
PH_hs_0000391	1384.67	1734.11	1651.03	1442.06	2208.82	2065.85	1785.4	1068.53	700.325	1160.38	1140.19	1306.53	1992.58	1090.08	657.469	974.413	1770.63	1119.7	1069.15	768.079	1275.75	1753.13	1208.38	1090.74	-0.536867	-0.684625	0.147758	0.0138894	0.00326576	0.57256	P	P	P	LLGL2	lethal giant larvae homolog 2 (Drosophila)	1	3993	"NM_004524.2,NM_001031803.1"	62739160;73427802	"NP_004515.2,NP_001026973.1"	ENSG00000073350	"ENST00000577211,ENST00000582393,ENST00000577500,ENST00000578638,ENST00000545227,ENST00000392550,ENST00000167462"	"ENSP00000463501,ENSP00000376333,ENSP00000167462"
PH_hs_0000392	22.499	19.4807	16.5012	10.0282	25.0578	20.2887	19.5713	26.0555	21.9592	21.9675	21.9889	20.4989	27.0826	26.5267	18.9455	25.3758	17.4903	26.9916	18.4718	26.5068	20.6215	19.061	23.7256	22.0576	0.315822	0.210653	0.105169	0.0503409	0.233048	0.389298	A	A	A	PPBPP2	pro-platelet basic protein pseudogene 2	1	10895	NR_026769.1	223029494	-	ENSG00000248848	"ENST00000513150,ENST00000514391"	NA
PH_hs_0000393	4565.27	4736.97	3668.43	5227.74	4512.58	4312.83	4148.82	3424.52	2907.28	3050.41	4032.15	3475.02	3239.71	3867.91	2338.33	5501.43	5610.26	7044.4	5142.34	4806.26	5877.02	4453.23	3428.14	5188.58	-0.377425	0.220486	-0.597911	0.00118456	0.239891	0.0172388	P	P	P	PRKAG1	"protein kinase, AMP-activated, gamma 1 non-catalytic subunit"	1	5571	"NM_001206710.1,NM_001206709.1,NM_002733.4"	332000016;332000014;332000013	"NP_001193639.1,NP_001193638.1,NP_002724.1"	ENSG00000181929	"ENST00000395170,ENST00000552212,ENST00000551259,ENST00000546531,ENST00000548065,ENST00000316299,ENST00000547306,ENST00000548362"	"ENSP00000378599,ENSP00000448972,ENSP00000447961,ENSP00000447637,ENSP00000447433,ENSP00000323867,ENSP00000448873,ENSP00000446987"
PH_hs_0000394	155.123	139.79	122.472	86.2597	168.689	151.863	145.796	185.287	161.422	154.422	200.78	177.998	205.885	230.218	91.1657	238.354	193.501	192.98	220.691	221.017	310.107	138.57	188.002	209.688	0.440126	0.597625	-0.157499	0.0047941	0.0290741	0.440488	A	A	A	CSN1S1	casein alpha s1	1	1446	"NM_001890.1,NM_001025104.1"	4503084;68303568	"NP_001881.1,NP_001020275.1"	ENSG00000126545	"ENST00000444405,ENST00000510936,ENST00000505782,ENST00000507772,ENST00000507763,ENST00000246891"	"ENSP00000413157,ENSP00000421314,ENSP00000426684,ENSP00000427490,ENSP00000422611,ENSP00000246891"
PH_hs_0000395	12.0249	9.51068	9.00235	5.51435	11.0113	12.2533	9.98174	13.9836	10.5254	8.48782	13.5222	12.4998	13.621	15.003	6.98212	9.94108	9.50215	8.53347	7.94791	12.0054	13.0563	9.89981	12.5204	9.70977	0.33881	-0.0279633	0.366773	0.052402	0.876302	0.0356698	A	A	A	REG1P	regenerating islet-derived 1 pseudogene	1	5969	NR_002714.1	84871995	-	ENSG00000204787	"ENST00000377435,ENST00000444841"	NA
PH_hs_0000396	256.131	215.204	183.992	233.352	187.773	234.164	188.765	133.253	140.04	141.044	252.911	186.502	170.668	228.075	153.151	228.117	208.485	198.385	157.166	201.511	195.847	214.197	178.928	191.809	-0.259563	-0.15927	-0.100293	0.118102	0.156831	0.542566	A	A	A	PCBD1	pterin-4 alpha-carbinolamine dehydratase/dimerization cofactor of hepatocyte nuclear factor 1 alpha	1	5092	NM_000281.2	50086629	NP_000272.1	ENSG00000166228	ENST00000299299	ENSP00000299299
PH_hs_0000397	4.00161	2.49251	3.49887	3.00158	3.00308	3.54886	3.00173	3.53058	3.00284	2.50445	4.00272	3.49984	2.48404	3.49359	2.49062	4.4934	4.50207	6.00099	3.48828	4.50135	3.53855	3.22118	3.21687	4.14504	-0.00193229	0.363796	-0.365729	0.988218	0.0773135	0.0803294	A	A	A	REN	renin	1	5972	NM_000537.3	205277414	NP_000528.1	ENSG00000143839	"ENST00000367195,ENST00000272190"	"ENSP00000356163,ENSP00000272190"
PH_hs_0000398	11.0044	8.96978	7.50119	4.0021	8.97717	9.17329	8.49289	6.58322	6.0365	7.00904	9.00612	5.99968	8.57323	10.0163	5.49194	9.94108	9.50215	10.4953	5.43097	8.50138	12.0557	8.30298	7.60344	8.77408	-0.126977	0.0796184	-0.206596	0.505022	0.713297	0.320658	A	A	A	CYLC2	"cylicin, basic protein of sperm head cytoskeleton 2"	1	1539	NM_001340.3	242247096	NP_001331.1	ENSG00000155833	"ENST00000487798,ENST00000374798"	"ENSP00000417674,ENSP00000420256"
PH_hs_0000399	529.929	569.38	425.952	516.844	524.51	521.505	635.487	467.148	357.816	437.553	442.476	388.001	582.516	469.181	320.623	302.198	486.896	399.341	342.826	331.506	531.824	531.944	449.241	387.888	-0.243783	-0.455634	0.211852	0.0408732	0.00518854	0.182464	P	P	P	MECP2	methyl CpG binding protein 2 (Rett syndrome)	1	4204	NM_004992.3	160707948	NP_004983.1	ENSG00000169057	ENST00000303391	ENSP00000301948
PH_hs_0000400	8668.25	10817.3	7284.34	10377.6	13663.3	8941.61	4853.34	5502.53	7679.33	11483.8	7505.39	6417.12	6481.55	8086.56	15687.1	14243.8	13661.2	11937.8	8273.78	16991.3	9865.92	9229.4	7593.75	12951.6	-0.281424	0.488817	-0.770241	0.229672	0.0368513	0.00313881	P	P	P	previous version conserved probe	NA	7	NA	NA	NA	NA	NA	NA	NA
PH_hs_0000401	3184	3674.7	2889.32	3598.92	2946.32	2971.26	4090.95	2496.39	1788.79	1912.46	1931.74	2515.97	2353.44	2567.94	1160.35	3508.23	3932.57	4363.34	3022.19	3400.77	3757	3336.5	2223.82	3306.35	-0.585295	-0.0130935	-0.572201	0.000301217	0.945582	0.0329529	P	P	P	CASP6	"caspase 6, apoptosis-related cysteine peptidase"	1	839	"NM_032992.2,NM_001226.3"	73622127;73622128	"NP_116787.1,NP_001217.2"	ENSG00000138794	"ENST00000510324,ENST00000505117,ENST00000507550,ENST00000265164,ENST00000352981"	"ENSP00000265164,ENSP00000285333"
PH_hs_0000402	94.8776	2.50882	2.00001	2.00105	3.93995	119.994	3.53806	17.0056	2.48697	1.50437	10.1372	7.99838	141.021	4.47954	2.49062	5.52427	2.49405	47.9243	6.54996	4.99477	2.465	32.6942	26.3762	10.349	-0.309798	-1.65955	1.34975	0.821328	0.310328	0.452983	A	A	A	IRX3	iroquois homeobox 3	1	79191	NM_024336.2	226371734	NP_077312.2	ENSG00000177508	ENST00000329734	ENSP00000331608
PH_hs_0000403	150.37	163.929	114.504	106.239	111.923	134.594	172.636	137.924	78.7668	93.5025	88.3906	107.001	108.732	116.502	45.1874	91.7305	130.006	80.7439	69.7525	51.0004	137.691	136.313	104.403	86.5874	-0.384768	-0.6547	0.269932	0.0269865	0.0135888	0.28046	A	A	A	CASK	calcium/calmodulin-dependent serine protein kinase (MAGUK family)	1	8573	"NM_001126055.2,NM_001126054.2,NM_003688.3"	193794869;193788695;193788694	"NP_001119527.1,NP_001119526.1,NP_003679.2"	ENSG00000147044	"ENST00000361962,ENST00000318588,ENST00000421587"	"ENSP00000354641,ENSP00000322727,ENSP00000400526"
PH_hs_0000404	26.5207	66.0338	32.4944	46.0471	26.0588	62.7435	71.0169	41.5192	23.0218	29.9937	20.9882	25.4995	45.0713	47.5168	8.00351	29.8998	45.9967	103.485	17.9566	40.0082	40.5847	47.2736	33.3729	40.8478	-0.502358	-0.210777	-0.29158	0.132099	0.649925	0.56293	A	A	A	PHGDH	phosphoglycerate dehydrogenase	1	26227	NM_006623.3	217272837	NP_006614.2	ENSG00000092621	"ENST00000482968,ENST00000369407,ENST00000369409"	"ENSP00000358415,ENSP00000358417"
PH_hs_0000405	649.262	931.171	599.486	902.703	916.554	967.55	789.599	681.266	1005.04	1111.46	560.834	771.978	924.781	849.945	1969.71	841.811	760.31	2288.09	848.762	1707.2	804.788	822.332	843.614	1317.24	0.0368617	0.679723	-0.642862	0.818518	0.0927635	0.106777	P	P	P	FAM63A	"family with sequence similarity 63, member A"	1	55793	"NM_001163260.1,NM_001163259.1,NM_018379.4,NM_001163258.1,NM_001040217.2"	253795491;253795489;253795486;253795487;253795485	"NP_001156732.1,NP_001156731.1,NP_060849.2,NP_001156730.1,NP_001035307.1"	ENSG00000143409	"ENST00000361936,ENST00000312210"	"ENSP00000354814,ENSP00000310923"
PH_hs_0000406	1135.46	1246.16	906.741	1175.66	1050.85	1428.21	953.116	892.19	650.647	665.193	725.911	868.016	914.831	1006.67	465.06	1094.58	1106.04	974.308	743.04	1055.7	1008.17	1128.03	817.637	920.987	-0.464272	-0.292551	-0.17172	0.00372828	0.0904259	0.34003	P	P	P	HDAC2	histone deacetylase 2	1	3066	"NM_001527.3,NR_033441.1"	293336690;293336712	"NP_001518.3,-"	ENSG00000196591	"ENST00000368632,ENST00000519108,ENST00000523334"	"ENSP00000357621,ENSP00000430008,NA"
PH_hs_0000408	1688.43	1752.93	1515.39	1823.1	1679.12	1656.31	1861.35	1103.09	960.679	931.333	931.642	910.494	1303.09	1272.13	756.576	1395.36	1550.81	2570.72	1549.2	1418.14	1587.96	1710.95	1058.92	1546.97	-0.6922	-0.145354	-0.546846	5.05597e-06	0.455248	0.0537619	P	P	P	TBC1D13	"TBC1 domain family, member 13"	1	54662	NM_018201.3	190014602	NP_060671.3	ENSG00000107021	"ENST00000539497,ENST00000223865,ENST00000372648"	"ENSP00000437751,ENSP00000223865,ENSP00000361731"
PH_hs_0000409	935.208	725.687	703.914	1072.52	723.426	670.561	706.592	739.79	710.403	640.176	905.921	642.489	670.575	943.12	386.135	843.618	1009.3	1453.63	701.371	685.057	1209.66	791.13	750.353	898.396	-0.0763452	0.183437	-0.259782	0.593132	0.485629	0.333444	P	P	P	SLC39A11	"solute carrier family 39 (metal ion transporter), member 11"	1	201266	"NM_001159770.1,NM_139177.3"	229577421;229577417	"NP_001153242.1,NP_631916.2"	ENSG00000133195	"ENST00000542342,ENST00000255559"	"ENSP00000445829,ENSP00000255559"
PH_hs_0000410	1668.22	1914.1	1128.9	1343.58	952.251	1989.88	1917.83	1443.57	1043.4	1029.12	596.371	549.992	1446.11	1135.9	682.847	1100.36	777.933	1815.57	1205.96	1901.6	1831.37	1559.25	1034.92	1330.81	-0.591331	-0.228553	-0.362778	0.0275679	0.382426	0.240393	P	P	P	PKIG	"protein kinase (cAMP-dependent, catalytic) inhibitor gamma"	1	11142	"NM_007066.3,NM_181805.1,NM_181804.1"	32483384;32483382;32483380	"NP_008997.1,NP_861521.1,NP_861520.1"	ENSG00000168734	"ENST00000349959,ENST00000372886,ENST00000372889,ENST00000372891,ENST00000372892,ENST00000372894"	"ENSP00000338067,ENSP00000361977,ENSP00000361980,ENSP00000361981,ENSP00000361983,ENSP00000361985"
PH_hs_0000411	6761.33	5960.39	9067.2	5421.47	6038.56	9697.46	8763.72	5241.36	7701.67	4606.86	6297.71	5043.95	5281.89	7615.29	2681.75	7594.48	6162.05	11041.6	9069.2	7368.94	10440.4	7387.16	5969.82	7765.5	-0.307333	0.0720583	-0.379391	0.10892	0.769604	0.162841	P	P	P	PLIN2	perilipin 2	1	123	"NM_001122.3,NR_038064.1"	327199305;327199306	"NP_001113.2,-"	ENSG00000147872	"ENST00000411567,ENST00000276914"	"ENSP00000415270,ENSP00000276914"
PH_hs_0000413	1151.4	1111.7	551.04	1170.32	1059.93	1150.56	1265.06	776.823	651.547	684.743	832.001	824.978	1085.03	1131.04	600.245	947.067	1380.58	1270.13	715.958	807.612	1152.31	1065.72	855.165	981.987	-0.317548	-0.118047	-0.199501	0.0891847	0.567878	0.357229	P	P	P	STOML2	stomatin (EPB72)-like 2	1	30968	NM_013442.1	7305502	NP_038470.1	ENSG00000165283	"ENST00000452248,ENST00000488050,ENST00000356493,ENST00000467919"	"ENSP00000395743,ENSP00000434531,ENSP00000348886,NA"
PH_hs_0000414	29.4818	30.4021	27.5013	15.5884	32.5495	32.4086	30.0894	38.6977	22.5675	27.5233	30.0465	25.4998	41.7052	43.0657	20.0507	41.2723	30.9925	32.9798	22.9019	29.0055	37.1435	28.2887	32.7294	30.6209	0.210361	0.114289	0.0960718	0.272351	0.529045	0.62657	A	A	A	TMEM98	transmembrane protein 98	1	26022	"NM_001033504.1,NM_015544.2"	75677344;75677342	"NP_001028676.1,NP_056359.2"	ENSG00000006042	"ENST00000583120,ENST00000583437,ENST00000439138,ENST00000578289,ENST00000582227,ENST00000261713,ENST00000395149,ENST00000394642"	"ENSP00000463539,ENSP00000406394,ENSP00000464537,ENSP00000261713,ENSP00000398446,ENSP00000378138"
PH_hs_0000415	224.673	229.409	207.525	214.204	248.868	279.908	212.402	159.91	231.273	214.092	123.467	169.002	257.973	181.515	200.096	153.669	203.517	184.992	202.015	144.033	185.818	230.998	191.033	182.02	-0.27406	-0.343787	0.0697273	0.0745595	0.00310104	0.657129	A	A	A	RAB11FIP4	RAB11 family interacting protein 4 (class II)	1	84440	NM_032932.3	54111426	NP_116321.2	NA	NA	NA
PH_hs_0000416	19.5179	15.004	13.4989	27.5718	17.502	24.2397	18.9869	23.9587	20.4732	13.9925	16.0109	22.9997	24.0779	29.5274	12.0053	12.9571	20.9963	11.4827	10.0087	12.5014	16.0581	19.4745	21.5772	13.7157	0.147923	-0.50576	0.653683	0.457485	0.0315531	0.0082642	A	A	A	UBFD1	ubiquitin family domain containing 1	1	56061	NM_019116.2	77917603	NP_061989.2	NA	NA	NA
PH_hs_0000417	6034.8	6020.05	4408.79	6533.08	5195.39	5621.36	5233.86	3867.5	3684.83	4104.84	4243.81	4073.44	4554.37	5627.61	6085.86	6340.17	6201.9	6591.33	4443.61	5058.4	6218.12	5578.19	4308.06	5848.49	-0.372759	0.0682661	-0.441025	0.00418437	0.510304	0.00186031	P	P	P	LSM10	"LSM10, U7 small nuclear RNA associated"	1	84967	NM_032881.1	14249631	NP_116270.1	ENSG00000181817	ENST00000315732	ENSP00000319341
PH_hs_0000418	894.622	1123.44	1078.99	939.914	726.259	1014.55	1277.27	716.032	450.265	569.888	638.086	554.493	773.221	725.683	214.031	889.71	1018.41	915.298	582.287	572.038	1000.88	1007.86	632.524	741.807	-0.672108	-0.442184	-0.229924	0.000766855	0.0695565	0.390772	P	P	P	SRSF10	serine/arginine-rich splicing factor 10	1	10772	"NM_001191005.1,NM_054016.2"	300360546;300360541	"NP_001177934.1,NP_473357.1"	ENSG00000188529|ENSG00000215699	"ENST00000343255,ENST00000492112|ENST00000374449"	"ENSP00000344149,ENSP00000420195|ENSP00000363573"
PH_hs_0000419	246.312	188.626	185.003	221.605	210.732	214.754	181.872	247.511	181.233	203.442	167.166	223.497	278.924	249.529	108.244	142.482	130.516	146.96	151.161	204.521	119.998	206.986	221.615	143.412	0.0985173	-0.529373	0.627891	0.424911	0.00115003	0.0017271	A	A	A	NLK	nemo-like kinase	1	51701	NM_016231.4	149408125	NP_057315.3	ENSG00000087095	ENST00000407008	ENSP00000384625
PH_hs_0000420	1141.77	1144.62	908.91	1218.14	1022.64	1057.43	1077.52	738.125	690.692	703.48	1075.24	1001.47	1006.18	1278.85	631.615	1151.56	1136.73	1329.89	1044.52	1096.19	1421.45	1081.58	927.719	1115.99	-0.221376	0.0451928	-0.266569	0.133288	0.745769	0.165077	P	P	P	C2orf47	chromosome 2 open reading frame 47	1	79568	NM_024520.2	239582771	NP_078796.2	ENSG00000162972	"ENST00000295079,ENST00000469156,ENST00000435773,ENST00000392290"	"ENSP00000295079,ENSP00000396846,ENSP00000376111"
PH_hs_0000421	1398.16	1203.76	1151.08	1446.41	1539.97	1505.45	923.17	986.623	1249.21	1174.08	1002.91	1089	1026.32	1207.42	1016.34	1602.74	1484.9	2072.33	1734.89	1665.99	1527.95	1309.72	1105.08	1586.45	-0.245101	0.276547	-0.521648	0.0589645	0.0868486	0.006102	P	P	P	LPGAT1	lysophosphatidylglycerol acyltransferase 1	1	9926	NM_014873.2	198386337	NP_055688.1	NA	NA	NA
PH_hs_0000422	7908.41	8065.61	6934.42	8351.56	8707.48	7589.35	7026.61	6304.3	6271.69	5764.09	5609.91	5575.53	6521.79	7847.43	8790.8	7080.04	7943.22	10176.2	7425.67	8176.07	8055.66	7797.63	6270.68	8235.38	-0.314415	0.0787991	-0.393215	0.00210397	0.360542	0.00183283	P	P	P	HPCAL1	hippocalcin-like 1	1	3241	"NM_001258359.1,NM_001258358.1,NM_001258357.1,NM_134421.2,NM_002149.3"	385298706;385298702;385298700;385298699;385298698	"NP_001245288.1,NP_001245287.1,NP_001245286.1,NP_602293.1,NP_002140.2"	ENSG00000115756	"ENST00000381765,ENST00000307845"	"ENSP00000371184,ENSP00000310749"
PH_hs_0000423	1027.91	1311.46	910.954	1630.64	982.233	1153.89	1069.43	783.006	546.318	642.927	935.01	862.509	786.77	1022.6	531.121	1196.16	1345.04	1687.74	958.119	1089.94	1187.12	1155.22	797.02	1142.18	-0.535476	-0.0163772	-0.519099	0.00892643	0.937756	0.0458694	P	P	P	IGBP1	immunoglobulin (CD79A) binding protein 1	1	3476	NM_001551.2	48375183	NP_001542.1	ENSG00000089289|ENSG00000250325|ENSG00000226677|ENSG00000250858|ENSG00000266826	"ENST00000356413,ENST00000342206|ENST00000503202|ENST00000554337|ENST00000507524|ENST00000583666"	"ENSP00000348784,ENSP00000363661|NA|NA|NA|NA"
PH_hs_0000424	889.479	942.24	737.42	758.841	847.46	907.736	946.403	853.063	465.972	571.597	549.252	585.507	895.661	714.495	428.447	521.219	649.799	438.905	495.651	416.578	619.418	861.368	662.221	510.002	-0.379317	-0.756126	0.376809	0.018365	8.93318e-06	0.0586755	P	P	P	ZBTB5	zinc finger and BTB domain containing 5	1	9925	NM_014872.2	209413745	NP_055687.1	ENSG00000168795	ENST00000307750	ENSP00000307604
PH_hs_0000425	2291.74	2290.01	1879.47	1823.95	2103.67	2307.65	2246.64	1853.81	1305.54	1492.87	1280.9	1254.01	1524.94	1478.41	1135.11	1422.09	1964.97	1825.02	1762.18	1345.59	2119.15	2134.73	1455.78	1653.45	-0.55226	-0.368579	-0.183681	4.99217e-05	0.0122672	0.236857	P	P	P	ASXL1	additional sex combs like 1 (Drosophila)	1	171023	NM_015338.5	257195176	NP_056153.2	ENSG00000171456	"ENST00000306058,ENST00000375687"	"ENSP00000305119,ENSP00000364839"
PH_hs_0000427	243.998	238.327	201.015	139.952	255.134	244.538	224.521	256.5	249.744	259.233	242.965	235.495	313.613	302.133	227.681	301.045	236.47	274.09	269.586	284.068	298.275	221.069	265.669	270.173	0.265132	0.289388	-0.0242563	0.0373047	0.0227843	0.778814	A	A	A	MFGE8	milk fat globule-EGF factor 8 protein	1	4240	"NM_005928.2,NM_001114614.1"	167830474;167830476	"NP_005919.2,NP_001108086.1"	ENSG00000140545	"ENST00000539437,ENST00000268150,ENST00000268151,ENST00000558018"	"ENSP00000442386,ENSP00000268150,ENSP00000268151,ENSP00000452734"
PH_hs_0000428	268.98	244.413	226.514	179.95	221.256	303.532	245.149	235.008	176.837	210.964	250.709	201.999	255.282	275.421	164.954	240.151	219.047	204.79	158.285	209.569	286.998	241.399	229.46	211.971	-0.0731783	-0.187556	0.114378	0.554426	0.209734	0.424881	A	A	A	USP5	ubiquitin specific peptidase 5 (isopeptidase T)	1	8078	"NM_003481.2,NM_001098536.1"	148727246;148727330	"NP_003472.2,NP_001092006.1"	ENSG00000111667	"ENST00000542371,ENST00000537267,ENST00000389231,ENST00000229268"	"ENSP00000373883,ENSP00000229268"
PH_hs_0000429	2.00081	2.49251	1.00001	6.49195	10.7546	2.00886	2.9777	27.32	2.51777	2.50445	18.4035	2	6.57006	9.45206	17.4343	43.8901	3.00005	2.50683	3.06167	5.0053	56.5663	3.96093	9.82397	18.7807	1.31047	2.24534	-0.934868	0.171102	0.132133	0.359204	A	A	A	RAB26	"RAB26, member RAS oncogene family"	1	25837	NM_014353.4	46361977	NP_055168.2	ENSG00000167964	"ENST00000210187,ENST00000562735,ENST00000564426"	"ENSP00000210187,NA"
PH_hs_0000430	75.7414	74.3649	59.0118	67.081	44.5939	70.2434	62.3799	67.7133	34.4865	40.5157	23.9641	19.5002	56.3306	62.5341	15.9651	38.4095	58.5069	49.4889	27.5682	42.0056	50.3961	64.7738	43.5778	40.3343	-0.571816	-0.683401	0.111585	0.0289414	0.00440465	0.726666	A	A	A	NBEA	neurobeachin	1	26960	"NM_001204197.1,NM_015678.4"	323510702;291045420	"NP_001191126.1,NP_056493.3"	ENSG00000172915	"ENST00000310336,ENST00000400445,ENST00000540320,ENST00000379922,ENST00000379939"	"ENSP00000308534,ENSP00000383295,ENSP00000440951,ENSP00000369254,ENSP00000369271"
PH_hs_0000432	28.8711	28.532	19.9955	15.1225	27.1561	25.5777	25.0144	36.6934	24.0228	24.4975	38.5914	31.4989	31.7292	36.5858	19.0083	32.7933	30.0005	29.9665	22.9314	23.4883	37.2894	24.3242	31.9456	27.9254	0.393224	0.199185	0.194038	0.0232454	0.264749	0.243437	A	A	A	HMGCLL1	3-hydroxymethyl-3-methylglutaryl-CoA lyase-like 1	1	54511	"NM_001042406.1,NM_019036.2"	109150421;109150426	"NP_001035865.1,NP_061909.2"	ENSG00000146151	"ENST00000370852,ENST00000398661,ENST00000274901"	"ENSP00000359889,ENSP00000381654,ENSP00000274901"
PH_hs_0000433	2898.78	3504.46	2661.93	4295.24	3586.59	3344.34	3334.82	2298.29	2102.22	2424.92	2853.82	2700.98	3322.68	2910.68	1974.99	2545.52	3524.26	3153.82	2444.11	2693.23	2976.49	3375.17	2659.09	2758.92	-0.344029	-0.290857	-0.0531721	0.0157786	0.0453812	0.695068	P	P	P	LMO4	LIM domain only 4	1	8543	NM_006769.3	197382802	NP_006760.1	ENSG00000143013	"ENST00000489303,ENST00000370542"	ENSP00000359573
PH_hs_0000434	10.5344	14.0037	15.9978	8.02713	15.4678	14.3289	11.4225	16.99	12.9815	13.4711	14.0878	14.4995	13.4616	15.5388	9.00395	16.4503	12.5022	12.9765	7.49177	12.0001	13.5445	12.826	14.4329	11.9956	0.170288	-0.0965692	0.266857	0.222574	0.60668	0.0824766	A	A	A	FKBP10	"FK506 binding protein 10, 65 kDa"	1	60681	NM_021939.3	192448442	NP_068758.3	ENSG00000141756|ENSG00000261258	"ENST00000544340,ENST00000464180,ENST00000455106,ENST00000489591,ENST00000321562,ENST00000269598|ENST00000569402,ENST00000567782,ENST00000564196,ENST00000568842,ENST00000566592"	"ENSP00000442009,ENSP00000416822,ENSP00000317232,ENSP00000269598|ENSP00000456255,ENSP00000455335,ENSP00000456130"
PH_hs_0000435	4206.21	5462.06	4454.47	4542.32	5165.65	5368.72	4506.53	3386.9	4123.71	5098.65	2704.1	2851.92	3296.74	3597.21	7528.53	5134.38	4906.72	7716.28	4055.58	6376.45	4383.95	4815.14	3579.89	5728.84	-0.427661	0.250666	-0.678327	0.00677211	0.165132	0.00807655	P	P	P	NDEL1	nudE nuclear distribution E homolog (A. nidulans)-like 1	1	81565	"NM_030808.4,NM_001025579.2"	380422392;380422391	"NP_110435.1,NP_001020750.1"	ENSG00000166579	"ENST00000578172,ENST00000583683,ENST00000380025,ENST00000334527"	"ENSP00000369364,ENSP00000333982"
PH_hs_0000436	1924.25	2442.19	1490.15	2033.86	1853.83	2287.19	1858.82	1789.3	1288.29	1528.3	1300.99	1333.52	1409.88	1474.82	2073.5	1676.96	2018.44	2240.09	1462.36	1810.34	1479.66	1984.33	1446.44	1823.05	-0.45614	-0.122298	-0.333842	0.00293521	0.344662	0.0176064	P	P	P	UPF2	UPF2 regulator of nonsense transcripts homolog (yeast)	1	26019	"NM_015542.3,NM_080599.2"	359751385;359751384	"NP_056357.1,NP_542166.1"	ENSG00000151461	"ENST00000397053,ENST00000379172,ENST00000357604,ENST00000356352"	"ENSP00000380244,ENSP00000368470,ENSP00000350221,ENSP00000348708"
PH_hs_0000438	5862.66	5125.02	4209.75	6526.59	4821.99	4555.71	4556.56	4127.33	3339.63	3280.52	5006.22	4313.52	4224.54	5405.48	3862.75	5378.7	6295.18	6940.95	4101.3	4309.82	5977.96	5094.04	4242.46	5266.67	-0.263908	0.0480802	-0.311988	0.0712337	0.759669	0.086919	P	P	P	PSMD1	"proteasome (prosome, macropain) 26S subunit, non-ATPase, 1"	1	5707	"NM_002807.3,NM_001191037.1,NR_034059.1"	300388181;300388182;300388184	"NP_002798.2,NP_001177966.1,-"	ENSG00000173692	"ENST00000373635,ENST00000491229,ENST00000308696"	"ENSP00000362738,ENSP00000309474"
PH_hs_0000439	1549.13	1495.57	1354.55	1318.53	1413.82	1625.51	1436.7	1175.36	833.79	872.978	1119.66	1033.52	1192.84	1315.09	416.638	1174.54	1528.8	1516.91	1029.83	1032.64	1133.35	1456.26	1077.61	1118.96	-0.434435	-0.380107	-0.0543284	0.000658475	0.055543	0.797287	P	P	P	SLMO2	slowmo homolog 2 (Drosophila)	1	51012	"NM_016045.2,NM_001256403.1"	117553614;373938461	"NP_057129.2,NP_001243332.1"	ENSG00000101166	ENST00000355937	ENSP00000348206
PH_hs_0000440	1486	1964.74	1164.38	1837.52	1361.64	1902.79	2167.84	1528.05	952.779	943.727	828.39	838.502	1174.34	1165.81	1022.23	996.641	1542.29	1530.94	2709.82	1003.53	2472.93	1697.85	1061.66	1611.2	-0.677387	-0.0755728	-0.601814	0.00305933	0.781279	0.0932886	P	P	P	ST6GALNAC4	"ST6 (alpha-N-acetyl-neuraminyl-2,3-beta-galactosyl-1,3)-N-acetylgalactosaminide alpha-2,6-sialyltransferase 4"	1	27090	"NM_175040.3,NM_175039.3"	88999588;88999589	"NP_778205.1,NP_778204.1"	ENSG00000136840	"ENST00000343609,ENST00000335791"	"ENSP00000340382,ENSP00000336733"
PH_hs_0000442	6455.46	4621.5	3565.57	6437.7	4261.72	4584.63	3547.09	3759.44	3583.7	3236.86	5301.05	4748.06	3398.71	6761.39	2573.79	5487.56	6766.86	5187.6	6176.52	4281.73	6441.71	4781.95	4398.46	5273.68	-0.120602	0.141211	-0.261813	0.57736	0.506517	0.256978	P	P	P	PLXNB2	plexin B2	1	23654	NM_012401.3	342307103	NP_036533.2	ENSG00000196576	"ENST00000359337,ENST00000463165,ENST00000449103,ENST00000479701,ENST00000479818"	"ENSP00000352288,ENSP00000409171"
PH_hs_0000443	282.066	348.016	264.535	269.279	269.501	344.996	225.73	242.979	210.869	204.468	192.896	198.002	212.302	263.982	59.9006	232.934	222.059	409.189	190.769	256.01	200.266	286.303	217.928	224.447	-0.39369	-0.35117	-0.0425206	0.00605564	0.183177	0.876072	A	A	A	SLMAP	sarcolemma associated protein	1	7871	NM_007159.2	56550042	NP_009090.2	ENSG00000163681	"ENST00000442599,ENST00000460223,ENST00000494088,ENST00000495364,ENST00000416658"	"ENSP00000388978,ENSP00000420703,ENSP00000418218,ENSP00000419543,ENSP00000389978"
PH_hs_0000444	1487.11	1830.96	1420.47	1297.87	1725.89	1504.72	1637.77	1475.99	1295.38	1162.93	1075.4	886.486	1355.77	1462.97	1387.05	1770.99	1900.05	2594.38	1485.73	1620.44	1800.62	1557.83	1244.99	1794.18	-0.323402	0.203788	-0.52719	0.0132194	0.18842	0.010122	P	P	P	ZDHHC17	"zinc finger, DHHC-type containing 17"	1	23390	NM_015336.2	103471992	NP_056151.2	ENSG00000186908	"ENST00000334822,ENST00000426126"	"ENSP00000334868,ENSP00000403397"
PH_hs_0000445	769.587	926.879	620.463	843.123	795.757	695.083	720.329	566.375	318.016	301.612	509.512	629.01	634.282	670.543	355.504	272.747	869.942	722.253	459.134	505.492	556.817	767.317	518.479	534.556	-0.565539	-0.521483	-0.0440554	0.00444309	0.0258358	0.87112	P	P	P	YEATS4	YEATS domain containing 4	1	8089	NM_006530.2	29337287	NP_006521.1	ENSG00000127337	"ENST00000548020,ENST00000247843"	"ENSP00000447199,ENSP00000247843"
PH_hs_0000446	4044.51	5263.86	5512.32	2848.44	4261.85	6537.69	5523.1	1474.09	2447.61	1896.66	1746.96	2053.46	2422.51	3185.66	3010.49	4252.98	4871.39	3712.98	2307.87	2650.74	3966.31	4855.97	2175.28	3538.97	-1.15856	-0.456431	-0.702126	0.000619829	0.0430856	0.00753066	P	P	P	KLF6	Kruppel-like factor 6	1	1316	"NM_001160124.1,NM_001300.5,NR_027653.1,NM_001160125.1"	236460554;236460447;236460817;236460751	"NP_001153596.1,NP_001291.3,-,NP_001153597.1"	NA	NA	NA
PH_hs_0000447	381.877	376.008	298.537	260.038	349.644	474.489	347.384	311.077	265.159	278.892	282.949	272.996	341.742	362.452	161.631	344.532	297.013	277.475	162.788	198.555	243.314	355.425	302.181	240.758	-0.234132	-0.561961	0.327829	0.101729	0.00905048	0.0703877	P	P	A	GMEB1	glucocorticoid modulatory element binding protein 1	1	10691	"NM_024482.2,NM_006582.3"	324120865;324120864	"NP_077808.1,NP_006573.2"	ENSG00000162419	"ENST00000480454,ENST00000294409,ENST00000361872"	"ENSP00000294409,ENSP00000355186"
PH_hs_0000448	113.496	90.4996	90.012	111.127	97.1318	107.609	96.1832	80.9416	90.6936	100.931	94.8559	107	99.8796	145.015	63.9024	97.8085	103.52	143.857	76.67	99.9981	115.044	100.866	102.759	100.114	0.026838	-0.010787	0.037625	0.829868	0.944514	0.835536	A	A	A	CTDP1	"CTD (carboxy-terminal domain, RNA polymerase II, polypeptide A) phosphatase, subunit 1"	1	9150	"NM_001202504.1,NM_004715.4"	321267521;321267519	"NP_001189433.1,NP_004706.3"	ENSG00000060069	ENST00000299543	ENSP00000299543
PH_hs_0000449	3414.14	3100.31	2905.3	3624.07	3420.16	2811.29	3112.19	2419.21	2581.2	2509.68	3503.02	2687.46	2736.48	3685.27	676.571	3540.12	3803.67	5062.81	2613.43	3070.68	2878.09	3198.21	2874.62	3092.2	-0.153894	-0.0486315	-0.105262	0.175833	0.84375	0.697823	P	P	P	LGALS8	"lectin, galactoside-binding, soluble, 8"	1	3964	"NM_006499.4,NM_201544.2,NM_201543.2,NM_201545.2"	318068050;319528536;319528535;318068047	"NP_006490.3,NP_963838.1,NP_963837.1,NP_963839.1"	ENSG00000116977	"ENST00000450372,ENST00000323938,ENST00000341872"	"ENSP00000408657,ENSP00000434860,ENSP00000342139"
PH_hs_0000450	959.568	842.928	721.48	819.606	847.502	785.752	867.964	688.389	471.007	638.824	599.016	503.504	648.443	692.69	312.417	455.527	591.149	608.158	582.274	504.515	666.689	834.971	605.982	531.533	-0.462452	-0.651568	0.189116	0.000207308	0.000186459	0.208985	P	P	P	KLHL24	kelch-like 24 (Drosophila)	1	54800	NM_017644.3	62865888	NP_060114.2	NA	NA	NA
PH_hs_0000451	644.356	825.711	596.495	620.922	661.105	818.607	877.763	557.28	279.172	403.534	397.566	387.004	666.936	466.137	217.41	332.205	557.017	362.066	359.519	272.522	527.164	720.708	451.09	375.415	-0.676001	-0.940931	0.26493	0.00136215	0.000172819	0.283431	P	P	P	COQ10A	coenzyme Q10 homolog A (S. cerevisiae)	1	93058	"NM_001099337.1,NM_144576.3"	151101385;151101383	"NP_001092807.1,NP_653177.3"	ENSG00000135469	"ENST00000551814,ENST00000546544,ENST00000433805,ENST00000308197,ENST00000553234"	"ENSP00000447964,ENSP00000446723,ENSP00000407843,ENSP00000312587,ENSP00000446957"
PH_hs_0000452	3722.3	4471.03	3595.09	4491.89	3800.11	4163.83	3534.25	3303.85	3578.17	3905.22	2960.43	3126.04	4045.23	4425.76	4614.97	5513.53	5240.82	7694.17	4385.24	6931.37	5635.91	3968.36	3620.67	5716.57	-0.132285	0.526608	-0.658893	0.195089	0.00751027	0.00269613	P	P	P	NRD1	nardilysin (N-arginine dibasic convertase)	1	4898	"NM_001101662.1,NM_002525.2,NM_001242361.1"	156071451;156071449;334358860	"NP_001095132.1,NP_002516.2,NP_001229290.1"	ENSG00000078618	"ENST00000539524,ENST00000464385,ENST00000485608,ENST00000490160,ENST00000354831,ENST00000352171,ENST00000440943"	"ENSP00000444416,ENSP00000346890,ENSP00000262679,ENSP00000398464"
PH_hs_0000453	623.251	719.21	644.987	508.237	583.802	649.338	591.611	463.325	400.472	429.904	411.079	478.49	485.629	565.291	262.738	613.286	537.025	560.592	590.498	591.073	634.154	617.205	462.027	541.338	-0.417773	-0.189221	-0.228552	0.000503135	0.193782	0.167869	P	P	P	TCP1	t-complex 1	1	6950	"NM_030752.2,NM_001008897.1"	57863256;57863258	"NP_110379.2,NP_001008897.1"	ENSG00000120438	ENST00000321394	ENSP00000317334
PH_hs_0000454	2982.58	2568.53	2819.52	2524.76	2769.79	2900.94	2626.36	1996.62	2284.86	2291.52	2226.55	2204.95	2199.51	3102.95	1668.13	2495.08	2804.98	3037.13	2490.94	2069.32	2537.38	2741.78	2329.56	2443.28	-0.235055	-0.166296	-0.0687592	0.0227326	0.144379	0.611741	P	P	P	AHCYL1	adenosylhomocysteinase-like 1	1	10768	"NM_001242676.1,NM_001242675.1,NM_001242674.1,NM_001242673.1,NM_006621.5"	336455100;336455098;336455096;336455094;336455093	"NP_001229605.1,NP_001229604.1,NP_001229603.1,NP_001229602.1,NP_006612.2"	ENSG00000168710	ENST00000359172	ENSP00000352092
PH_hs_0000455	7999.93	8607.53	9814.03	7199.83	8514.63	9227.98	8438.85	7979.4	6092.88	6786.64	7839.39	7999.28	8246.32	10282.2	3129.93	7148.54	7163.25	7985.02	5439.31	6053.22	6956.49	8543.25	7889.45	6267.97	-0.114862	-0.446788	0.331926	0.29168	0.00898215	0.0621861	P	P	P	TRAM1	translocation associated membrane protein 1	1	23471	NM_014294.5	261245014	NP_055109.1	ENSG00000067167	"ENST00000262213,ENST00000521425"	"ENSP00000262213,ENSP00000428052"
PH_hs_0000457	5116.14	5300.89	4577.04	5836.73	4731.87	5540.99	4666.48	3499.87	3040.76	3180.9	3640.03	3093.02	3441.54	4380.03	3861.49	7195.56	6692.15	6967.08	4596.83	5383.1	6555.81	5110.02	3468.02	5893.15	-0.559217	0.205709	-0.764925	2.76695e-05	0.172558	0.00187473	P	P	P	IFT20	intraflagellar transport 20 homolog (Chlamydomonas)	1	90410	"NM_001267778.1,NM_001267777.1,NM_001267776.1,NM_001267775.1,NM_174887.3,NM_001267774.1"	392050758;392050756;392050753;392050751;392050750;392050748	"NP_001254707.1,NP_001254706.1,NP_001254705.1,NP_001254704.1,NP_777547.1,NP_001254703.1"	ENSG00000262866|ENSG00000109083	"ENST00000580696,ENST00000577872,ENST00000575742,ENST00000573233,ENST00000581681,ENST00000580505,ENST00000579943|ENST00000585313,ENST00000585089,ENST00000395418,ENST00000357896,ENST00000578009,ENST00000579419,ENST00000583796"	"ENSP00000463655,ENSP00000462871,ENSP00000458458,ENSP00000461706,ENSP00000462704,ENSP00000463828,NA|ENSP00000463138,ENSP00000464443,ENSP00000378809,ENSP00000350570,ENSP00000464210,ENSP00000463322,NA"
PH_hs_0000458	560.077	519.945	463.996	486.538	438.293	536.57	465.932	369.988	425.588	350.206	563.262	534.494	414.696	657.148	89.9138	571.412	526.984	549.026	342.531	302.503	492.755	495.907	473.626	410.732	-0.0663228	-0.271872	0.20555	0.641419	0.254105	0.44357	P	P	P	CCNYL1|LOC641367	cyclin Y-like 1|cyclin Y-like 1 pseudogene	4	151195|641367	"NM_001142300.1,NM_152523.2|NR_024523.1"	214830654;214830564|214830808	"NP_001135772.1,NP_689736.1|-"	ENSG00000163249	"ENST00000468768,ENST00000392209"	ENSP00000376045
PH_hs_0000460	178.851	141.858	97.5063	41.182	147.539	130.5	146.38	207.318	178.607	202.152	217.643	180.994	221.823	208.991	204.475	214.823	101.886	152.621	122.444	112.481	175.319	126.26	202.504	154.864	0.681557	0.29461	0.386948	0.00316269	0.255347	0.0316075	A	A	A	NA	NA	1	NA	NA	NA	NA	ENSG00000173406	ENST00000371236	ENSP00000360280
PH_hs_0000461	18.9876	19.497	14.0001	9.02765	21.5381	18.8821	20.5238	17.6067	13.4666	14.4712	14.4968	14.4995	17.0269	18.0179	19.4771	32.3927	22.4704	42.5262	15.5283	19.9922	30.188	17.4938	15.6551	26.0821	-0.16021	0.57622	-0.73643	0.339673	0.0584841	0.0260305	A	A	A	CDHR2	cadherin-related family member 2	1	54825	"NM_017675.4,NM_001171976.1"	285002215;285002213	"NP_060145.3,NP_001165447.1"	ENSG00000074276	"ENST00000513031,ENST00000506348,ENST00000261944,ENST00000510636"	"ENSP00000421078,ENSP00000261944,ENSP00000424565"
PH_hs_0000462	2029.94	1763.14	1665.44	3179.25	1834.08	2039.99	1882.87	1790.57	1393.1	1213.91	2197.93	1517.5	1641.78	2218.29	1133.8	1941.98	1968.98	2549.99	1939.12	1907.06	2261.18	2056.39	1710.44	1957.45	-0.265746	-0.0711403	-0.194606	0.181248	0.70366	0.281909	P	P	P	MRPL37	mitochondrial ribosomal protein L37	1	51253	NM_016491.3	169646422	NP_057575.2	ENSG00000116221	"ENST00000336230,ENST00000360840"	"ENSP00000338526,ENSP00000354086"
PH_hs_0000463	157.682	171.619	131.502	185.051	157.903	174.235	142.25	128.72	117.658	132.993	134.396	135.001	140.743	174.557	93.4677	166.396	197.995	232.365	132.719	160.5	154.555	160.035	137.724	162.571	-0.216606	0.0226864	-0.239293	0.0411137	0.892833	0.207792	A	A	A	XPR1	xenotropic and polytropic retrovirus receptor 1	1	9213	"NM_001135669.1,NM_004736.3"	208609981;208609980	"NP_001129141.1,NP_004727.2"	ENSG00000143324	ENST00000367590	ENSP00000356562
PH_hs_0000464	17.947	15.5123	13.0024	16.6118	16.0165	16.271	15.545	18.0384	16.5002	20.01	16.446	19.5002	25.0396	26.5125	16.5387	23.8831	20.5023	16.9771	21.9896	17.4988	21.6221	15.8437	20.2924	19.8588	0.357031	0.325871	0.03116	0.0260309	0.00932789	0.820035	A	A	A	PVRL1	poliovirus receptor-related 1 (herpesvirus entry mediator C)	1	5818	NM_002855.4	90265812	NP_002846.3	ENSG00000110400	ENST00000264025	ENSP00000264025
PH_hs_0000465	10.4942	9.47806	8.00004	8.02713	9.49373	8.57101	9.00519	8.49501	6.52157	6.49621	9.00612	7.49984	7.53181	9.00183	5.51289	8.47902	8.49814	9.49515	7.06516	9.00006	11.4946	9.00991	7.7932	8.50644	-0.209297	-0.0829575	-0.12634	0.0405185	0.539091	0.404408	A	A	A	SVOP	SV2 related protein homolog (rat)	1	55530	NM_018711.2	72534841	NP_061181.1	ENSG00000166111	ENST00000299134	ENSP00000299134
PH_hs_0000467	41.0165	36.9283	27.0048	16.0772	38.9759	34.5509	32.0425	36.2155	34.4865	38.4303	43.0553	35.9994	44.2689	50.0529	32.9307	55.3369	33.9646	48.5401	40.491	49.0135	54.9335	32.3709	40.3584	45.03	0.318173	0.476191	-0.158018	0.0649284	0.0213919	0.283603	A	A	A	KCNMA1	"potassium large conductance calcium-activated channel, subfamily M, alpha member 1"	1	3778	NM_001014797.2	238624128	NP_001014797.1	NA	NA	NA
PH_hs_0000468	3459.13	3695.32	3344.08	3859.73	3408.62	3794.63	3590.27	2386.4	2327.11	2480.47	2929.99	3054.94	3279.01	3863.54	3341.58	5008.73	4573.45	5416.13	2956.78	3820.59	4514.01	3593.11	2903.07	4233.04	-0.307657	0.23646	-0.544117	0.0162425	0.109411	0.00741791	P	P	P	EMC7	ER membrane protein complex subunit 7	1	56851	NM_020154.2	56676383	NP_064539.1	ENSG00000134153	"ENST00000528949,ENST00000527822,ENST00000256545"	"ENSP00000434496,ENSP00000434292,ENSP00000256545"
PH_hs_0000469	30.4219	27.0561	18.5059	22.5233	26.0267	27.253	26.0631	22.6636	18.5329	21.0186	30.0204	25.5011	26.0412	31.542	13.0057	22.8829	21.9964	22.4716	16.0435	17.5041	28.1381	25.4071	25.0457	20.2917	-0.0206712	-0.324341	0.30367	0.877382	0.056513	0.0943057	A	A	A	VAV2	vav 2 guanine nucleotide exchange factor	1	7410	"NM_001134398.1,NM_003371.3"	197304714;197304713	"NP_001127870.1,NP_003362.2"	NA	NA	NA
PH_hs_0000470	306.103	329.202	282.988	313.485	262.301	319.674	384.75	238.415	206.673	204.93	306.487	248.499	299.832	431.073	115.394	249.045	290.901	287.515	182.835	135.515	204.73	314.072	276.558	209.419	-0.183511	-0.5847	0.401189	0.289835	0.00670111	0.118748	P	A	A	CCDC86	coiled-coil domain containing 86	1	79080	NM_024098.3	153791291	NP_077003.1	ENSG00000110104	"ENST00000535217,ENST00000227520"	"ENSP00000442111,ENSP00000227520"
PH_hs_0000475	37.0149	45.1723	13.5012	16.2606	40.4294	8.03544	99.1773	44.0014	19.5955	14.5394	26.1481	15.9961	34.1336	20.6538	22.0097	16.7107	27.9405	11.5211	21.6944	25.0028	36.6067	37.0844	25.0097	23.0694	-0.568326	-0.684833	0.116507	0.36063	0.285942	0.708153	A	A	A	BHLHB9	"basic helix-loop-helix domain containing, class B, 9"	1	80823	"NM_001142530.1,NM_001142529.1,NM_001142528.1,NM_001142527.1,NM_001142526.1,NM_001142525.1,NM_001142524.1,NM_030639.2"	216547714;216547681;216547671;216547662;216547654;216547645;216547638;216547631	"NP_001136002.1,NP_001136001.1,NP_001136000.1,NP_001135999.1,NP_001135998.1,NP_001135997.1,NP_001135996.1,NP_085142.1"	ENSG00000198908	"ENST00000448867,ENST00000447531,ENST00000457056,ENST00000361229"	"ENSP00000391722,ENSP00000405893,ENSP00000403226,ENSP00000354675"
PH_hs_0000476	19.9679	20.0379	14.5012	12.1439	20.0526	19.351	15.521	26.1017	25.0545	18.0013	31.6388	29.9987	26.9631	33.4569	20.0297	12.0028	18.9724	24.4463	22.961	13.5014	33.1411	17.3679	27.3164	20.7221	0.653343	0.254744	0.398599	0.00141025	0.288886	0.0724826	A	A	A	KIAA1239	KIAA1239	1	57495	NM_001144990.1	222418586	NP_001138462.1	ENSG00000174145	ENST00000309447	ENSP00000309501
PH_hs_0000477	52.0611	44.4711	49.0072	22.0116	32.0971	52.5639	39.975	39.7461	25.1777	33.0365	26.0177	20.0003	45.6319	48.5027	20.9883	29.9764	29.0084	25.9658	26.5674	29.016	52.128	41.741	34.0161	30.5215	-0.295246	-0.45164	0.156395	0.218537	0.0732732	0.544214	A	A	A	NIPAL4	NIPA-like domain containing 4	1	348938	"NM_001099287.1,NM_001172292.1"	149944535;288684102	"NP_001092757.1,NP_001165763.1"	ENSG00000172548	ENST00000311946	ENSP00000311687
PH_hs_0000480	1009.44	1128.71	785.563	890.292	875.483	1035.56	852.522	910.384	642.693	661.399	824.161	756.505	858.543	945.727	430.734	717.501	925.589	860.038	788.453	706	860.802	939.654	799.916	755.588	-0.232281	-0.314529	0.0822484	0.0490138	0.0357932	0.57322	P	P	P	DKC1	"dyskeratosis congenita 1, dyskerin"	1	1736	"NM_001142463.1,NM_001363.3"	215599014;215598984	"NP_001135935.1,NP_001354.1"	ENSG00000130826	ENST00000369550	ENSP00000358563
PH_hs_0000484	392.238	327.546	333.517	313.042	324.041	354.97	333.624	273.829	203.924	294.27	256.653	290.503	318.791	339.576	148.793	260.293	256.972	227.896	257.71	222.044	299.152	339.854	282.507	238.98	-0.266631	-0.508025	0.241394	0.0148301	0.000692379	0.0997281	P	A	A	NUDCD3	NudC domain containing 3	1	23386	NM_015332.3	122939164	NP_056147.2	ENSG00000015676	ENST00000460110	NA
PH_hs_0000485	140.527	113.718	120.996	86.9925	159.548	110.28	95.0308	159.185	131.679	141.121	122.562	118.501	200.078	179.586	100.981	165.717	128.998	151.313	174.063	212.038	145.742	118.156	150.387	154.122	0.347991	0.38338	-0.0353892	0.0534207	0.0503892	0.835806	A	A	A	JPH3	junctophilin 3	1	57338	NM_020655.2	21704282	NP_065706.2	ENSG00000154118	"ENST00000563609,ENST00000284262"	ENSP00000284262
PH_hs_0000486	17.4368	14.5446	10.5012	10.517	13.5941	15.8021	13.5679	18.5163	13.0123	16.0097	21.5277	17.9997	17.5875	19.0039	13.0267	14.4498	15.5022	15.977	20.0174	19.0054	24.1358	13.7091	17.6653	17.4449	0.365785	0.347672	0.0181128	0.0148739	0.0566081	0.902708	A	A	A	GATAD2B	GATA zinc finger domain containing 2B	1	57459	NM_020699.2	157674359	NP_065750.1	NA	NA	NA
PH_hs_0000487	696.626	905.387	527.968	645.561	659.585	828.321	710.33	526.074	378.535	556.904	516.647	529.994	563.818	572.287	718.006	545.183	715.465	1224.55	565.627	611.519	574.242	710.54	520.609	707.799	-0.448716	-0.00557494	-0.443142	0.00579107	0.979059	0.0858459	P	P	P	GCC1	GRIP and coiled-coil domain containing 1	1	79571	NM_024523.5	34305454	NP_078799.2	ENSG00000179562	ENST00000321407	ENSP00000318821
PH_hs_0000488	2263.51	1783.87	1477.49	1393.89	2117.5	1939.36	1798.72	1911.07	1911.6	1918.32	2449.74	1839.44	1828.24	2097.9	2287.33	3227.92	2766.85	3274.69	2871.9	2881.33	3306.64	1824.91	1993.76	2945.24	0.12767	0.690562	-0.562892	0.271098	5.36164e-05	0.000154022	P	P	P	NCSTN	nicastrin	1	23385	NM_015331.2	62548867	NP_056146.1	ENSG00000162736	"ENST00000392212,ENST00000368063,ENST00000294785"	"ENSP00000376047,ENSP00000357042,ENSP00000294785"
PH_hs_0000489	483.066	587.586	459.474	511.36	508.163	617.391	542.489	355.387	266.437	337.691	323.498	361.504	388.783	502.766	247.354	453.956	545.527	459.415	398.672	361.055	510.498	529.933	362.295	425.211	-0.548643	-0.31763	-0.231013	0.00050001	0.0380012	0.20599	P	P	P	SPECC1L	sperm antigen with calponin homology and coiled-coil domains 1-like	1	23384	"NM_001254733.1,NM_001254732.1,NM_001145468.2,NM_015330.3"	361050352;361050349;361050345;361050347	"NP_001241662.1,NP_001241661.1,NP_001138940.2,NP_056145.3"	ENSG00000100014	"ENST00000437398,ENST00000314328"	"ENSP00000393363,ENSP00000325785"
PH_hs_0000490	1168.23	1106.93	928.432	1655.5	1135.79	1273.62	1222.29	766.216	811.391	774.954	1012.85	1100.49	926.574	887.579	471.885	1667.21	1842.89	2596.95	1023.89	1654.63	1633.67	1212.97	897.15	1555.88	-0.435124	0.35918	-0.794304	0.00925863	0.235103	0.0395202	P	P	P	CDKN2C	"cyclin-dependent kinase inhibitor 2C (p18, inhibits CDK4)"	1	1031	"NM_078626.2,NM_001262.2"	89903019;17981697	"NP_523240.1,NP_001253.1"	ENSG00000123080	"ENST00000396148,ENST00000371761,ENST00000262662"	"ENSP00000379452,ENSP00000360826,ENSP00000262662"
PH_hs_0000491	16196.1	26758.6	20263	18652.6	17044.7	25646.2	23428.7	7338.99	6660.35	6593.38	5971.07	5687.47	6416.96	7879.08	7975.71	27776.7	27802.7	30916.9	12161.2	17548.6	23300.3	21141.4	6649.61	21068.9	-1.66873	-0.00495783	-1.66377	7.29352e-05	0.984615	0.00459452	P	P	P	CCNL1	cyclin L1	1	57018	NM_020307.2	49472825	NP_064703.1	ENSG00000163660	"ENST00000468977,ENST00000470121,ENST00000476744,ENST00000475298,ENST00000474539,ENST00000471247,ENST00000464316,ENST00000295926"	"ENSP00000417218,ENSP00000417237,ENSP00000417343,ENSP00000295926"
PH_hs_0000492	1603.84	2136.45	1865.32	2032.64	1782.67	1722.19	1575.16	1287.4	1745.61	1550.72	1674.68	1468.52	1625.9	2306.84	2253.83	2198.42	2470.9	2667.72	1421.23	2679.24	1922.39	1816.9	1665.67	2230.53	-0.125377	0.295912	-0.421289	0.319701	0.0557598	0.0202606	P	P	P	FAM49A	"family with sequence similarity 49, member A"	1	81553	NM_030797.3	288557346	NP_110424.1	NA	NA	NA
PH_hs_0000493	8.51347	8.4778	6.99773	5.00263	6.52273	7.7667	6.02749	7.58535	7.00664	6.00044	9.00612	8.50016	7.53181	11.0165	4.51245	8.44838	8.49814	7.98849	12.5257	12.0054	14.618	7.04408	8.09243	9.7995	0.200162	0.476297	-0.276135	0.207646	0.0830622	0.264794	A	A	A	SCN3B	"sodium channel, voltage-gated, type III, beta subunit"	1	55800	"NM_018400.3,NM_001040151.1"	93587339;93587331	"NP_060870.1,NP_001035241.1"	ENSG00000166257	ENST00000530277	ENSP00000432785
PH_hs_0000494	1012.68	1129.21	981.668	1003.46	1344.82	1355.57	1227.17	911.894	505.81	804.743	624.964	827.505	846.103	840.242	492.064	1192.66	1155.8	1000.96	1030.18	811.636	1160.05	1150.65	765.894	977.621	-0.587237	-0.235107	-0.35213	0.000528392	0.154959	0.0832539	P	P	P	SLC26A11	"solute carrier family 26, member 11"	1	284129	"NM_173626.3,NM_001166349.1,NM_001166348.1,NM_001166347.1"	262206104;262206074;262206068;262206062	"NP_775897.3,NP_001159821.1,NP_001159820.1,NP_001159819.1"	ENSG00000181045	"ENST00000546047,ENST00000411502,ENST00000361193"	"ENSP00000440724,ENSP00000403998,ENSP00000355384"
PH_hs_0000495	453.143	752.219	413.975	458.493	657.518	596.098	564.99	427.587	649.115	677.281	299.195	291.495	381.043	399.166	1204.82	1118.41	1125.45	1527.42	450.038	1034.04	787.536	556.634	446.412	1035.39	-0.318353	0.89537	-1.21372	0.169971	0.00870651	0.00276187	P	P	P	SLC12A6	"solute carrier family 12 (potassium/chloride transporters), member 6"	1	9990	"NM_001042497.1,NM_001042496.1,NM_001042495.1,NM_001042494.1,NM_005135.2,NM_133647.1"	110224457;110224455;110224453;110224451;110224450;110224448	"NP_001035962.1,NP_001035961.1,NP_001035960.1,NP_001035959.1,NP_005126.1,NP_598408.1"	ENSG00000140199	"ENST00000451844,ENST00000290209,ENST00000561080,ENST00000560164,ENST00000397702,ENST00000559664,ENST00000458406,ENST00000559523,ENST00000354181,ENST00000560611,ENST00000397707"	"ENSP00000390199,ENSP00000290209,ENSP00000454069,ENSP00000452705,ENSP00000380814,ENSP00000453702,ENSP00000387725,ENSP00000452904,ENSP00000346112,ENSP00000454168,ENSP00000380819"
PH_hs_0000496	78.2806	64.509	50.5152	34.6442	64.6465	71.5776	65.0856	61.3613	64.9692	64.0303	83.2129	75.5024	64.8213	74.1432	39.5697	75.1424	65.9851	81.7826	72.637	85.0243	104.232	61.3227	69.7201	74.9104	0.185154	0.288746	-0.103591	0.210753	0.170194	0.537704	A	A	A	APBA1	"amyloid beta (A4) precursor protein-binding, family A, member 1"	1	320	NM_001163.3	194353986	NP_001154.2	ENSG00000262976|ENSG00000107282	ENST00000573255|ENST00000265381	ENSP00000461256|ENSP00000265381
PH_hs_0000497	195.717	244.799	235.971	92.2015	225.093	216.471	89.8194	251.736	155.355	269.523	281.808	233.501	174.054	279.156	173.972	440.832	429.135	410.836	332.243	432.66	662.756	185.725	235.019	411.776	0.339611	1.1487	-0.809084	0.147694	0.00528638	0.0177813	A	A	P	EFR3B	EFR3 homolog B (S. cerevisiae)	1	22979	NM_014971.1	190684709	NP_055786.1	NA	NA	NA
PH_hs_0000498	940.62	903.563	660.479	931.062	885.817	861.003	728.653	669.194	707.47	623.233	713.982	708.517	667.064	855.752	854.92	1223.8	1253.53	2069.51	805.393	1074.07	730.213	844.457	706.459	1144.49	-0.257418	0.43861	-0.696028	0.017737	0.136393	0.0441384	P	P	P	MCU	mitochondrial calcium uniporter	1	90550	NM_138357.2	398303801	NP_612366.1	ENSG00000156026	"ENST00000536019,ENST00000357157,ENST00000373053"	"ENSP00000440913,ENSP00000349680,ENSP00000362144"
PH_hs_0000500	278.912	176.539	216.971	307.528	217.643	291.883	214.211	237.644	182.842	240.881	163.085	163.502	212.302	272.505	181.36	192.371	231.594	270.999	478.942	283.569	470.057	243.384	210.395	301.27	-0.210137	0.307825	-0.517961	0.202937	0.284841	0.107127	A	A	P	MARC2	mitochondrial amidoxime reducing component 2	1	54996	NM_017898.3	31542712	NP_060368.2	ENSG00000117791	"ENST00000472447,ENST00000366913"	ENSP00000355880
PH_hs_0000503	3304.23	3259.8	2682.78	3756.46	3056.62	3210.45	3476.41	2531.53	1941.35	2293.75	2332.35	2104.5	2733.17	2434.84	1328.64	2592.77	2963.52	2688.38	2817.86	2317.21	3165.5	3249.54	2338.79	2553.41	-0.474474	-0.347807	-0.126667	0.000129586	0.0248802	0.413291	P	P	P	GOLGA3	golgin A3	1	2802	NM_005895.3	87196329	NP_005886.2	ENSG00000090615	"ENST00000204726,ENST00000450791"	"ENSP00000204726,ENSP00000410378"
PH_hs_0000504	6195.72	6160.72	4683.74	5334.49	6036.09	5897.52	5907.37	3578.97	3474.56	3524.8	3960.73	3859.95	4251.34	4644.26	3256.21	7416.39	7588.54	8399.11	7786.81	6793.8	8124.77	5745.09	3899.23	7052.23	-0.559141	0.29575	-0.85489	1.90258e-05	0.100512	0.00267891	P	P	P	CNPPD1	cyclin Pas1/PHO80 domain containing 1	1	27013	NM_015680.4	187607436	NP_056495.3	ENSG00000115649	ENST00000360507	ENSP00000353698
PH_hs_0000507	8018.11	8841.77	6807.98	7014.48	6678.46	8830.63	6911.59	7117.24	4959.39	5601.93	3619.32	4428.04	4955.96	5588.09	4547.54	6386.18	6006.76	5505.49	5456.35	7139.83	6672.47	7586.15	5181.43	5959.23	-0.550018	-0.348241	-0.201777	0.000950096	0.00613982	0.168208	P	P	P	MGAT5	"mannosyl (alpha-1,6-)-glycoprotein beta-1,6-N-acetyl-glucosaminyltransferase"	1	4249	NM_002410.4	349732214	NP_002401.1	ENSG00000152127	ENST00000409645	ENSP00000386377
PH_hs_0000508	1960.08	2146.44	1626.41	1971.18	1946.45	2022.58	1953.85	1517.66	1091.82	1116.47	1567.65	1409.99	1497.45	1402.79	874.693	2155.61	2416.08	2581.56	1459.17	1568.1	2303.77	1946.72	1371.98	1908.43	-0.504787	-0.0286591	-0.476128	6.08729e-05	0.878991	0.064596	P	P	P	TSSC1	tumor suppressing subtransferable candidate 1	1	7260	NM_003310.2	215422397	NP_003301.1	ENSG00000032389	"ENST00000398659,ENST00000478754,ENST00000382125"	"ENSP00000381652,ENSP00000371559"
PH_hs_0000509	30.0724	27.0235	25.0024	14.5649	29.6747	33.88	25.0385	39.6536	28.6348	31.5322	32.892	32.4998	30.7276	40.0366	24.0105	43.8112	42.0126	38.4614	33.9706	36.5095	57.8136	26.4652	33.711	39.5128	0.349121	0.578223	-0.229102	0.0275304	0.0169554	0.208584	A	A	A	PCDH19	protocadherin 19	1	57526	"NM_001105243.1,NM_020766.2,NM_001184880.1"	157426846;157426844;296434286	"NP_001098713.1,NP_065817.2,NP_001171809.1"	ENSG00000165194	"ENST00000255531,ENST00000373034,ENST00000420881"	"ENSP00000255531,ENSP00000362125,ENSP00000400327"
PH_hs_0000510	18.4372	19.0866	16.0254	18.59	24.4129	26.6469	25.3345	40.4708	36.0649	39.4389	25.5304	21.4976	20.5922	15.1598	31.9931	45.0718	37.5106	41.4619	11.3771	17.4804	32.9465	21.2191	28.3935	31.1202	0.4202	0.552491	-0.13229	0.12192	0.0833168	0.660914	A	A	A	TANC2	"tetratricopeptide repeat, ankyrin repeat and coiled-coil containing 2"	1	26115	NM_025185.3	157739944	NP_079461.2	ENSG00000170921	ENST00000389520	ENSP00000374171
PH_hs_0000511	3486.91	3779.99	2488.73	3934.33	4037.54	3997.99	3216.05	2977.89	2820.88	3756.83	2777.36	3220.51	2691.65	3922.95	3015.04	4721.41	4204.88	5593.51	3324.58	4260.41	4165.07	3563.08	3166.87	4183.56	-0.170067	0.231607	-0.401674	0.185482	0.138271	0.0221284	P	P	P	RBM23	RNA binding motif protein 23	1	55147	"NM_018107.4,NM_001077352.1,NM_001077351.1"	116734693;116734697;116734695	"NP_060577.3,NP_001070820.1,NP_001070819.1"	ENSG00000100461	"ENST00000346528,ENST00000399922,ENST00000557667,ENST00000359890,ENST00000555209"	"ENSP00000339220,ENSP00000382806,ENSP00000352956,ENSP00000452602"
PH_hs_0000512	2353.27	2763.4	2927.51	3307.55	2680.75	2967.15	2814.11	2351.88	1768.65	1654.58	1801.61	1949.02	2169.23	2856.08	1957.53	2472.48	2478.37	2517.07	2659.87	2124.44	2751.85	2830.53	2078.72	2423.09	-0.445377	-0.224228	-0.221149	0.00264359	0.0213006	0.100877	P	P	P	CCS	copper chaperone for superoxide dismutase	1	9973	NM_005125.1	4826664	NP_005116.1	ENSG00000173992	"ENST00000525435,ENST00000534763,ENST00000310190,ENST00000530961,ENST00000530384,ENST00000533244"	"ENSP00000436379,ENSP00000307870,ENSP00000433609,ENSP00000436318"
PH_hs_0000513	2944.96	2555.5	1942.79	3108.08	2389.08	2264.72	1604.47	1828.51	1463.85	1761.06	1893.05	1794.52	1367.43	2021.64	1762.86	3064.65	2539.05	2682.26	3129.87	3132.63	3529.25	2401.37	1732.87	2834.37	-0.470697	0.23917	-0.709867	0.0151313	0.167951	0.00155376	P	P	P	SRGAP2	SLIT-ROBO Rho GTPase activating protein 2	1	23380	"NM_001170637.1,NM_015326.2"	282165720;112363099	"NP_001164108.1,NP_056141.2"	ENSG00000163486	"ENST00000414007,ENST00000295713"	"ENSP00000390898,ENSP00000295713"
PH_hs_0000514	334.766	315.429	269.011	291.146	360.592	293.896	310.051	235.409	229.094	293.355	263.066	230.994	261.573	314.993	220.468	355.149	372.548	455.35	300.363	252.983	329.533	310.698	261.212	326.628	-0.250295	0.0721331	-0.322428	0.0128445	0.629962	0.0760521	P	A	P	TRAPPC12	trafficking protein particle complex 12	1	51112	NM_016030.5	40548371	NP_057114.5	ENSG00000171853	"ENST00000437733,ENST00000489032,ENST00000461577,ENST00000473348,ENST00000497597,ENST00000415624,ENST00000479897,ENST00000433382,ENST00000469147,ENST00000417243,ENST00000324266,ENST00000382110"	"ENSP00000406497,ENSP00000396592,ENSP00000404879,ENSP00000399909,ENSP00000324318,ENSP00000371544"
PH_hs_0000515	183.034	190.92	173.479	159.359	196.49	191.844	159.564	188.648	161.453	179.885	154.853	163.999	171.715	186.659	205.839	253.322	234.036	251.42	177.243	228.044	219.666	179.241	172.459	224.224	-0.0556519	0.323038	-0.378689	0.391956	0.0033742	0.00137332	A	A	A	MTERFD3	MTERF domain containing 3	1	80298	"NM_001033050.1,NM_025198.3"	74271827;74271829	"NP_001028222.1,NP_079474.2"	ENSG00000120832	"ENST00000240050,ENST00000392830"	"ENSP00000240050,ENSP00000376575"
PH_hs_0000516	2441.75	2867.16	1807.43	2316.97	1796.18	2515.03	2903.59	2280.63	1316.38	1655.75	1642.96	1667.5	1467.09	1991.65	1099.52	1218.51	1636.91	1385.07	1285.83	1178.53	1798.07	2378.3	1717.42	1371.78	-0.469687	-0.793885	0.324197	0.00911787	0.000496251	0.0479209	P	P	P	CHMP7	charged multivesicular body protein 7	1	91782	NM_152272.3	189409147	NP_689485.1	ENSG00000147457	"ENST00000313219,ENST00000523091,ENST00000517325,ENST00000397677"	"ENSP00000324491,ENSP00000430321,ENSP00000380794"
PH_hs_0000519	2130.59	1984.98	1931	2232.19	2380.56	2093.05	1607.67	1698.95	1983.99	2450.82	1527.47	1579.49	1581.3	2101.51	2261.88	4356.98	3681.44	5292.88	2818.71	4888.64	3988.25	2051.43	1846.22	3898.4	-0.15206	0.926248	-1.07831	0.227127	0.00360818	0.00186269	P	P	P	CPD	carboxypeptidase D	1	1362	"NM_001199775.1,NM_001304.4"	315138989;315138988	"NP_001186704.1,NP_001295.2"	NA	NA	NA
PH_hs_0000521	5038.03	3998.63	3657.75	4051.62	4248.84	4236.11	4399.06	3860.05	2651.02	3004.13	3067.87	2660.46	3286.91	3338.59	2422.78	4145.41	4801.82	4723.5	4076.1	3438.3	5348.38	4232.86	3124.15	4136.61	-0.438172	-0.0331845	-0.404987	0.000376607	0.81651	0.0349329	P	P	P	KIAA0947	KIAA0947	1	23379	NM_015325.2	392050763	NP_056140.1	ENSG00000164151	ENST00000296564	ENSP00000296564
PH_hs_0000522	6390.9	6167.99	4873.74	7283.3	5826.31	5823.42	5896.42	4776.53	3570	4374.93	5874.75	5391.53	4998.63	5839.58	5387.3	5098.45	6066.65	7407.49	4441.54	5780.3	5325.27	6037.44	4975.13	5643.86	-0.279202	-0.0972559	-0.181946	0.0255369	0.396487	0.181594	P	P	P	DPM1	"dolichyl-phosphate mannosyltransferase polypeptide 1, catalytic subunit"	1	8813	NM_003859.1	4503362	NP_003850.1	ENSG00000000419	"ENST00000371584,ENST00000494752,ENST00000371582,ENST00000466152,ENST00000371588"	"ENSP00000360640,ENSP00000360638,ENSP00000360644"
PH_hs_0000523	227.361	254.396	269.995	228.884	242.733	308.234	271.348	185.163	209.506	232.069	226.502	215.499	256.13	315.05	205.587	276.59	281.044	265.55	143.184	189.534	241.485	257.564	234.274	228.996	-0.136735	-0.169608	0.0328731	0.24914	0.230237	0.836894	A	A	A	RBM42	RNA binding motif protein 42	1	79171	NM_024321.3	34147641	NP_077297.2	ENSG00000126254	"ENST00000360475,ENST00000262633"	"ENSP00000353663,ENSP00000262633"
PH_hs_0000525	1935.43	2310.68	1853.02	1577.56	1806.58	2549.59	2393.96	2078.52	1029.94	1163.03	1856.73	1266.5	1323.85	1536.24	438.577	1386.16	1762.47	1375.83	1159.61	926.033	1604.1	2060.97	1464.97	1236.11	-0.492452	-0.737517	0.245064	0.01086	0.00265832	0.323091	P	P	P	ZNHIT6	"zinc finger, HIT-type containing 6"	1	54680	"NM_017953.3,NM_001170670.1"	282165822;282165824	"NP_060423.3,NP_001164141.1"	ENSG00000117174	ENST00000370574	ENSP00000359606
PH_hs_0000526	1053.96	1038.16	909.419	946.566	1133.98	1134	1227.82	808.737	594.702	757.551	749.049	792.996	905.7	874.192	393.859	704.229	907.875	715.13	972.135	700.068	983.772	1063.41	783.275	768.153	-0.441111	-0.469238	0.0281264	0.0003678	0.00881661	0.866554	P	P	P	URGCP	upregulator of cell proliferation	1	55665	"NM_001077664.1,NM_017920.3,NM_001077663.1"	117968344;117968346;117968327	"NP_001071132.1,NP_060390.3,NP_001071131.1"	ENSG00000106608	"ENST00000223341,ENST00000453200,ENST00000443736,ENST00000402306,ENST00000336086,ENST00000497914"	"ENSP00000223341,ENSP00000396918,ENSP00000392136,ENSP00000384955,ENSP00000336872,NA"
PH_hs_0000527	8385.25	8379.96	5621.78	8062.02	8329.93	7886.35	6671.64	4914.51	6076.02	5910.67	6784.83	6820.44	5280.78	6392.78	5219.48	9995.78	8857.09	15175.6	8163.04	13513.3	9560.88	7619.56	6025.72	10069.3	-0.338575	0.402184	-0.740758	0.00784765	0.105525	0.0179888	P	P	P	TRAFD1	TRAF-type zinc finger domain containing 1	1	10906	"NM_006700.2,NM_001143906.1"	219879804;219879805	"NP_006691.1,NP_001137378.1"	ENSG00000135148	"ENST00000257604,ENST00000412615"	"ENSP00000257604,ENSP00000396526"
PH_hs_0000528	950.918	1002.2	868.446	1221.27	968.03	1051.44	1024.78	764.567	586.409	535.252	901.762	840.519	974.954	1207.36	507.71	933.876	1111.94	1351.64	838.602	819.475	940.411	1012.44	830.118	929.094	-0.28645	-0.123941	-0.162509	0.0930391	0.458738	0.467211	P	P	P	NUP37	nucleoporin 37kDa	1	79023	NM_024057.2	34222120	NP_076962.2	ENSG00000075188	"ENST00000251074,ENST00000543021,ENST00000551200,ENST00000551744,ENST00000552283"	"ENSP00000251074,ENSP00000448086,ENSP00000448054"
PH_hs_0000529	223.628	185.606	208.507	258.426	229.367	230.348	196.401	137.585	132.61	118.085	268.87	200.006	207.61	258.109	89.4582	163.949	144.002	190.929	120.045	107.497	135.08	218.898	188.982	135.851	-0.212007	-0.688227	0.47622	0.264435	0.000304749	0.0747731	A	A	A	PSMG1	"proteasome (prosome, macropain) assembly chaperone 1"	1	8624	"NM_001261824.1,NM_203433.2,NM_003720.3,NR_049728.1"	387849313;387849310;387849309;387849316	"NP_001248753.1,NP_982257.1,NP_003711.1,-"	ENSG00000183527	"ENST00000380900,ENST00000431628,ENST00000411828,ENST00000440607"	"ENSP00000370286,ENSP00000398569,ENSP00000410810,ENSP00000416669"
PH_hs_0000530	773.087	988.833	584.474	1014.8	747.39	916.511	1021.25	625.887	252.416	506.165	463.411	765.503	588.849	568.258	415.287	616.703	712.792	1018.55	475.811	792.554	553.789	863.764	538.641	655.07	-0.681313	-0.398989	-0.282324	0.00281769	0.060324	0.261201	P	P	P	UBE2T	ubiquitin-conjugating enzyme E2T (putative)	1	29089	NM_014176.3	209969667	NP_054895.1	ENSG00000077152	ENST00000367274	ENSP00000356243
PH_hs_0000531	65317.4	65362.6	59613.1	65550	64999.2	64033	62361.4	50392.9	53694.6	52860.2	46356.9	45200.3	44113.6	54087.1	65543.3	65529.9	65516	65526.3	65561.3	65516.5	65553.2	63891	49529.4	65535.2	-0.367327	0.0366583	-0.403986	2.3355e-05	0.0944743	5.86796e-05	P	P	P	GMFG	"glia maturation factor, gamma"	1	9535	NM_004877.2	209954784	NP_004868.1	ENSG00000130755	ENST00000253054	ENSP00000253054
PH_hs_0000532	2107.79	1735.06	1799.43	2178.2	1953.38	1956.21	1915.43	1227.32	1346.07	1316.56	1482.41	1420.48	1577.13	1780.76	1689.87	2194.91	2094.65	2329.63	1454.42	1705.77	1939.04	1949.36	1450.11	1915.47	-0.426841	-0.0252994	-0.401542	0.000163212	0.80394	0.00725475	P	P	P	SMUG1	single-strand-selective monofunctional uracil-DNA glycosylase 1	1	23583	"NM_001243791.1,NM_001243790.1,NM_001243789.1,NR_045039.1"	344925876;344925878;344925872;344925881	"NP_001230720.1,NP_001230719.1,NP_001230718.1,-"	ENSG00000123415	"ENST00000505662,ENST00000508394,ENST00000337581,ENST00000505128,ENST00000243112,ENST00000513838,ENST00000514685,ENST00000506595,ENST00000511854"	"ENSP00000424191,ENSP00000338606,ENSP00000421894,ENSP00000243112,ENSP00000423629,ENSP00000421139,ENSP00000421206"
PH_hs_0000533	14603.3	12509.8	10091.2	16635.5	12362.9	12215.7	12177	8484.28	6782.74	7382.24	11139.3	10226.4	7866.39	9917.86	8337.24	14224.3	15134.3	15612	12095.1	10958.6	16723	12942.2	8828.45	13297.8	-0.55185	0.039104	-0.590954	0.00161778	0.800319	0.00644189	P	P	P	EIF6	eukaryotic translation initiation factor 6	1	3692	"NM_001267810.1,NM_181466.2,NM_181468.2,NM_002212.3,NR_052024.1,NR_052023.1,NR_052022.1"	392494083;392494082;392494080;392494081;392494087;392494086;392494085	"NP_001254739.1,NP_852131.1,NP_852133.1,NP_002203.1,-"	ENSG00000242372	"ENST00000374450,ENST00000447927,ENST00000374443,ENST00000374436,ENST00000440766"	"ENSP00000363574,ENSP00000411450,ENSP00000363566,ENSP00000363559,ENSP00000395907"
PH_hs_0000534	4355.15	4151.46	4106.17	4041.44	3932.06	4488.34	3974.4	3235.36	2044.77	2390.73	2841.11	2847.54	2214.8	3526.88	1495.79	4225.72	4224.13	3946.68	3741.04	3350.88	4286.01	4149.86	2728.74	3610.04	-0.604828	-0.201049	-0.403778	0.000230665	0.203639	0.0678659	P	P	P	BZW2	basic leucine zipper and W2 domains 2	1	28969	"NM_014038.2,NM_001159767.1,NR_027624.1"	229577400;229577397;229577404	"NP_054757.1,NP_001153239.1,-"	ENSG00000136261	"ENST00000433922,ENST00000405202,ENST00000436868,ENST00000437745,ENST00000258761"	"ENSP00000397249,ENSP00000385577,ENSP00000389183,ENSP00000406395,ENSP00000258761"
PH_hs_0000535	6541.97	6811.6	6971.88	7475.06	7063.07	7484.79	6540.97	4996	4219.08	4095.64	4680.82	5113.52	4630.31	5563.45	3003.73	7810.59	7408.35	5815.37	6389.98	6056.11	7541.15	6984.19	4756.98	6289.33	-0.554049	-0.151188	-0.402861	1.59216e-06	0.314373	0.0500135	P	P	P	PIH1D1	PIH1 domain containing 1	1	55011	NM_017916.2	221136950	NP_060386.1	ENSG00000104872	ENST00000262265	ENSP00000262265
PH_hs_0000537	1060.3	1500.25	1037.02	1052.07	1076.47	1522.6	1532	1250.26	657.954	806.742	906.678	714.003	876.617	840.313	369.421	695.382	973.143	890.159	542.725	497.518	814.778	1254.39	864.653	683.304	-0.536792	-0.876386	0.339594	0.006884	0.000694503	0.128657	P	P	P	MAGED1	"melanoma antigen family D, 1"	1	9500	"NM_001005333.1,NM_001005332.1,NM_006986.3"	52632380;52632378;52632376	"NP_001005333.1,NP_001005332.1,NP_008917.3"	ENSG00000179222	"ENST00000473931,ENST00000485420,ENST00000494718,ENST00000375695,ENST00000326587,ENST00000375722,ENST00000375772"	"ENSP00000364847,ENSP00000325333,ENSP00000364874,ENSP00000364927"
PH_hs_0000538	52.5513	46.8657	39.5014	23.5697	48.1777	54.2354	39.975	69.0391	43.1024	49.0206	59.1705	47.5002	50.7991	58.5475	43.9564	57.7992	57.5109	58.4006	37.3998	52.0109	72.3101	43.5537	53.8828	54.1983	0.307028	0.31545	-0.0084222	0.0698745	0.0919685	0.954545	A	A	A	NA	NA	1	NA	NA	NA	NA	ENSG00000136247	ENST00000396706	ENSP00000379934
PH_hs_0000539	5474.12	6591.01	5864.92	7749.19	5140.49	7044.89	4695.19	3902.12	4448.71	5328.46	4185.92	4533.92	3792.49	5127.37	2638.51	7424.46	6586.92	13749.4	15716.7	14308.2	10098.2	6079.97	4474.14	10074.6	-0.442454	0.728591	-1.17105	0.00738181	0.0707755	0.021144	P	P	P	ADIPOR1	adiponectin receptor 1	1	51094	"NM_015999.4,NR_046083.1"	373251186;374858065	"NP_057083.2,-"	ENSG00000159346	"ENST00000436244,ENST00000495562,ENST00000340990"	"ENSP00000395469,ENSP00000341785"
PH_hs_0000540	615.365	826.402	557.024	552.267	652.125	762.031	903.834	593.063	281.959	409.577	377.3	300.501	529.48	402.475	187.823	362.626	449.469	250.015	404.175	289.493	593.717	695.578	413.479	362.474	-0.750398	-0.940335	0.189937	0.00134497	0.000655932	0.461585	P	P	P	ALDH5A1	"aldehyde dehydrogenase 5 family, member A1"	1	7915	"NM_001080.3,NM_170740.1"	25777719;25777720	"NP_001071.1,NP_733936.1"	ENSG00000112294	ENST00000357578	ENSP00000350191
PH_hs_0000541	4380.18	4790.8	3937.87	4741.96	4839.76	5015.29	4465.8	3943.89	2953.11	3218.12	4000.9	3244.02	3965.94	5049.08	2958.34	4450.86	4912.91	4230.43	3649.29	3430.16	3938.62	4595.95	3767.87	3938.66	-0.286615	-0.222659	-0.0639565	0.0224409	0.0449945	0.648586	P	P	P	BLCAP	bladder cancer associated protein	1	10904	"NM_001167823.1,NM_001167822.1,NM_001167821.1,NM_001167820.1,NM_006698.3"	268370223;268370219;268370217;268370215;268370214	"NP_001161295.1,NP_001161294.1,NP_001161293.1,NP_001161292.1,NP_006689.1"	ENSG00000166619	"ENST00000414542,ENST00000397137,ENST00000373537"	"ENSP00000397172,ENSP00000380326,ENSP00000362637"
PH_hs_0000543	132.664	160.863	172.509	112.082	131.587	152.875	148.357	128.982	84.8341	95.4771	90.9836	78.9981	99.5979	97.9629	48.4479	114.95	120.508	129.996	118.5	108.518	171.614	144.42	96.6908	116.076	-0.578817	-0.315196	-0.263621	0.000450917	0.104099	0.231864	A	A	A	LGALS4	"lectin, galactoside-binding, soluble, 4"	1	3960	NM_006149.3	194578913	NP_006140.1	ENSG00000171747	ENST00000307751	ENSP00000302100
PH_hs_0000544	5021.59	5633.05	4286.76	4692.51	5137.16	5473.43	4912.96	3868	3993.07	4064.92	4617.55	4350.47	4281.15	5231.41	2092.88	4968.95	5075.74	8423.32	3687.05	4766.85	4973.25	5022.49	4343.8	4855.43	-0.209447	-0.0488034	-0.160644	0.017382	0.828363	0.513441	P	P	P	MARCH7	"membrane-associated ring finger (C3HC4) 7, E3 ubiquitin protein ligase"	1	64844	NM_022826.2	53828927	NP_073737.1	ENSG00000136536	"ENST00000539065,ENST00000478396,ENST00000420397,ENST00000409591,ENST00000409175"	"ENSP00000442992,ENSP00000391493,ENSP00000387238,ENSP00000386830"
PH_hs_0000545	9649.2	8845.06	7987.95	9451.64	9734.29	9393.31	9953.76	5992.05	5234.79	5601.61	6471.58	6438.34	7137.98	6992.44	6305.57	12229.7	10151.9	17519.2	6627.01	9252.11	8280.75	9287.89	6266.97	10052.3	-0.567583	0.114104	-0.681687	2.78823e-06	0.624362	0.0415136	P	P	P	MMADHC	"methylmalonic aciduria (cobalamin deficiency) cblD type, with homocystinuria"	1	27249	NM_015702.2	215422307	NP_056517.1	ENSG00000168288|ENSG00000254708|ENSG00000237252	"ENST00000422782,ENST00000428879,ENST00000303319|ENST00000531489|ENST00000423224"	"ENSP00000408331,ENSP00000389060,ENSP00000301920|NA|NA"
PH_hs_0000547	1763.74	1442.97	1418.45	1709.26	1711.03	1311.65	1004.86	1328.95	1608.05	952.668	1369.01	887.499	880.197	1229.62	487.711	1652.76	1774.19	2142.07	1925.64	1128.23	1685.66	1480.28	1179.43	1542.32	-0.327782	0.0592357	-0.387018	0.0643794	0.798046	0.159801	P	P	P	KBTBD11	kelch repeat and BTB (POZ) domain containing 11	1	9920	NM_014867.2	170763520	NP_055682.1	ENSG00000176595	ENST00000320248	ENSP00000321544
PH_hs_0000548	1495.51	2005.98	1725.32	1904.04	1838.27	2048.84	1461.92	1315.59	1096.1	937.307	1476.29	1689.51	1847.08	2036.01	811.5	1520.43	1643.6	1930.13	1163.94	1340.76	1245.57	1782.84	1485.41	1379.42	-0.263317	-0.370119	0.106802	0.120743	0.0317809	0.611896	P	P	P	IDH2	"isocitrate dehydrogenase 2 (NADP+), mitochondrial"	1	3418	NM_002168.2	28178831	NP_002159.2	ENSG00000182054	"ENST00000539790,ENST00000559482,ENST00000560061,ENST00000330062"	"ENSP00000438457,ENSP00000453016,ENSP00000453254,ENSP00000331897"
PH_hs_0000549	78.2926	78.2681	66.4946	63.1477	65.0348	100.31	78.269	51.2013	49.0157	58.4659	56.9866	49.4966	69.4707	65.4777	43.3829	76.4337	74.9972	83.9625	113.436	84.5335	125.22	75.688	57.1592	85.9952	-0.40508	0.18419	-0.58927	0.00864096	0.384228	0.0294057	A	A	A	RNPEPL1	arginyl aminopeptidase (aminopeptidase B)-like 1	1	57140	NM_018226.4	318065088	NP_060696.4	ENSG00000142327	"ENST00000437406,ENST00000481757,ENST00000486058,ENST00000270357"	"ENSP00000403319,ENSP00000270357"
PH_hs_0000550	3294.52	3821.44	3358.92	4513.55	4146.96	3152.86	3464.55	2599.6	1732.79	2615.81	2695.16	2857.49	2919.5	2825.1	1411.86	2864.07	2955.86	4306.75	3459.33	3951.38	3646.95	3678.97	2606.49	3228.03	-0.497194	-0.18865	-0.308544	0.000951247	0.295398	0.14956	P	P	P	CASP10	"caspase 10, apoptosis-related cysteine peptidase"	1	843	"NM_032977.3,NM_032976.3,NM_001206524.1,NM_001230.4"	98985798;330864677;330864822;98985796	"NP_116759.2,NP_116758.1,NP_001193453.1,NP_001221.2"	ENSG00000003400	ENST00000346817	ENSP00000237865
PH_hs_0000552	1822.04	1917.06	1564.17	1541.95	1491.25	1894.02	1489.64	1744.87	931.536	1135.3	1370.89	1263.52	1070.91	1306.03	658.079	1618.47	1732.17	1461.8	1214.05	1247.07	1696.4	1674.3	1260.44	1375.43	-0.409639	-0.283675	-0.125963	0.00623329	0.0953706	0.521241	P	P	P	ZZZ3	"zinc finger, ZZ-type containing 3"	1	26009	NM_015534.4	141803158	NP_056349.1	ENSG00000036549	"ENST00000370798,ENST00000476275,ENST00000370801"	"ENSP00000359834,ENSP00000359837"
PH_hs_0000553	366.578	338.538	329.993	155.769	430.856	321.33	244.533	437.038	303.372	299.808	373.462	299.506	311.245	486.62	174.419	464.297	431.011	427.993	519.479	577.766	872.289	312.514	358.722	495.322	0.198945	0.664447	-0.465502	0.317235	0.0653701	0.145116	P	P	P	EPS8L3	EPS8-like 3	1	79574	"NM_139053.2,NM_024526.3,NM_133181.3"	320118887;320118889;320118888	"NP_620641.1,NP_078802.2,NP_573444.2"	ENSG00000198758	"ENST00000369805,ENST00000361852"	"ENSP00000358820,ENSP00000354551"
PH_hs_0000554	71.3179	53.0304	89.5016	30.1075	106.141	76.5311	64.6453	90.8086	52.5652	57.9957	64.9659	55.5008	78.283	62.0126	36.0368	82.19	82.0053	82.7828	80.9525	98.0191	78.5081	70.1821	66.0188	77.2135	-0.0882261	0.13775	-0.225976	0.704934	0.563403	0.237042	A	A	A	SPON1	"spondin 1, extracellular matrix protein"	1	10418	NM_006108.3	344030238	NP_006099.2	ENSG00000152268|ENSG00000262655	"ENST00000310358,ENST00000533633|ENST00000576479"	"ENSP00000309297,ENSP00000433025|ENSP00000460236"
PH_hs_0000555	162.246	175.18	140.003	148.704	175.084	181.4	133.229	170.023	118.751	150.071	140.504	147.502	163.822	173.542	46.0202	126.308	126.512	129.867	140.814	167.51	125.098	159.406	152.031	123.161	-0.068347	-0.372159	0.303812	0.482647	0.0474898	0.101156	A	A	A	previous version conserved probe	NA	7	NA	NA	NA	NA	NA	NA	NA
PH_hs_0000557	480.772	764.173	554.941	487.233	493.805	710.134	591.117	421.621	279.927	317.057	287.726	322.5	419.231	354.508	104.088	231.041	377.022	381.223	586.366	282.522	341.714	583.168	343.224	329.139	-0.76476	-0.825213	0.0604531	0.000779862	0.00418172	0.822087	P	P	P	FAN1	FANCD2/FANCI-associated nuclease 1	1	22909	NM_014967.4	226246522	NP_055782.3	ENSG00000198690	"ENST00000565280,ENST00000362065"	"ENSP00000455573,ENSP00000354497"
PH_hs_0000558	1626.6	1505.4	1282.39	1635.44	1424.61	1357.39	1563.78	1380.28	960.21	1100.4	1662.75	1240	1277.17	1493.65	553.298	1031.11	1365.46	1154.54	1366.65	1112.62	1450.44	1485.09	1302.06	1147.73	-0.189747	-0.371763	0.182015	0.107201	0.0270487	0.311206	P	P	P	POLR1C	"polymerase (RNA) I polypeptide C, 30kDa"	1	9533	NM_203290.2	327365362	NP_976035.1	ENSG00000171453	"ENST00000488601,ENST00000304004,ENST00000372344,ENST00000481352,ENST00000372389,ENST00000428025,ENST00000495762"	"ENSP00000307212,ENSP00000361419,ENSP00000361465,ENSP00000395401,ENSP00000423773"
PH_hs_0000559	44.528	183.837	44.4991	31.528	50.5038	54.2392	55.0558	183.591	25.5088	49.4993	43.4904	27	28.0444	50.5031	13.4745	23.9597	25.9964	17.5093	25.9931	20.0054	25.5272	66.313	58.2339	21.7808	-0.187433	-1.60623	1.4188	0.78591	0.0658307	0.138094	A	A	A	GPM6B	glycoprotein M6B	1	2824	"NM_001001996.1,NM_001001994.1,NM_005278.3"	50263049;50263052;50263051	"NP_001001996.1,NP_001001994.1,NP_005269.1"	ENSG00000046653	"ENST00000356942,ENST00000355135"	"ENSP00000349420,ENSP00000347258"
PH_hs_0000560	2801.82	3037.41	2286.29	2688.23	3009.66	2837.67	2851.77	2312.68	2335.31	2318.01	2278.95	2722.46	2792.61	3070.37	2925.88	4096.56	4270.74	4579.52	2708.03	3318.78	3603.8	2787.55	2547.2	3643.33	-0.130085	0.386261	-0.516346	0.140701	0.017589	0.00516609	P	P	P	TAX1BP1	Tax1 (human T-cell leukemia virus type I) binding protein 1	1	8887	"NM_006024.6,NM_001206902.1,NM_001206901.1,NM_001079864.2"	332634733;332634743;332634739;332634737	"NP_006015.4,NP_001193831.1,NP_001193830.1,NP_001073333.1"	ENSG00000106052	"ENST00000543117,ENST00000457186,ENST00000396319"	"ENSP00000444811,ENSP00000412575,ENSP00000379612"
PH_hs_0000561	4358.88	4514.04	3596.26	3796.24	4387.08	4507.12	4683.17	3028.11	2487.82	3018.26	3177.88	3212.44	3526.62	3807.27	2417.73	5132.14	6028.19	5461.11	3963.32	3683.51	4722.87	4263.26	3179.77	4486.98	-0.423032	0.0737901	-0.496822	0.000349089	0.659676	0.0303538	P	P	P	BAG5	BCL2-associated athanogene 5	1	9529	"NM_001015049.2,NM_004873.3,NM_001015048.2"	306035191;306035192;306035190	"NP_001015049.1,NP_004864.1,NP_001015048.1"	ENSG00000166170	"ENST00000299204,ENST00000445922"	"ENSP00000299204,ENSP00000391713"
PH_hs_0000562	1641.67	1974.7	1697.92	1533.02	1668.19	1900.04	2392.44	1441.76	1109	1152.03	1070.14	1131.5	1273.01	1096.88	472.584	1128.61	1390.41	1312.27	1301.28	993.07	1430.4	1829.71	1182.05	1146.95	-0.63033	-0.673819	0.0434892	0.000587205	0.00159706	0.802624	P	P	P	USP20	ubiquitin specific peptidase 20	1	10868	"NM_001110303.2,NM_001008563.3,NM_006676.6"	183396779;183397135;183397133	"NP_001103773.2,NP_001008563.2,NP_006667.3"	ENSG00000136878	"ENST00000472108,ENST00000358355,ENST00000315480,ENST00000372429"	"ENSP00000351122,ENSP00000313811,ENSP00000361506"
PH_hs_0000563	108.823	103.617	100.497	96.6309	170.919	122.207	52.6624	75.8847	36.5192	62.4747	88.9562	66.0007	124.877	58.4762	28.5649	98.6556	135.496	75.9099	32.9992	50.499	85.5627	107.908	73.3126	72.5268	-0.55767	-0.573217	0.0155474	0.0652561	0.0973088	0.965783	A	A	A	SLC4A4	"solute carrier family 4, sodium bicarbonate cotransporter, member 4"	1	8671	"NM_001134742.1,NM_003759.3,NM_001098484.2"	197927159;197927158;197927157	"NP_001128214.1,NP_003750.1,NP_001091954.1"	ENSG00000080493	"ENST00000425175,ENST00000340595"	"ENSP00000393557,ENSP00000344272"
PH_hs_0000564	40.3657	42.0275	35.5013	25.0819	51.1487	38.5019	41.0477	37.9886	30.4211	31.498	45.0567	37.999	42.6271	37.0218	21.5409	36.4396	40.0086	36.4868	35.0895	45.0056	44.4151	39.0964	37.516	36.998	-0.0595274	-0.0795871	0.0200597	0.668055	0.626247	0.888015	A	A	A	IL17RB	interleukin 17 receptor B	1	55540	NM_018725.3	112382255	NP_061195.2	ENSG00000056736	ENST00000288167	ENSP00000288167
PH_hs_0000565	2408.77	2647.2	2177.44	2574.5	3009.03	2668.95	2160.68	2248.93	2821.89	2249.23	1874.76	2181.01	1985.66	2438.3	4123	3458.18	3708.96	5984.33	3198.25	4921.79	2514.86	2520.94	2257.11	3987.05	-0.159485	0.661361	-0.820845	0.131692	0.0147061	0.00678325	P	P	P	TMEM164	transmembrane protein 164	1	84187	"NM_017698.2,NM_032227.3"	256818790;256818789	"NP_060168.2,NP_115603.2"	ENSG00000157600	"ENST00000372072,ENST00000372068,ENST00000288381,ENST00000372073"	"ENSP00000384075,ENSP00000361138,ENSP00000288381,ENSP00000361143"
PH_hs_0000566	2315.19	1868.15	1416.42	1794.03	2103.67	1943.17	2163.14	1329.82	1126.74	1061.82	1411.11	1449.99	1323.92	1234.08	762.678	2033.59	2610.2	2566.68	1883.65	1295.58	1952.17	1943.4	1276.78	1872.08	-0.606068	-0.0539391	-0.552128	0.000488061	0.800623	0.0551721	P	P	P	SLC25A25	"solute carrier family 25 (mitochondrial carrier; phosphate carrier), member 25"	1	114789	"NR_049766.2,NM_001265614.2,NM_001006642.3,NM_001006641.3,NM_052901.4"	394953819;394953825;394953817;394953811;394953809	"-,NP_001252543.1,NP_001006643.1,NP_001006642.1,NP_443133.2"	ENSG00000148339	"ENST00000433501,ENST00000373064,ENST00000373066,ENST00000432073,ENST00000373069,ENST00000373068"	"ENSP00000401672,ENSP00000362155,ENSP00000362157,ENSP00000410053,ENSP00000362160,ENSP00000362159"
PH_hs_0000567	36676.3	40072.5	31034.9	39995.3	36263	32220.4	31078.9	31222.9	32222.6	35000.9	34154.9	32627.6	32708.9	40044.2	26835	63976.6	62483.5	65525.8	46189.6	63735.6	53076.5	35334.5	33997.4	54546.1	-0.0556506	0.626399	-0.68205	0.486805	0.0106259	0.00797774	P	P	P	EVI2B	ecotropic viral integration site 2B	1	2124	NM_006495.3	148227043	NP_006486.3	ENSG00000185862	"ENST00000544462,ENST00000577894,ENST00000330927"	"ENSP00000439738,ENSP00000462682,ENSP00000333779"
PH_hs_0000569	6009.23	6696.38	5125.53	5053.26	6393.99	6377.91	6648.2	4205.65	4672.62	4938.65	2662.94	4119.48	4544.96	3486.2	3764.19	4539.87	4744.06	10725.4	6118.04	6511.54	5458.09	6043.5	4090.07	5980.17	-0.563259	-0.0151974	-0.548061	0.000351039	0.946194	0.0760658	P	P	P	ATP2A3	"ATPase, Ca++ transporting, ubiquitous"	1	489	"NM_174957.2,NM_005173.3,NM_174958.2,NM_174956.2,NM_174953.2,NM_174955.2,NM_174954.2"	346986474;346986469;346986475;346986473;346986470;346986472;346986471	"NP_777617.1,NP_005164.2,NP_777618.1,NP_777616.1,NP_777613.1,NP_777615.1,NP_777614.1"	ENSG00000074370	"ENST00000309890,ENST00000397039,ENST00000397035,ENST00000397041"	"ENSP00000312577,ENSP00000380232,ENSP00000380229,ENSP00000380234"
PH_hs_0000570	1283.47	1317.94	917.975	1320.87	1057.76	1218.04	986.994	882.633	821.686	689.161	840.38	825	888.161	1157.21	675.136	1277.99	1333.54	1655.8	1244.91	1369.98	1254.66	1157.58	872.034	1258.86	-0.408653	0.121009	-0.529662	0.00506956	0.447072	0.0125164	P	P	P	FBXL5	F-box and leucine-rich repeat protein 5	1	26234	"NM_001193535.1,NM_001193534.1,NM_012161.3,NR_036464.1"	302129688;302129686;302129684;302129685	"NP_001180464.1,NP_001180463.1,NP_036293.1,-"	ENSG00000118564	ENST00000341285	ENSP00000344866
PH_hs_0000571	1339.16	1373.16	1241.05	1376.91	1119.19	1575.71	955.814	1002.56	951.016	790.742	1127.15	1138.01	982.162	1434.06	807.537	1045.18	951.919	1300.4	749.886	1126.56	759.867	1283	1060.82	963.05	-0.274347	-0.413838	0.139491	0.0611009	0.0125438	0.389045	P	P	P	SPATA5L1	spermatogenesis associated 5-like 1	1	79029	"NM_024063.2,NR_027635.1"	229577435;229577438	"NP_076968.2,-"	ENSG00000171763	"ENST00000533199,ENST00000531624,ENST00000531970,ENST00000305560"	"ENSP00000431242,ENSP00000436823,ENSP00000305494"
PH_hs_0000572	9301.74	7574.73	6666.55	11121.2	7715.72	7673.66	7850.6	5851.52	4749.1	4907.98	6906.18	6651.42	6662.88	7762.33	5928.2	8678.98	9818.23	10229.3	8326.99	8128.68	10103	8272.02	6213.06	8744.77	-0.412936	0.0801807	-0.493117	0.0129026	0.564813	0.00430235	P	P	P	NDUFAB1	"NADH dehydrogenase (ubiquinone) 1, alpha/beta subcomplex, 1, 8kDa"	1	4706	NM_005003.2	39753951	NP_004994.1	ENSG00000004779	"ENST00000567761,ENST00000570319,ENST00000484769,ENST00000007516"	"ENSP00000461693,ENSP00000458770,ENSP00000454812,ENSP00000007516"
PH_hs_0000573	2647.11	2830.22	2121.48	2986.83	2722.32	2618.82	2291.83	1748.26	1620.87	2010.71	1614.97	1791.98	1983.23	2005.99	1118.41	2292.76	2711.76	3484.03	2550.2	2901.16	2693.37	2602.66	1825.14	2535.96	-0.511977	-0.037456	-0.474521	0.000173188	0.827834	0.0412634	P	P	P	CRKL	v-crk sarcoma virus CT10 oncogene homolog (avian)-like	1	1399	NM_005207.3	219555643	NP_005198.1	ENSG00000099942	ENST00000354336	ENSP00000346300
PH_hs_0000574	188.144	177.014	144.992	171.113	191.941	178.991	190.958	179.243	150.773	154.02	218.836	191.997	206.483	209.028	73.2074	153.73	180.979	181.446	112.583	123.001	149.453	177.593	187.197	139.2	0.0759825	-0.351418	0.4274	0.439314	0.0432509	0.0221968	A	A	A	ZBTB26	zinc finger and BTB domain containing 26	1	57684	NM_020924.2	31544070	NP_065975.1	ENSG00000171448	ENST00000373654	ENSP00000362758
PH_hs_0000575	65540.9	65531.9	65514.9	65549.9	65582.9	65806.2	65551.3	60447.1	57986.2	61024.8	59646.3	63064.3	61861.4	65527.8	51937.8	65529.8	65516.5	65525.8	65562.8	65516.5	65554.7	65582.6	61365.4	63592	-0.0958866	-0.0444673	-0.0514192	0.00380026	0.345035	0.328812	P	P	P	GNB2L1	"guanine nucleotide binding protein (G protein), beta polypeptide 2-like 1"	1	10399	NM_006098.4	83641897	NP_006089.1	ENSG00000204628|ENSG00000249921	###############################################################################################################################################################################################################################################################	"ENSP00000421416,ENSP00000422029,ENSP00000423569,ENSP00000425008,ENSP00000422768,ENSP00000426909,ENSP00000366013,ENSP00000424760,ENSP00000427677,ENSP00000421838,ENSP00000422316,ENSP00000426960,ENSP00000426708,ENSP00000422198,ENSP00000420936|NA"
PH_hs_0000576	3743.19	3361.13	2847.52	3394.57	3721.04	3470.21	3571.95	2564.37	1862.42	2535.52	2709.22	2495.46	2750.12	3013.51	2404.66	3933.06	3699.29	3816.63	2751.53	2900.2	2456.2	3444.23	2561.52	3137.37	-0.427183	-0.134627	-0.292556	0.000328164	0.294524	0.0719774	P	P	P	YIPF5	"Yip1 domain family, member 5"	1	81555	"NM_001024947.2,NM_030799.7"	188528687;188528899	"NP_001020118.1,NP_110426.4"	ENSG00000145817	"ENST00000513112,ENST00000448443"	"ENSP00000425422,ENSP00000397704"
PH_hs_0000577	10327.6	9478.89	8448.74	8852.37	9171.43	8978.1	8826.28	7671.07	5816.79	6528.84	7350.21	7299.87	7346.55	8335.3	4564.08	9523.24	9860.29	9917.1	7677.6	8166.65	10641	9154.77	7192.66	8621.42	-0.347998	-0.0865992	-0.261399	0.000315218	0.533507	0.128141	P	P	P	DHX15	DEAH (Asp-Glu-Ala-His) box polypeptide 15	1	1665	NM_001358.2	68509925	NP_001349.2	ENSG00000109606	"ENST00000513036,ENST00000512903,ENST00000508032,ENST00000336812"	ENSP00000336741
PH_hs_0000579	1676.46	1810.32	1669.17	1800.85	1592.14	1842.68	2216.42	1264.66	1291.55	1438.54	1232.11	1428	1460.7	1520.43	1358.41	1823.41	1720.31	2198.66	1556.66	1362.67	1413.63	1801.15	1376.57	1633.39	-0.387838	-0.141044	-0.246793	0.000865027	0.255665	0.0732927	P	P	P	NCAPD2	"non-SMC condensin I complex, subunit D2"	1	9918	NM_014865.3	178056551	NP_055680.3	ENSG00000010292	"ENST00000545962,ENST00000539084,ENST00000315579"	"ENSP00000444417,ENSP00000438495,ENSP00000325017"
PH_hs_0000580	6977.23	6986.42	6269.74	7155.38	6448.28	7190.8	5681.15	4677.83	4451.72	4114.26	4366.32	4344.57	3973.85	5081.01	3446.96	6146.41	5882.77	6202.89	7197.03	8018.1	6525.51	6672.71	4429.94	6202.81	-0.590988	-0.105352	-0.485636	3.82228e-06	0.439382	0.0156866	P	P	P	KRCC1	lysine-rich coiled-coil 1	1	51315	NM_016618.1	7706155	NP_057702.1	ENSG00000172086	ENST00000347055	ENSP00000340083
PH_hs_0000582	2785.44	2884.35	2519.39	2632.28	2834.18	2924.69	3041.24	2394.07	2291.67	2641.24	1766.92	1779.01	3075.56	2942.47	2098.15	2495.05	2684.83	2631.11	2538.72	2649.22	2526.08	2803.08	2412.99	2517.59	-0.216189	-0.154969	-0.0612203	0.0988898	0.0150273	0.631281	P	P	P	MGEA5	meningioma expressed antigen 5 (hyaluronidase)	1	10724	"NM_001142434.1,NM_012215.3"	215490055;215490054	"NP_001135906.1,NP_036347.1"	ENSG00000198408	"ENST00000439817,ENST00000357797,ENST00000361464"	"ENSP00000409973,ENSP00000350445,ENSP00000354850"
PH_hs_0000583	191.828	187.264	166.996	183.096	157.357	178.924	119.197	124.511	213.841	265.635	105.376	92.4966	116.946	157.018	351.89	219.483	227.972	711.335	192.755	404.565	172.833	169.238	153.689	325.833	-0.139034	0.945083	-1.08412	0.565565	0.0728131	0.0559696	A	A	P	REPS2	RALBP1 associated Eps domain containing 2	1	9185	"NM_001080975.1,NM_004726.2"	125625321;125625325	"NP_001074444.1,NP_004717.2"	ENSG00000169891	"ENST00000303843,ENST00000357277"	"ENSP00000306033,ENSP00000349824"
PH_hs_0000584	1155.57	1299.55	1025.37	1339.03	1194.22	1170.17	1039.15	790.098	1094.34	993.082	1132.66	1019.48	1183.26	1567.07	732.981	2186.15	2048.85	3575.9	1364.25	1801.12	1785.22	1174.72	1111.43	1927.78	-0.0799067	0.714621	-0.794528	0.544382	0.0630004	0.0490718	P	P	P	CYB5R4	cytochrome b5 reductase 4	1	51167	NM_016230.3	84875540	NP_057314.2	ENSG00000065615	"ENST00000479164,ENST00000369681"	ENSP00000358695
PH_hs_0000585	7985.41	6449.65	5001.81	6741.07	6508.21	5885.59	5299.82	5174.34	8814.12	6540.32	7907.29	4915.97	5229.34	8726.39	8713.84	8223.73	10523.1	17521	8934.95	12241.9	11349.5	6267.36	6758.25	11072.6	0.108792	0.821058	-0.712266	0.528401	0.00654475	0.0116312	P	P	P	IMPA2	inositol(myo)-1(or 4)-monophosphatase 2	1	3613	NM_014214.2	319996748	NP_055029.1	ENSG00000141401	ENST00000269159	ENSP00000269159
PH_hs_0000586	106.613	120.902	89.0074	87.0457	84.8307	141.76	138.135	59.6038	43.495	60.4234	68.4031	75.4963	76.9228	99.0343	29.4186	67.9087	103.97	74.0507	73.5788	48.0082	99.3746	109.756	69.0541	70.9013	-0.668505	-0.630419	-0.0380858	0.00419427	0.0142185	0.880085	A	A	A	PDXP	"pyridoxal (pyridoxine, vitamin B6) phosphatase"	1	57026	NM_020315.4	85815825	NP_064711.1	ENSG00000241360|ENSG00000100092	"ENST00000403251,ENST00000215904|ENST00000451997"	"ENSP00000385336,ENSP00000215904|ENSP00000401076"
PH_hs_0000587	34.6043	26.4663	25.5036	31.0392	27.4802	24.0396	16.4495	35.6451	28.5116	27.4892	32.5612	27.5008	26.4822	33.5139	23.4789	30.377	22.5024	27.4981	21.5335	32.0029	22.4768	26.5118	30.2434	25.6956	0.189988	-0.0451112	0.235099	0.173519	0.76688	0.0517861	A	A	A	RAB14	"RAB14, member RAS oncogene family"	1	51552	NM_016322.3	209571485	NP_057406.2	ENSG00000119396	ENST00000373840	ENSP00000362946
PH_hs_0000589	1298.23	1269.94	922.033	1567.08	1034.93	1316.27	1274.09	753.497	566.383	649.902	845.889	883.492	914.444	839.176	640.336	966.345	1153.91	837.503	839.186	754.045	1011.74	1240.37	778.969	886.152	-0.671127	-0.485138	-0.185989	0.000557521	0.00488289	0.21277	P	P	P	C21orf59	chromosome 21 open reading frame 59	1	56683	"NM_021254.2,NR_036552.1"	304307767;304307768	"NP_067077.1,-"	ENSG00000159079|ENSG00000265590	"ENST00000540881,ENST00000458138,ENST00000300260,ENST00000290155,ENST00000440966|ENST00000543202,ENST00000436676,ENST00000553001,ENST00000431216"	"ENSP00000440339,ENSP00000393104,ENSP00000300260,ENSP00000290155,ENSP00000411467|ENSP00000441115,ENSP00000392938,ENSP00000446874,ENSP00000391771"
PH_hs_0000593	249.948	208.694	239.505	230.19	268.468	224.123	239.322	223.044	195.755	182.988	215.32	211.998	253.961	228.217	118.947	206.65	200.497	248.028	208.152	182.482	236.968	237.179	215.898	200.246	-0.135627	-0.244198	0.108572	0.0843213	0.0661922	0.40995	A	A	A	ZNF25	zinc finger protein 25	1	219749	NM_145011.2	24462252	NP_659448.1	ENSG00000175395	ENST00000302609	ENSP00000302222
PH_hs_0000594	1667.44	1829.68	1750.94	1938.82	1872.94	1623.44	1728.26	1454.25	961.972	1176.94	1285.5	1348.01	1987.26	2076.94	986.299	1215.03	1347.21	1499.07	1131.78	1282.57	1347.45	1773.08	1470.13	1258.49	-0.270314	-0.494563	0.224249	0.104801	3.77833e-05	0.245549	P	P	P	SACM1L	SAC1 suppressor of actin mutations 1-like (yeast)	1	22908	NM_014016.3	190014577	NP_054735.3	ENSG00000211456	"ENST00000464102,ENST00000389061,ENST00000455997"	"ENSP00000373713,ENSP00000389975"
PH_hs_0000595	116.248	142.269	65.5061	118.665	117.573	122.007	96.2553	78.2895	106.801	104.042	85.2842	75.5021	114.346	98.5271	35.4213	108.75	123.516	277.231	87.4729	112.017	110.822	111.218	94.6845	122.176	-0.232184	0.135574	-0.367758	0.155812	0.721448	0.372121	A	A	A	ELL	elongation factor RNA polymerase II	1	8178	NM_006532.3	226054352	NP_006523.1	NA	NA	NA
PH_hs_0000597	956.205	967.798	956.033	952.76	745.837	1318.21	858.749	592.384	616.376	681.769	582.345	765.503	941.307	962.588	311.362	762.645	747.51	883.812	1924.32	1074.67	1609.51	965.084	734.611	1044.83	-0.393675	0.114547	-0.508221	0.0250854	0.725894	0.196134	P	P	P	FBXO7	F-box protein 7	1	25793	"NM_012179.3,NM_001033024.1,NM_001257990.1"	74229026;74229028;384229052	"NP_036311.3,NP_001028196.1,NP_001244919.1"	ENSG00000100225	"ENST00000382058,ENST00000397426,ENST00000492535,ENST00000425028,ENST00000420700,ENST00000266087"	"ENSP00000371490,ENSP00000380571,ENSP00000395823,ENSP00000406155,ENSP00000266087"
PH_hs_0000598	1656.19	1539.75	1197.97	1604.26	1392.25	1513.07	1554.39	1334.75	1005.83	919.537	1342.83	1108	1398.9	1219.13	874.222	1463.57	1458.41	1161.5	1099.86	917.083	1170.55	1493.99	1189.85	1163.6	-0.328384	-0.360573	0.0321892	0.00595356	0.010209	0.819042	P	P	P	GNE	glucosamine (UDP-N-acetyl)-2-epimerase/N-acetylmannosamine kinase	1	10020	"NM_001190388.1,NM_001190384.1,NM_001190383.1,NM_005476.5,NM_001128227.2"	298566324;298566314;298566311;298566309;298566310	"NP_001177317.1,NP_001177313.1,NP_001177312.1,NP_005467.1,NP_001121699.1"	ENSG00000159921	"ENST00000539815,ENST00000339267,ENST00000396594,ENST00000377902"	"ENSP00000439155,ENSP00000340770,ENSP00000379839,ENSP00000367134"
PH_hs_0000602	3220.59	3325.13	2659.36	3498.74	3075.37	3166.45	2851.53	2243.18	2214.2	2104.62	2513.62	2497.53	2833.51	3548.21	1531.89	3698.09	3653.03	3707.4	3039.1	3130.23	4035.8	3113.88	2564.98	3256.51	-0.279767	0.0646103	-0.344378	0.0306173	0.681537	0.0902737	P	P	P	RAB8A	"RAB8A, member RAS oncogene family"	1	4218	NM_005370.4	40548385	NP_005361.2	ENSG00000167461	ENST00000300935	ENSP00000300935
PH_hs_0000603	2260.63	1976.67	1663.91	2291.28	1903.2	2054.35	1794.98	1518.13	1044.53	1271.36	1339.24	1300.02	1427.18	1688.61	928.722	1525.6	2208.09	1701.83	1692.69	1413.32	1785.42	1992.15	1369.87	1607.95	-0.540288	-0.309098	-0.23119	0.00018362	0.0495443	0.185966	P	P	P	NA	NA	1	NA	NA	NA	NA	ENSG00000206527	ENST00000383657	ENSP00000373153
PH_hs_0000604	15.0061	15.004	14.4966	6.51488	13.0134	12.7221	16.5456	17.5604	13.5282	12.5137	12.4433	11.5002	15.5445	18.0179	5.51289	10.0023	13.4822	13.9766	11.8923	9.0106	20.6215	13.3289	14.444	12.0712	0.11591	-0.14299	0.2589	0.495089	0.576026	0.27568	A	A	A	LMO7	LIM domain 7	1	4008	"NM_005358.5,NM_015842.2"	221136760;221316633	"NP_005349.3,NP_056667.2"	ENSG00000136153	"ENST00000377534,ENST00000357063,ENST00000341547"	"ENSP00000366757,ENSP00000349571,ENSP00000342112"
PH_hs_0000605	182.085	373.694	348.006	200.915	342.515	359.731	387.831	265.534	142.681	257.489	186.562	367.995	249.079	331.882	72.1232	245.463	288.049	391.013	114.864	180.038	195.8	313.54	257.317	212.478	-0.285099	-0.561332	0.276232	0.2204	0.0758544	0.389888	P	A	A	CDC42SE2	CDC42 small effector 2	1	56990	"NM_001038702.1,NM_020240.2"	84697025;84697024	"NP_001033791.1,NP_064625.1"	NA	NA	NA
PH_hs_0000607	69.6666	40.6004	30.5036	40.6015	41.0742	31.204	32.1146	33.9801	22.4135	24.0103	32.483	33.5005	21.0333	27.4842	17.0284	32.9005	29.5025	26.4979	19.1051	23.0002	37.5343	40.8236	27.8435	26.5099	-0.55206	-0.622874	0.070814	0.047494	0.03611	0.709224	A	A	A	EOGT	EGF domain-specific O-linked N-acetylglucosamine (GlcNAc) transferase	1	285203	NM_173654.1	39930530	NP_775925.1	ENSG00000163378	"ENST00000496647,ENST00000295571,ENST00000383701"	"ENSP00000295571,ENSP00000373206"
PH_hs_0000608	29.0117	151.894	37.0025	67.6157	86.7333	132.854	82.8797	67.4822	140.379	193.595	22.015	24.5005	63.9421	101.978	294.886	85.9129	118.014	626.109	24.5952	324.084	59.0349	83.9986	87.6989	218.948	0.062193	1.38215	-1.31996	0.901683	0.149151	0.162601	A	A	A	MANSC1	MANSC domain containing 1	1	54682	NM_018050.2	31542649	NP_060520.2	ENSG00000111261	"ENST00000545735,ENST00000355566,ENST00000396349,ENST00000535902"	"ENSP00000445303,ENSP00000347765,ENSP00000379638,ENSP00000438205"
PH_hs_0000609	1039.02	929.839	670.029	644.478	791.457	941.688	832.872	875.481	787.808	866.276	1040.71	937.502	984.666	924.302	631.904	908.065	927.389	1163.64	2726.57	1574.44	2969.94	835.626	916.677	1557.42	0.133556	0.898229	-0.764673	0.231301	0.0866922	0.118663	P	P	P	CRTC1	CREB regulated transcription coactivator 1	1	23373	"NM_001098482.1,NM_015321.2"	148596987;148596964	"NP_001091952.1,NP_056136.2"	NA	NA	NA
PH_hs_0000610	22.9892	45.0935	38.9956	16.4972	24.0888	49.7526	89.7876	44.4331	27.9341	23.523	18.9868	9.00032	11.8995	12.5524	16.9865	11.9722	11.5022	6.52031	7.06516	6.49873	23.526	41.0292	21.1899	12.0102	-0.953275	-1.7724	0.819122	0.0911484	0.0207043	0.113021	A	A	A	ARHGEF4	Rho guanine nucleotide exchange factor (GEF) 4	1	50649	"NM_015320.2,NM_032995.1"	15011978;15011980	"NP_056135.2,NP_127462.1"	ENSG00000136002	"ENST00000392953,ENST00000490728,ENST00000525839,ENST00000326016"	"ENSP00000376680,ENSP00000432267,ENSP00000316845"
PH_hs_0000611	391.158	386.317	426.526	479.221	371.224	465.936	407.69	331.352	359.117	332.726	370.209	376.002	490.859	606.08	330.307	325.88	291.531	571.055	319.924	293.018	411.804	418.296	409.478	363.36	-0.0307399	-0.203126	0.172386	0.837404	0.215762	0.409767	P	P	P	COPS3	COP9 constitutive photomorphogenic homolog subunit 3 (Arabidopsis)	1	8533	"NM_001199125.1,NM_003653.3"	312284089;312284088	"NP_001186054.1,NP_003644.2"	ENSG00000141030	"ENST00000439936,ENST00000578317,ENST00000268717,ENST00000579716,ENST00000486032,ENST00000539941"	"ENSP00000413298,ENSP00000464572,ENSP00000268717,ENSP00000437606"
PH_hs_0000614	13.4552	14.5609	12.9978	7.49248	13.1417	11.5157	12.055	15.7411	14.1981	14.967	18.9607	15.0016	18.9903	20.554	12.0262	15.9118	10.5102	14.9383	6.00523	7.99479	21.8653	12.1741	16.9161	12.7503	0.474583	0.0667116	0.407871	0.00312334	0.799714	0.0968038	A	A	A	ADAM11	ADAM metallopeptidase domain 11	1	4185	NM_002390.4	93141025	NP_002381.2	ENSG00000073670	ENST00000355638	ENSP00000347856
PH_hs_0000615	102.551	69.2331	54.0003	27.1059	98.7457	83.0246	64.1811	109.078	85.2268	84.8356	133.865	107.495	102.441	111.165	60.5161	141.543	78.8535	108.069	113.863	86.4492	134.468	71.2631	104.872	103.395	0.557406	0.536933	0.0204724	0.0171802	0.0537471	0.91112	A	A	A	DBC1	deleted in bladder cancer 1	1	1620	NM_014618.2	148528999	NP_055433.2	ENSG00000078725	"ENST00000265922,ENST00000373969"	"ENSP00000265922,ENSP00000363080"
PH_hs_0000616	29.9117	24.4657	19.0001	7.56125	20.9253	24.5714	21.5965	51.3862	21.0507	27.5063	45.0567	27.9977	33.6925	31.163	13.5374	30.3157	31.9845	25.408	22.5344	26.0133	41.7312	21.1474	33.979	27.3606	0.684162	0.37162	0.312542	0.0227613	0.167334	0.228012	A	A	A	FBXL2	F-box and leucine-rich repeat protein 2	1	25827	"NM_001171713.1,NM_012157.3"	284447313;284447307	"NP_001165184.1,NP_036289.3"	ENSG00000153558	"ENST00000538892,ENST00000464990,ENST00000422741,ENST00000283627"	"ENSP00000441228,ENSP00000406737"
PH_hs_0000618	15.5163	15.496	12.0001	13.9844	14.4989	18.682	14.0081	14.5078	15.5301	13.4967	13.5222	13.4998	13.5015	14.0028	11.9843	17.4964	17.5063	19.4968	16.0139	17.5041	20.5243	14.8837	14.0087	17.218	-0.0874061	0.210188	-0.297594	0.322994	0.0986536	0.020775	A	A	A	ARNT2	aryl-hydrocarbon receptor nuclear translocator 2	1	9915	NM_014862.3	68303554	NP_055677.3	ENSG00000172379	"ENST00000533983,ENST00000303329"	"ENSP00000453651,ENSP00000307479"
PH_hs_0000619	1574.99	1556.4	1118.47	1769.39	1370.77	1228.07	1294.8	1089.49	854.34	1061.24	1083.86	1082.51	1227.02	1321.38	1011.51	1199.65	1445.94	1848.81	1230.88	1459.26	1419.5	1416.13	1102.83	1373.65	-0.360737	-0.0439387	-0.316798	0.0116033	0.753401	0.0412063	P	P	P	STAU1	"staufen, RNA binding protein, homolog 1 (Drosophila)"	1	6780	"NM_001037328.1,NM_017454.2,NM_017453.2,NM_017452.2,NM_004602.2"	82659090;82659088;82659086;82659084;82659082	"NP_001032405.1,NP_059348.2,NP_059347.2,NP_059346.2,NP_004593.2"	ENSG00000124214	"ENST00000340954,ENST00000371828,ENST00000371792,ENST00000371802,ENST00000371805,ENST00000347458,ENST00000360426,ENST00000371856"	"ENSP00000345425,ENSP00000360893,ENSP00000360857,ENSP00000360867,ENSP00000360870,ENSP00000323443,ENSP00000353604,ENSP00000360922"
PH_hs_0000620	515.228	651.945	546.488	638.022	613.046	673.367	660.093	479.852	493.421	608.122	483.398	522.995	668.376	690.998	328.859	667.732	662.811	1296.6	575.793	757.989	624.881	614.027	563.88	702.095	-0.122913	0.193364	-0.316277	0.249954	0.46562	0.273395	P	P	P	ZFAND3	"zinc finger, AN1-type domain 3"	1	60685	NM_021943.2	215276981	NP_068762.1	ENSG00000156639	"ENST00000373391,ENST00000287218"	"ENSP00000362489,ENSP00000287218"
PH_hs_0000622	195.472	190.643	188.013	77.2468	228.267	220.489	188.084	275.34	240.289	241.497	308.053	233.994	174.398	214.377	182.955	263.664	191.461	245.624	220.543	181.046	210.128	184.031	241.135	213.631	0.389898	0.215178	0.17472	0.0402833	0.214243	0.198012	A	A	A	CPNE6	copine VI (neuronal)	1	9362	NM_006032.2	12545386	NP_006023.1	ENSG00000100884	"ENST00000216775,ENST00000557829,ENST00000460657,ENST00000558995,ENST00000397016"	"ENSP00000216775,ENSP00000380211"
PH_hs_0000624	78.4814	71.9702	58.5061	34.5754	72.074	77.0686	67.4789	73.202	66.6401	67.4153	88.5732	66.4992	65.305	80.0875	45.9364	90.6844	54.439	64.671	95.5684	83.5335	85.5852	65.7364	72.5318	74.3454	0.141921	0.177552	-0.0356309	0.332322	0.373059	0.826118	A	A	A	IGSF21	"immunoglobin superfamily, member 21"	1	84966	NM_032880.4	304555593	NP_116269.3	ENSG00000117154	"ENST00000497331,ENST00000412684,ENST00000251296"	"ENSP00000388681,ENSP00000251296"
PH_hs_0000625	6.4524	7.51015	3.50117	5.49143	5.03722	5.08886	4.00231	7.01493	4.00379	5.00036	7.00476	6.00032	5.0876	7.00142	5.0022	4.98586	5.00008	4.98799	23.5648	8.00006	16.5949	5.29765	5.87331	9.73369	0.148823	0.877634	-0.728812	0.421044	0.168193	0.22132	A	A	A	TENC1	tensin like C1 domain containing phosphatase (tensin 2)	1	23371	"NM_198316.1,NM_170754.2,NM_015319.2"	38787969;38787956;38787940	"NP_938072.1,NP_736610.2,NP_056134.2"	ENSG00000111077	"ENST00000451358,ENST00000552168,ENST00000549700,ENST00000552570,ENST00000546602,ENST00000549311,ENST00000314250,ENST00000314276,ENST00000379902"	"ENSP00000393362,ENSP00000449361,ENSP00000447021,ENSP00000449363,ENSP00000446586,ENSP00000319684,ENSP00000319756,ENSP00000369232"
PH_hs_0000626	3653.02	4451.81	2967.82	3297.63	3437.19	4184.78	4603.49	2930.19	2311.04	2821.52	2090.83	2362.97	2882.7	3206.41	2238.43	2477.13	3116.83	3101.5	3173.57	2106.48	3305.46	3799.39	2657.95	2788.49	-0.515453	-0.446286	-0.0691673	0.00210155	0.00603521	0.600429	P	P	P	ARHGEF18	Rho/Rac guanine nucleotide exchange factor (GEF) 18	1	23370	"NM_001130955.1,NM_015318.3"	195972856;195972854	"NP_001124427.1,NP_056133.2"	ENSG00000104880	"ENST00000570461,ENST00000359920,ENST00000319670"	"ENSP00000459849,ENSP00000352995,ENSP00000319200"
PH_hs_0000629	513.336	500.051	398.057	540.811	472.874	428.956	477.395	409.657	323.268	342.17	469.154	465.505	423.07	501.073	459.076	676.73	609.48	498.345	346.301	504.056	525.286	475.926	419.128	517.039	-0.183345	0.119537	-0.302882	0.0965047	0.376816	0.0647042	P	P	P	CORO1B	"coronin, actin binding protein, 1B"	1	57175	"NM_001018070.2,NM_020441.2"	342837722;65787330	"NP_001018080.1,NP_065174.1"	ENSG00000172725	ENST00000393893	ENSP00000377471
PH_hs_0000630	124.42	122.459	84.5062	110.264	93.2881	134.727	163.43	92.6742	74.9479	98.9646	131.959	107.999	125.158	148.059	49.8543	99.5639	108.986	188.057	71.1504	98.9796	123.804	119.014	111.395	105.771	-0.0954472	-0.170186	0.074739	0.590875	0.509248	0.774675	A	A	A	LARP1	"La ribonucleoprotein domain family, member 1"	1	23367	NM_015315.3	61102726	NP_056130.2	NA	NA	NA
PH_hs_0000631	435.196	505.368	400.016	429.89	409.453	473.089	489.466	440.739	264.427	313.578	420.608	367.005	441.465	478.647	191.608	261.895	353.002	365.874	329.523	266.503	383.763	448.925	389.496	307.453	-0.204868	-0.546111	0.341244	0.106101	0.000991912	0.0595305	P	P	P	DNAJA3	"DnaJ (Hsp40) homolog, subfamily A, member 3"	1	9093	"NM_001135110.2,NM_005147.5"	345110648;345110647	"NP_001128582.1,NP_005138.3"	ENSG00000103423	"ENST00000576180,ENST00000355296,ENST00000262375"	"ENSP00000347445,ENSP00000262375"
PH_hs_0000633	13.0052	8.52672	8.99314	8.07298	15.5641	10.7133	6.95598	18.5163	15.5609	13.4882	12.0082	11.4998	14.8644	12.9884	7.00307	14.9576	10.5062	12.938	16.5291	16.0027	13.5931	10.2616	14.1323	13.0757	0.461738	0.349626	0.112112	0.0229287	0.127616	0.513442	A	A	A	KIAA0895	KIAA0895	1	23366	"NM_001100425.1,NM_015314.2,NM_001199708.1,NM_001199707.1,NM_001199706.1"	154426319;154426293;314122245;314122357;314122243	"NP_001093895.1,NP_056129.2,NP_001186637.1,NP_001186636.1,NP_001186635.1"	ENSG00000164542	"ENST00000317020,ENST00000338533,ENST00000297063"	"ENSP00000319251,ENSP00000344805,ENSP00000297063"
PH_hs_0000635	1764.32	1647.89	1272.4	1910.12	1477.2	1425.83	1309.24	998.048	988.945	759.816	1207.38	1040.99	1124.34	1353.6	639.014	1433.53	1558.35	2319.42	1174.48	1365.12	1817.22	1543.86	1067.59	1472.45	-0.532182	-0.068322	-0.463861	0.00149278	0.750348	0.092261	P	P	P	DAK	dihydroxyacetone kinase 2 homolog (S. cerevisiae)	1	26007	NM_015533.3	92091576	NP_056348.2	ENSG00000149476	ENST00000525366	NA
PH_hs_0000636	557.888	728.414	612.502	519.639	659.784	741.55	678.542	426.955	326.178	487.019	493.345	461.488	605.04	657.148	295.76	561.843	492.414	578.974	500.065	372.535	698.188	642.617	493.882	499.969	-0.379793	-0.362122	-0.0176716	0.015643	0.0376394	0.927526	P	P	P	VARS2	"valyl-tRNA synthetase 2, mitochondrial (putative)"	1	57176	"NM_001167733.1,NM_020442.4,NM_001167734.1"	268370294;268370292;268370296	"NP_001161205.1,NP_065175.4,NP_001161206.1"	ENSG00000234032|ENSG00000236178|ENSG00000206476|ENSG00000230985|ENSG00000223494|ENSG00000137411	###############################################################################################################################################################################################################################################################	###############################################################################################################################################################################################################################################################
PH_hs_0000637	5.47209	4.00106	1.50116	2.00105	3.00308	1.54	3.02576	1.52632	5.58223	2.00868	5.92582	5.00032	4.88841	6.02971	2.00088	3.98562	4.49808	2.01316	3.48828	3.00002	3.00177	2.93489	4.42307	3.14112	0.591744	0.0979726	0.493771	0.122734	0.757377	0.139869	A	A	A	ZNF385B	zinc finger protein 385B	1	151126	"NM_001113398.1,NM_001113397.1,NM_152520.4,NR_049778.1"	164663779;164663777;164663776;388490284	"NP_001106869.1,NP_001106868.1,NP_689733.3,-"	ENSG00000144331	"ENST00000409692,ENST00000409343,ENST00000336917,ENST00000410066"	"ENSP00000386507,ENSP00000386379,ENSP00000338225,ENSP00000386845"
PH_hs_0000638	283.934	122.788	113.003	188.236	151.768	149.325	104.892	171.704	171.07	94.0324	153.435	134.003	113.742	183.08	2.49062	56.6634	220.031	221.677	229.436	1.49869	226.085	159.135	145.867	136.84	-0.125604	-0.21776	0.0921559	0.628777	0.652273	0.842038	A	A	A	NAV1	neuron navigator 1	1	89796	"NM_001167738.1,NM_020443.4"	267844812;267844810	"NP_001161210.1,NP_065176.3"	NA	NA	NA
PH_hs_0000639	199.321	122.446	83.012	45.23	119.928	119.319	125.392	163.594	93.8197	126.924	179.643	106.5	164.818	167.641	98.2394	196.653	168.632	168.329	144.713	170.035	209.414	116.378	143.277	165.145	0.299986	0.504911	-0.204925	0.24419	0.0515866	0.266043	A	A	A	SEZ6L2	seizure related 6 homolog (mouse)-like 2	1	26470	"NM_001243333.1,NM_001243332.1,NM_001114100.2,NM_001114099.2,NM_201575.3,NM_012410.3"	343183404;343183402;343183401;343183400;343183397;343183396	"NP_001230262.1,NP_001230261.1,NP_001107572.1,NP_001107571.1,NP_963869.2,NP_036542.1"	ENSG00000174938	"ENST00000537485,ENST00000308713,ENST00000350527,ENST00000346932"	"ENSP00000439412,ENSP00000312550,ENSP00000310206,ENSP00000319215"
PH_hs_0000640	5.00202	4.47674	4.49887	2.48985	5.48961	6.09329	4.49058	5.53485	2.51777	4.49606	6.00408	3.49984	5.00792	4.49379	1.49018	5.00117	5.00008	3.49416	2.51694	4.50398	5.49109	4.64871	4.50776	3.92823	-0.0444194	-0.242951	0.198531	0.82417	0.328129	0.43669	A	A	A	LRP5	low density lipoprotein receptor-related protein 5	1	4041	NM_002335.2	119709831	NP_002326.2	ENSG00000162337	"ENST00000529481,ENST00000529702,ENST00000529993,ENST00000294304"	"ENSP00000435315,ENSP00000436652,ENSP00000294304"
PH_hs_0000643	2.49096	2.49251	2.00001	1.00053	1.4855	2.54443	2.00115	3.53058	1.51683	2.00015	3.00204	1.50016	2.48404	2.00041	1.51114	2.98539	2.00003	2.494	2.51694	2.50133	2.51364	2.00216	2.2906	2.36035	0.194171	0.237447	-0.0432762	0.442587	0.231173	0.840685	A	A	A	previous version conserved probe	NA	7	NA	NA	NA	NA	NA	NA	NA
PH_hs_0000644	4197.66	4836.78	3847.55	6141.23	4509.51	4458.97	4447.9	3903.73	3322.2	3451.03	4294.57	4043.56	5790.64	6050.93	4505.92	3823.25	4536.64	5076.28	3395.26	4230.68	4306.03	4634.23	4408.09	4267.72	-0.0721741	-0.118862	0.0466878	0.657362	0.308355	0.766891	P	P	P	JTB	jumping translocation breakpoint	1	10899	NM_006694.3	156071502	NP_006685.1	ENSG00000143543	"ENST00000368589,ENST00000356648,ENST00000271843"	"ENSP00000357578,ENSP00000349069,ENSP00000271843"
PH_hs_0000645	982.866	1039.99	771.572	1076.49	1104.28	966.668	935.164	837.984	812.238	987.885	824.892	875.973	1063.49	1180.05	1155.56	1337.74	1203.61	2085.04	891.035	1375.94	1373.93	982.432	940.359	1346.12	-0.0631453	0.454378	-0.517523	0.547268	0.0403118	0.0268719	P	P	P	CAB39	calcium binding protein 39	1	51719	"NM_001130850.1,NM_001130849.1,NM_016289.3"	195927021;195927019;195927018	"NP_001124322.1,NP_001124321.1,NP_057373.1"	ENSG00000135932	ENST00000258418	ENSP00000258418
PH_hs_0000646	129.57	143.283	95.0097	172.877	77.0792	132.181	144.884	99.8897	66.5785	97.5028	137.45	131	105.687	137.056	51.554	80.7586	120.504	102.433	87.1053	89.0033	141.644	127.84	110.738	96.1433	-0.207198	-0.411087	0.203889	0.297548	0.0774516	0.342404	A	A	A	TPRA1	"transmembrane protein, adipocyte asscociated 1"	1	131601	"NM_001136053.1,NM_001142646.1,NM_016372.2"	209862908;217416359;217416357	"NP_001129525.1,NP_001136118.1,NP_057456.2"	ENSG00000163870	"ENST00000489960,ENST00000483868,ENST00000393400,ENST00000355552,ENST00000296210,ENST00000450633"	"ENSP00000418298,ENSP00000418827,ENSP00000377056,ENSP00000347748,ENSP00000296210,ENSP00000413428"
PH_hs_0000648	931.725	809.645	881.977	814.879	870.317	1010.01	921.848	724.157	746.553	729.91	680.193	651.986	673.967	908.042	447.324	797.253	858.934	858.891	473.468	480.557	685.111	891.485	730.687	657.363	-0.286958	-0.439522	0.152564	0.00247829	0.0156138	0.372547	P	P	P	CPSF3L	cleavage and polyadenylation specific factor 3-like	1	54973	"NM_017871.5,NM_001256456.1,NM_001256463.1,NM_001256462.1,NM_001256460.1"	374253851;374253818;374253827;374253825;374253820	"NP_060341.2,NP_001243385.1,NP_001243392.1,NP_001243391.1,NP_001243389.1"	ENSG00000127054	"ENST00000545578,ENST00000540437,ENST00000485710,ENST00000527098,ENST00000450926,ENST00000532772,ENST00000419704,ENST00000458452,ENST00000421495,ENST00000478641,ENST00000462432,ENST00000411962,ENST00000323275,ENST00000497304,ENST00000435064,ENST00000470030"	"ENSP00000444672,ENSP00000445001,ENSP00000431952,ENSP00000392848,ENSP00000431214,ENSP00000404886,ENSP00000433930,ENSP00000464436,ENSP00000400548,ENSP00000413493"
PH_hs_0000649	1531.19	1654.47	1451.97	1521.15	1757.68	1654.2	1831.71	1207.62	820.23	994.516	1171.99	1362.97	1431.45	1016.04	648.208	1438.56	1681.8	1505.84	755.612	756.557	1330	1628.91	1143.54	1159.51	-0.510396	-0.490391	-0.0200049	0.000490407	0.0264993	0.931401	P	P	P	GIPC1	"GIPC PDZ domain containing family, member 1"	1	10755	"NM_202494.2,NM_202470.2,NM_202469.2,NM_202468.2,NM_005716.3"	386781418;386781411;386781406;386781397;386781390	"NP_974223.1,NP_974199.1,NP_974198.1,NP_974197.1,NP_005707.1"	ENSG00000123159	"ENST00000393028,ENST00000393029,ENST00000345425,ENST00000393033"	"ENSP00000376748,ENSP00000376749,ENSP00000340698,ENSP00000376753"
PH_hs_0000650	36.115	40.0596	32.0025	38.9517	35.5525	39.3062	38.4862	25.963	14.5908	25.0189	21.0664	22.9994	32.1332	29.9064	11.5784	22.9594	30.5025	34.8775	25.4189	25.4989	40.5847	37.2105	24.5254	27.3458	-0.601432	-0.444394	-0.157039	0.000630514	0.0306709	0.510854	A	A	A	MON1A	MON1 homolog A (yeast)	1	84315	"NM_001142501.1,NM_032355.3"	215820631;215820629	"NP_001135973.1,NP_115731.2"	ENSG00000164077	"ENST00000486107,ENST00000417270,ENST00000455683,ENST00000296473"	"ENSP00000399613,ENSP00000404793,ENSP00000296473"
PH_hs_0000651	2.51105	2.49251	1.00001	2.51278	2.48653	3.54886	2.00115	2.96016	1.51683	1.49584	2.51474	2	3.00475	1.0002	1.51114	3.49316	2.00403	2.494	2.00174	1.50396	3.00177	2.3647	2.07036	2.28711	-0.191773	-0.0481277	-0.143645	0.48838	0.850938	0.606033	A	A	A	TMEM132B	transmembrane protein 132B	1	114795	NM_052907.2	89111952	NP_443139.2	NA	NA	NA
PH_hs_0000653	12.495	7.98582	8.5012	5.51435	12.0765	11.7844	10.5421	9.54338	8.55427	8.48782	11.4948	9.50016	10.0557	10.0163	5.51289	16.4349	15.5062	16.99	12.04	13.5014	17.1316	9.84277	9.66463	13.8739	-0.0263506	0.495234	-0.521584	0.869921	0.0537914	0.0361522	A	A	A	ASIC2	acid-sensing (proton-gated) ion channel 2	1	40	"NM_001094.4,NM_183377.1"	34452696;34452694	"NP_001085.2,NP_899233.1"	ENSG00000108684	"ENST00000359872,ENST00000225823"	"ENSP00000352934,ENSP00000225823"
PH_hs_0000656	1100.93	1092.37	1995.19	1382.75	1939.16	1685.24	1671.79	573.575	493.714	1233.23	758.499	1194.51	2078.86	840.071	420.773	749.655	1151.11	673.374	691.382	384.068	923.205	1552.49	1024.64	713.367	-0.599471	-1.12187	0.522396	0.0582233	0.000513778	0.208435	P	P	P	GPR56	G protein-coupled receptor 56	1	9289	"NM_001145773.1,NM_001145771.1,NM_001145770.1,NM_201525.2,NM_201524.2,NM_001145774.1,NM_001145772.1,NM_005682.5"	224809319;224809315;224809313;224809312;224809311;224809322;224809317;224809309	"NP_001139245.1,NP_001139243.1,NP_001139242.1,NP_958933.1,NP_958932.1,NP_001139246.1,NP_001139244.1,NP_005673.3"	ENSG00000205336	"ENST00000379696,ENST00000379694,ENST00000456916,ENST00000538815,ENST00000388812,ENST00000540164,ENST00000562558,ENST00000388813,ENST00000562631,ENST00000567835,ENST00000568909,ENST00000568908,ENST00000564907"	"ENSP00000369018,ENSP00000369016,ENSP00000398034,ENSP00000444415,ENSP00000373464,ENSP00000444911,ENSP00000456620,ENSP00000373465,ENSP00000455351,ENSP00000456794,ENSP00000455215,ENSP00000457456,ENSP00000455245"
PH_hs_0000657	8.98354	11.5275	9.4989	12.0063	9.52581	14.062	13.0315	13.9836	5.52062	9.00066	7.97935	8.49984	11.0174	12.0309	7.02403	16.4503	14.4942	27.4981	8.52217	24.4989	8.02905	11.2337	9.71892	15.2167	-0.20896	0.437825	-0.646785	0.268684	0.252856	0.134757	A	A	A	FGF13	fibroblast growth factor 13	1	2258	"NM_001139502.1,NM_001139501.1,NM_001139500.1,NM_004114.3,NM_001139498.1,NM_033642.2"	213417633;213417613;213417609;213417593;213417605;213417587	"NP_001132974.1,NP_001132973.1,NP_001132972.1,NP_004105.1,NP_001132970.1,NP_378668.1"	ENSG00000129682	"ENST00000441825,ENST00000305414,ENST00000315930"	"ENSP00000409276,ENSP00000303391,ENSP00000322390"
PH_hs_0000660	181.145	667.599	480.984	162.62	234.921	881.834	683.736	34.0107	49.5007	61.4405	46.4142	45.4989	58.974	89.0181	131.555	676.362	520.498	420.12	20.7098	146.051	337.321	470.406	54.9796	321.803	-3.09694	-0.54773	-2.54921	0.00835639	0.309342	0.0240273	P	A	P	CSRNP1	cysteine-serine-rich nuclear protein 1	1	64651	NM_033027.3	224593753	NP_149016.2	ENSG00000144655	"ENST00000514182,ENST00000273153"	"ENSP00000422532,ENSP00000273153"
PH_hs_0000662	1.49056	2.49251	1.00001	1.00053	1.4855	2.54443	2.53748	2.00427	1.00095	1.50437	1.51406	1	1.00158	1.49318	1.00044	1.49269	2.00003	2.494	3.00261	1.50133	4.56345	1.793	1.35977	2.29351	-0.399011	0.355179	-0.754189	0.189094	0.367359	0.0905543	A	A	A	NA	NA	5	NA	NA	NA	NA	NA	NA	NA
PH_hs_0000663	1710.12	1545.27	1237.38	1602.67	1371.48	1518.51	1487.53	1505.68	1156.06	1580.22	1274.14	998.492	1268.03	1525.24	1194.46	1430.16	1441.07	2110.94	1112.13	1362.11	1339.3	1496.14	1329.69	1427.17	-0.170148	-0.0680864	-0.102062	0.125097	0.624614	0.522611	P	P	P	MAP4K4	mitogen-activated protein kinase kinase kinase kinase 4	1	9448	"NM_001242560.1,NM_001242559.1,NM_145686.3,NM_004834.4,NM_145687.3"	336020359;336020357;336020354;336020352;336020356	"NP_001229489.1,NP_001229488.1,NP_663719.2,NP_004825.3,NP_663720.1"	ENSG00000233404	ENST00000414004	ENSP00000393556
PH_hs_0000665	58.9836	41.4703	45.5106	29.5728	66.5203	46.604	52.8384	53.4523	48.469	49.4482	34.1275	61.4992	50.2812	40.5296	25.9695	52.4587	45.4907	25.5106	60.5247	51.0162	63.8919	48.7857	48.2581	46.4089	-0.0156865	-0.0720568	0.0563703	0.927274	0.753448	0.788414	A	A	A	previous version conserved probe	NA	7	NA	NA	NA	NA	NA	NA	NA
PH_hs_0000666	1400.36	1694.96	955.46	1881.04	1310.39	1603.27	1259.38	986.517	754.977	999.159	1615.31	1278.49	1183.57	1461.58	731.95	1417.71	1573.26	1832.67	1192.8	1547.67	1764.54	1443.55	1182.8	1437.23	-0.287415	-0.00633096	-0.281084	0.133318	0.973198	0.18727	P	P	P	VAMP4	vesicle-associated membrane protein 4	1	8674	"NM_001185127.1,NM_003762.4,NR_033704.1"	297591830;297591829;297591832	"NP_001172056.1,NP_003753.2,-"	ENSG00000117533	"ENST00000482519,ENST00000367740,ENST00000474047"	"ENSP00000356714,ENSP00000435933"
PH_hs_0000667	19.9679	20.4158	21.4967	9.49353	22.9274	21.8287	17.3539	28.5377	24.9929	27.9167	25.017	19.9997	20.9934	21.0185	31.9721	24.9905	15.0082	15.5474	8.0365	13.0027	22.5255	19.0691	24.068	18.7261	0.335877	-0.0261846	0.362062	0.0413105	0.924802	0.149287	A	A	A	NA	NA	1	NA	NA	NA	NA	ENSG00000124006	"ENST00000465149,ENST00000489804"	NA
PH_hs_0000669	13.0253	11.9869	9.99775	6.00315	11.592	12.7221	10.0058	10.5455	9.55522	10.505	16.0109	10.4998	12.0589	13.4956	9.00395	13.4649	11.5022	12.5085	7.49177	11.0027	14.0569	10.7619	11.8101	11.2901	0.134097	0.069133	0.0649643	0.418094	0.686666	0.681737	A	A	A	IGSF11	"immunoglobulin superfamily, member 11"	1	152404	"NM_001015887.1,NM_152538.2"	62865875;62865873	"NP_001015887.1,NP_689751.2"	ENSG00000144847	"ENST00000491903,ENST00000441144"	"ENSP00000417413,ENSP00000401240"
PH_hs_0000670	75.5606	72.9379	60.5084	53.7001	69.6517	77.8062	71.9214	72.4154	57.6623	58.5	72.075	60.0003	62.1381	72.0289	50.4907	91.284	72.4912	90.3674	73.0045	86.0085	104.817	68.8694	64.9743	81.2091	-0.083995	0.237777	-0.321772	0.371032	0.130975	0.0532085	A	A	A	SHISA7	shisa homolog 7 (Xenopus laevis)	1	729956	NM_001145176.1	223633889	NP_001138648.1	ENSG00000187902	ENST00000376325	ENSP00000365503
PH_hs_0000671	182.632	156.107	168.486	221.254	186.223	202.157	191.367	150.228	117.896	126.043	193.767	178	255.125	257.531	54.4715	171.951	179.489	167.47	107.667	145.996	146.623	186.889	182.656	139.095	-0.0330581	-0.426111	0.393052	0.858656	0.0310577	0.137655	A	A	A	COPS4	COP9 constitutive photomorphogenic homolog subunit 4 (Arabidopsis)	1	51138	"NM_001258006.1,NM_016129.2"	384367992;38373689	"NP_001244935.1,NP_057213.2"	ENSG00000138663	"ENST00000511653,ENST00000503682,ENST00000509317,ENST00000264389,ENST00000509093"	"ENSP00000424655,ENSP00000424791,ENSP00000425486,ENSP00000264389,ENSP00000425976"
PH_hs_0000672	8166.76	9688.82	7035.15	5811.59	8343.12	8158.35	8678.7	6589.07	4720.36	5966.08	4476.03	5475.94	5451.62	5786.84	6871.66	11640.3	11891.4	13631.7	5955.37	8841.54	10073.9	7983.21	5495.13	9843.69	-0.538815	0.302229	-0.841044	0.00108684	0.144492	0.00558181	P	P	P	HECA	headcase homolog (Drosophila)	1	51696	NM_016217.2	66933006	NP_057301.1	ENSG00000112406	ENST00000367658	ENSP00000356630
PH_hs_0000673	6379.22	6063.75	5326.17	6114.49	6626.71	6070.05	6253.87	4119.55	4339.44	4329.81	4078.24	4141.01	4286.9	4538.72	3819.67	5910.13	5614.49	6224.13	6046.97	5099.28	6625.11	6119.18	4261.95	5619.97	-0.521824	-0.122776	-0.399047	3.84227e-06	0.226839	0.00784348	P	P	P	DENND4B	DENN/MADD domain containing 4B	1	9909	NM_014856.2	148922919	NP_055671.2	ENSG00000198837	"ENST00000361217,ENST00000480340"	"ENSP00000354597,NA"
PH_hs_0000674	1899.5	1672.3	1526.43	1710.1	1813.47	1824.92	1985.39	1479.6	1041.6	1152.02	1777.82	1290.52	1625.01	1655.5	443.417	1094.96	1437.22	1767.27	1364.68	1151.54	1591.13	1776.01	1431.72	1264.32	-0.310889	-0.490286	0.179397	0.0174964	0.019553	0.407116	P	P	P	C15orf44	chromosome 15 open reading frame 44	1	81556	"NM_001207058.1,NM_001207059.1,NR_045901.1,NR_045107.1,NR_045106.2,NR_045105.2,NR_045104.1"	333470757;333470759;371933012;345478719;371933011;371933010;345478714	"NP_001193987.1,NP_001193988.1,-"	ENSG00000138614	"ENST00000395644,ENST00000420799,ENST00000569491,ENST00000431261,ENST00000567744,ENST00000313182,ENST00000573314"	"ENSP00000379006,ENSP00000408429,ENSP00000456460,ENSP00000402898,ENSP00000457624,ENSP00000326379,ENSP00000458470"
PH_hs_0000676	3790.22	3464.01	2831.49	4524.77	3139.36	3203.19	3362.75	2525.93	1982.03	2011.77	3349.31	2990.94	2683.54	3768.56	1833	4704.8	4966.09	5469.94	2692.29	3781.32	4330.96	3473.68	2758.87	3968.34	-0.332388	0.192069	-0.524458	0.0494005	0.380836	0.0563355	P	P	P	MPDU1	mannose-P-dolichol utilization defect 1	1	9526	"NR_024603.1,NM_004870.3"	218749808;218749807	"-,NP_004861.2"	ENSG00000129255	"ENST00000571877,ENST00000574558,ENST00000577088,ENST00000572836,ENST00000396501,ENST00000571822,ENST00000250124"	"ENSP00000461499,ENSP00000379758,ENSP00000458741,ENSP00000250124"
PH_hs_0000678	818.724	907.665	692.001	691.447	1008.48	897.755	879.948	817.386	565.62	619.763	602.575	830.996	809.357	847.106	766.336	844.792	1140.96	1130.65	1176.82	777.552	1078.04	842.289	727.543	987.878	-0.211283	0.230017	-0.441299	0.101325	0.106321	0.0104105	P	P	P	GDPD5	glycerophosphodiester phosphodiesterase domain containing 5	1	81544	NM_030792.6	189571656	NP_110419.5	ENSG00000158555	"ENST00000443276,ENST00000376282,ENST00000533805,ENST00000336898,ENST00000529721,ENST00000533784,ENST00000527820,ENST00000526177"	"ENSP00000396535,ENSP00000365459,ENSP00000435196,ENSP00000337972,ENSP00000433214,ENSP00000437049,ENSP00000437123,ENSP00000434050"
PH_hs_0000679	984.501	1112.31	580.458	646.76	759.581	936.239	1018.04	974.828	652.98	683.486	720.089	558.984	836.116	728.874	632.348	716.396	747.59	812.742	875.657	666.057	1054.68	862.556	736.48	786.496	-0.227973	-0.133178	-0.0947946	0.197198	0.434411	0.515208	P	P	P	GNG7	"guanine nucleotide binding protein (G protein), gamma 7"	1	2788	NM_052847.2	148922844	NP_443079.1	ENSG00000176533	ENST00000382159	ENSP00000371594
PH_hs_0000680	4295.23	4353.29	3614.82	4163.2	4275.39	3775.79	4340.44	2606.33	2080.76	2159.19	2203.25	2232.99	2624.07	2643.32	1911.75	3244.85	3966.43	2880.83	3335.74	2422.28	3708.67	4116.88	2364.27	3067.22	-0.800155	-0.424619	-0.375536	7.02193e-08	0.00735717	0.0427519	P	P	P	HDAC6	histone deacetylase 6	1	10013	NM_006044.2	13128863	NP_006035.2	ENSG00000094631	"ENST00000430858,ENST00000488543,ENST00000486227,ENST00000477528,ENST00000376619,ENST00000334136"	"ENSP00000397697,ENSP00000365804,ENSP00000334061"
PH_hs_0000681	12.9852	13.4954	9.4989	12.0292	10.0103	11.1154	11.5186	10.5455	10.9796	9.49643	8.49274	7.49984	10.5764	9.50905	9.96248	10.4948	9.49816	9.48232	13.4675	12.5014	18.5474	11.5219	9.58566	11.9934	-0.265426	0.0578699	-0.323296	0.0211257	0.736503	0.107982	A	A	A	SPAG16	sperm associated antigen 16	1	79582	"NM_024532.4,NR_047660.1,NR_047659.1"	385258213;385275073;385275072	"NP_078808.3,-"	ENSG00000144451	"ENST00000374309,ENST00000451561,ENST00000406979,ENST00000331683,ENST00000480494"	"ENSP00000363428,ENSP00000416600,ENSP00000385496,ENSP00000332592,NA"
PH_hs_0000682	1366.22	875.298	616.465	936.768	891.695	785.041	812.061	1168.77	900.268	1127.69	956.05	1001.01	1162.91	1345.11	784.677	872.387	962.473	880.433	728.529	1283.77	756.711	897.649	1094.54	895.568	0.286105	-0.00334834	0.289453	0.0883274	0.985619	0.0523562	P	P	P	PRICKLE1	prickle homolog 1 (Drosophila)	1	144165	"NM_001144883.1,NM_001144882.1,NM_001144881.1,NM_153026.2"	222136683;222136681;222136679;222136677	"NP_001138355.1,NP_001138354.1,NP_001138353.1,NP_694571.2"	ENSG00000139174	"ENST00000455697,ENST00000552240,ENST00000345127,ENST00000548696,ENST00000445766"	"ENSP00000401060,ENSP00000449819,ENSP00000345064,ENSP00000448359,ENSP00000398947"
PH_hs_0000683	261.583	191.771	158.001	88.4818	218.125	219.684	175.509	263.593	237.502	294.107	280.243	186	246.347	231.161	232.5	228.548	259.546	265.608	233.82	234.577	321.235	187.594	248.422	253.69	0.40518	0.435459	-0.0302784	0.0338311	0.0220507	0.779583	A	A	A	ASTN1	astrotactin 1	1	460	NM_004319.1	46488922	NP_004310.1	ENSG00000152092	"ENST00000367654,ENST00000361833"	"ENSP00000356626,ENSP00000354536"
PH_hs_0000684	536.084	837.04	717.415	608.831	562.26	876.936	742.757	451.438	287.726	347.872	464.969	384.999	438.816	540.11	179.464	563.892	718.398	837.131	379.343	550.547	420.321	697.332	416.561	521.299	-0.743316	-0.419733	-0.323583	0.000787339	0.0998	0.272649	P	P	P	DNAJB9	"DnaJ (Hsp40) homolog, subfamily B, member 9"	1	4189	NM_012328.2	313482783	NP_036460.1	ENSG00000128590	ENST00000249356	ENSP00000249356
PH_hs_0000685	518.394	684.981	461.577	620.998	471.738	700.568	542.536	406.372	270.225	288.611	312.204	420.006	459.175	543.703	382.827	487.259	593.089	525.92	522.737	441.568	706.084	571.542	385.757	522.783	-0.567168	-0.128645	-0.438523	0.0043216	0.386663	0.0279279	P	P	P	PAFAH1B3	"platelet-activating factor acetylhydrolase 1b, catalytic subunit 3 (29kDa)"	1	5050	"NM_001145940.1,NM_001145939.1,NM_002573.3"	225543098;225543096;225543095	"NP_001139412.1,NP_001139411.1,NP_002564.1"	ENSG00000079462	"ENST00000262890,ENST00000538771"	"ENSP00000262890,ENSP00000444935"
PH_hs_0000688	4069.42	3673.17	3591.14	4495.87	3623.15	4025.43	3440.28	2430.65	2220.61	2152.78	3013.53	2673.51	2728.37	3633.77	1927.58	3807.96	3796.17	4801.71	3910.46	3067.31	4646.73	3845.49	2693.32	3708.28	-0.513785	-0.0524201	-0.461365	0.00053901	0.737195	0.0374012	P	P	P	ITPA	inosine triphosphatase (nucleoside triphosphate pyrophosphatase)	1	3704	"NM_001267623.1,NM_181493.2,NM_033453.3,NR_052002.1,NR_052001.1,NR_052000.1"	390517019;390517018;390517017;390517023;390517022;390517021	"NP_001254552.1,NP_852470.1,NP_258412.1,-"	ENSG00000125877	"ENST00000455664,ENST00000472295,ENST00000399838,ENST00000460550,ENST00000490838,ENST00000380113,ENST00000483354"	"ENSP00000413282,ENSP00000382732,ENSP00000369456"
PH_hs_0000689	4595.66	4242.95	3177.33	5168.97	3635.43	4101.32	3116.28	3380.53	3173.54	4736.59	4480.87	2787.51	3420.83	4924.66	2335.87	5460.82	5979.02	5512.55	2581.64	3626.65	2326.42	4005.42	3843.5	3974.71	-0.0595318	-0.011104	-0.0484278	0.712208	0.965045	0.854786	P	P	P	CCNY	cyclin Y	1	219771	"NM_145012.4,NM_181698.2"	190341111;190341109	"NP_659449.3,NP_859049.2"	NA	NA	NA
PH_hs_0000690	210.185	167.93	184.996	222.651	179.928	159.102	142.01	164.782	148.317	165.44	238.902	177.998	155.203	199.969	106.411	271.788	206.995	236.026	206.252	259.023	196.823	180.972	178.659	211.902	-0.0185605	0.227634	-0.246195	0.887177	0.214923	0.193357	A	A	A	NETO2	neuropilin (NRP) and tolloid (TLL)-like 2	1	81831	"NM_018092.4,NM_001201477.1"	319996650;319996651	"NP_060562.3,NP_001188406.1"	ENSG00000171208	ENST00000303155	ENSP00000306726
PH_hs_0000691	38.4653	40.9457	32.0025	25.5707	36.1333	37.5642	34.0436	38.1735	28.5732	34.011	42.0025	35	38.6208	39.5009	20.4566	44.4415	43.0087	41.4491	34.4858	38.5095	49.59	34.9607	36.5546	38.8487	0.0643153	0.152132	-0.0878166	0.542954	0.359286	0.57367	A	A	A	KIAA1644	KIAA1644	1	85352	NM_001099294.1	150010658	NP_001092764.1	ENSG00000138944	ENST00000381176	ENSP00000370568
PH_hs_0000692	1453.06	1429.03	1122	1422.92	1291.1	1264.24	1180.3	1144.34	947.967	1009.83	1132.1	1003.98	1236.5	1445.36	644.654	1323	1285.29	1487.89	1006.6	1114.54	1423.06	1308.95	1131.44	1183.58	-0.210243	-0.145255	-0.0649883	0.0506733	0.326823	0.691072	P	P	P	ACBD3	acyl-CoA binding domain containing 3	1	64746	NM_022735.3	29550827	NP_073572.2	ENSG00000182827	ENST00000366812	ENSP00000355777
PH_hs_0000693	4899.58	4966.66	3886	3885.94	4126.17	4760.95	4298.59	3663.91	2514.77	3002.61	2892.28	2625.51	2819.4	3186.5	1430.54	2822.64	3682.26	3928.93	3571.29	2756.31	3853.5	4403.42	2957.85	3149.35	-0.574072	-0.483568	-0.0905042	4.55186e-05	0.00925771	0.615928	P	P	P	FNBP4	formin binding protein 4	1	23360	NM_015308.2	158534058	NP_056123.2	ENSG00000109920	ENST00000263773	ENSP00000263773
PH_hs_0000694	35.5445	29.8938	24.5013	15.5655	27.9967	27.9887	24.43	25.3307	22.5984	25.4976	33.5619	25.4995	32.6511	38.5149	21.4361	45.3192	30.0085	30.9666	27.4797	28.0081	49.0776	26.5601	29.0934	33.1851	0.131435	0.321277	-0.189841	0.443486	0.169126	0.375971	A	A	A	RND3	Rho family GTPase 3	1	390	"NM_005168.4,NM_001254738.1"	362999163;362999084	"NP_005159.1,NP_001241667.1"	ENSG00000115963	"ENST00000409557,ENST00000375734,ENST00000263895"	"ENSP00000386576,ENSP00000364886,ENSP00000263895"
PH_hs_0000695	338.639	362.558	200.523	350.696	290.295	371.704	268.018	221.286	228.763	357.769	208.368	184.504	200.84	270.505	686.241	440.629	471.605	619.012	271.768	385.032	428.816	311.776	238.862	471.872	-0.384331	0.597884	-0.982216	0.0439206	0.0238683	0.00361927	P	A	P	LPPR2	lipid phosphate phosphatase-related protein type 2	1	64748	"NM_001170635.1,NM_022737.2"	282400943;282400941	"NP_001164106.1,NP_073574.2"	ENSG00000105520	ENST00000251473	ENSP00000251473
PH_hs_0000696	1038.25	977.034	771.54	953.334	1001.68	1018.24	888.463	779.567	664.26	669.724	873.908	817.023	757.622	1054.25	474.061	857.838	955.175	1277.61	798.728	958.529	764.04	949.792	802.336	869.425	-0.243405	-0.127549	-0.115856	0.036324	0.438206	0.537931	P	P	P	ASH2L	"ash2 (absent, small, or homeotic)-like (Drosophila)"	1	9070	"NM_001261832.1,NM_001105214.2,NM_004674.4,NR_049736.1"	387912534;387912533;387864277;387912536	"NP_001248761.1,NP_001098684.1,NP_004665.2,-"	ENSG00000129691	"ENST00000545394,ENST00000250635,ENST00000520079,ENST00000521652,ENST00000428278,ENST00000517496,ENST00000343823"	"ENSP00000443606,ENSP00000250635,ENSP00000430259,ENSP00000395310,ENSP00000430889,ENSP00000340896"
PH_hs_0000697	519	562.891	622.052	514.056	535.072	648.263	572.224	436.221	478.753	484.387	424.968	395.996	505.291	583.625	390.208	508.614	536.937	512.642	425.413	335.031	562.282	567.651	472.749	467.304	-0.263932	-0.280645	0.0167131	0.00917475	0.0230571	0.893115	P	P	P	DSTYK	dual serine/threonine and tyrosine protein kinase	1	25778	"NM_199462.2,NM_015375.2"	218563734;218563733	"NP_955749.1,NP_056190.1"	ENSG00000133059	"ENST00000367160,ENST00000367162,ENST00000367161"	"ENSP00000356128,ENSP00000356130,ENSP00000356129"
PH_hs_0000698	224.982	293.524	286.526	257.204	229.008	358.723	212.546	203.973	157.873	211.084	187.119	199.503	311.538	295.325	119.165	237.749	266.554	253.952	184.515	203.561	211.297	266.073	223.773	210.97	-0.249784	-0.334783	0.0849983	0.171155	0.063846	0.663137	A	A	A	UBR7	ubiquitin protein ligase E3 component n-recognin 7 (putative)	1	55148	"NM_175748.3,NR_038150.1"	154426321;331284185	"NP_786924.2,-"	ENSG00000012963	"ENST00000416753,ENST00000013070"	"ENSP00000391706,ENSP00000013070"
PH_hs_0000699	8888.82	8488.06	6582.5	7032.86	9096.97	7981.17	6811.53	6565.89	5100.04	5346.65	7845.12	6468.95	7697.04	6728.63	6283.34	10897.4	11174.1	11758.9	7698.3	11374.4	10398.7	7840.27	6536.05	9940.73	-0.262486	0.342448	-0.604934	0.0370477	0.0422515	0.00411434	P	P	P	CMC2	COX assembly mitochondrial protein 2 homolog (S. cerevisiae)	1	56942	NM_020188.3	215490013	NP_064573.1	ENSG00000103121	"ENST00000564249,ENST00000570086,ENST00000569187,ENST00000219400,ENST00000486645,ENST00000570195,ENST00000566047,ENST00000561614,ENST00000566231,ENST00000563779,ENST00000566918"	"ENSP00000456841,ENSP00000454709,ENSP00000219400,ENSP00000456177,ENSP00000457106,ENSP00000455880"
PH_hs_0000700	3537.86	3036.47	2465.19	3441.41	3031.74	2917.17	3069.25	2606.37	1999.81	2559.75	3248.25	2846.45	2779.46	3320.06	1571.39	3033.98	3333.64	3311.24	2774.31	2887.92	3648.91	3071.3	2765.74	2937.34	-0.151185	-0.064338	-0.0868469	0.18293	0.651505	0.585626	P	P	P	GORASP2	"golgi reassembly stacking protein 2, 55kDa"	1	26003	"NM_001201428.1,NM_015530.4"	319803019;319803018	"NP_001188357.1,NP_056345.3"	ENSG00000115806	ENST00000234160	ENSP00000234160
PH_hs_0000702	270.137	254.051	132.992	175.229	165.975	191.433	179.488	254.249	183.235	195.595	227.363	175.001	195.306	222.666	137.626	193.958	238.976	244.54	161.449	233.054	341.516	195.615	207.631	221.588	0.086005	0.179866	-0.0938611	0.587125	0.424732	0.624047	A	A	A	MOXD1	"monooxygenase, DBH-like 1"	1	26002	NM_015529.2	118421086	NP_056344.2	ENSG00000079931	"ENST00000336749,ENST00000367963"	"ENSP00000336998,ENSP00000356940"
PH_hs_0000705	4224.17	4057.14	3269.87	3714.71	3806.87	4114.04	4048.41	3203.33	2268.41	2714.26	2923.77	2678.02	3132.6	3085.18	4197.19	3708.07	4490.9	4839.99	2762.54	3201.61	3842.52	3890.75	2857.94	3863.26	-0.445072	-0.0102278	-0.434845	7.29075e-05	0.929073	0.00942694	P	P	P	SETD2	SET domain containing 2	1	29072	NM_014159.6	197313747	NP_054878.5	ENSG00000181555	"ENST00000330022,ENST00000431180"	"ENSP00000332415,ENSP00000388349"
PH_hs_0000706	236.091	244.834	191.498	311.041	231.298	221.642	292.682	201.274	136.037	163.542	159.491	168.001	252.28	277.506	197.584	181.831	207.521	150.493	164.776	151.983	172.223	247.012	194.019	175.202	-0.348387	-0.495568	0.147181	0.0592425	0.00278009	0.40716	A	A	A	NUDT16L1	nudix (nucleoside diphosphate linked moiety X)-type motif 16-like 1	1	84309	"NM_001193452.1,NM_032349.3"	301336139;301336138	"NP_001180381.1,NP_115725.1"	ENSG00000168101	"ENST00000405142,ENST00000304301"	"ENSP00000458144,ENSP00000306670"
PH_hs_0000708	751.926	621.016	515.989	711.022	692.294	540.321	499.217	482.998	404.098	475.564	540.463	579.498	581.352	683.153	386.036	409.902	496.414	570.382	607.457	630.044	564.526	618.826	535.304	523.537	-0.209177	-0.241242	0.0320655	0.132334	0.0968605	0.817329	P	P	P	FBXO45	F-box protein 45	1	200933	NM_001105573.1	157743246	NP_001099043.1	ENSG00000174013	ENST00000440469	ENSP00000389868
PH_hs_0000711	4.0217	4.00106	2.00001	3.0245	5.00514	3.54886	4.51461	2.48222	4.00379	2.49592	2.00136	4	2.52388	4.00081	2.00088	3.49316	3.50205	3.49416	4.00348	2.50133	4.53914	3.73084	3.07257	3.36203	-0.280056	-0.150168	-0.129887	0.215772	0.472478	0.547046	A	A	A	DOCK3	dedicator of cytokinesis 3	1	1795	NM_004947.4	304282221	NP_004938.1	NA	NA	NA
PH_hs_0000713	90.5265	1.00027	2.00001	96.608	130.07	2.61114	154.697	94.7709	2.51777	46.6195	157.002	105.498	126.439	122.039	5.89785	183.336	224.976	98.5354	39.0666	49.1189	174.492	68.2161	93.5552	110.775	0.455706	0.699444	-0.243738	0.441213	0.313165	0.655727	A	A	A	FAM19A1	"family with sequence similarity 19 (chemokine (C-C motif)-like), member A1"	1	407738	"NM_001252216.1,NM_213609.3"	356582303;356582302	"NP_001239145.1,NP_998774.2"	ENSG00000183662	"ENST00000496687,ENST00000478136"	"ENSP00000417496,ENSP00000418575"
PH_hs_0000714	5718.62	6182.05	4847.43	6685.14	5941.03	5523.65	6138.41	3876.79	2744.63	2964.18	3666.14	3724.48	4291.17	4412.34	2118.85	5558.45	6364.08	4954.08	5127.58	4413.75	7522.53	5862.33	3668.53	5151.33	-0.676271	-0.18653	-0.489742	1.93669e-05	0.324492	0.0622486	P	P	P	PCID2	PCI domain containing 2	1	55795	"NM_001258212.1,NM_001127203.2,NM_001258213.1,NM_001127202.2,NM_018386.3"	384871580;384871577;384871582;384871579;384871578	"NP_001245141.1,NP_001120675.1,NP_001245142.1,NP_001120674.1,NP_060856.2"	ENSG00000126226	"ENST00000351317,ENST00000375457,ENST00000462653,ENST00000463102,ENST00000493650,ENST00000375459,ENST00000246505,ENST00000375477,ENST00000375479,ENST00000337344"	"ENSP00000327335,ENSP00000364606,ENSP00000364608,ENSP00000246505,ENSP00000364626,ENSP00000364628,ENSP00000337405"
PH_hs_0000718	5.0221	3.98476	4.00233	1.51225	3.48756	4.08443	3.97828	4.53272	3.48792	3.00022	5.0034	4.50016	2.52388	3.50783	3.49106	2.98539	5.00008	4.00066	5.03388	3.49871	2.51364	3.72453	3.79373	3.78906	0.02656	0.0247815	0.00177853	0.898769	0.90775	0.992672	A	A	A	CBLN2	cerebellin 2 precursor	1	147381	NM_182511.3	187608376	NP_872317.1	ENSG00000141668	"ENST00000581425,ENST00000269503,ENST00000585159"	"ENSP00000269503,ENSP00000463771"
PH_hs_0000719	179.603	161.962	193.484	64.5224	221.391	169.213	241.379	148.223	106.917	125.479	122.901	143.5	177.118	169.47	28.9918	118.398	181.489	121.93	103.487	89.0033	128.734	175.936	141.944	110.29	-0.30973	-0.673746	0.364016	0.184846	0.0357879	0.144685	A	A	A	DNAL1	"dynein, axonemal, light chain 1"	1	83544	"NM_001201366.1,NM_031427.3"	318984124;318983926	"NP_001188295.1,NP_113615.2"	ENSG00000119661	ENST00000553645	ENSP00000452037
PH_hs_0000720	2780.18	3257.18	2936.57	2950.32	3140.06	2945.48	2679.53	2075.11	2084.47	2185.55	2407.34	2603.95	1928.84	2999.57	1234.66	2945.15	3063.94	3901.56	2586.54	2989.38	3034.4	2955.62	2326.4	2822.23	-0.345358	-0.0666221	-0.278735	0.00331347	0.683511	0.175487	P	P	P	INSIG2	insulin induced gene 2	1	51141	NM_016133.2	38327532	NP_057217.2	ENSG00000125629	"ENST00000479999,ENST00000488995,ENST00000467223,ENST00000411929"	ENSP00000400126
PH_hs_0000723	3378.8	3484.3	2974.03	2979.86	3515.54	3070.74	3401.63	2920.29	2262.89	2401.66	1987.59	1967.52	2339.84	2245.2	1945.74	2904.36	2785.41	2409.36	2953.57	2529.76	3324.75	3257.84	2303.57	2693.28	-0.500045	-0.274553	-0.225492	5.27276e-05	0.015635	0.0863839	P	P	P	PIGG	"phosphatidylinositol glycan anchor biosynthesis, class G"	1	54872	"NM_001127178.1,NM_017733.3"	187608445;187608437	"NP_001120650.1,NP_060203.3"	ENSG00000174227	"ENST00000296306,ENST00000505800,ENST00000515237,ENST00000508144,ENST00000513192,ENST00000513239,ENST00000511666,ENST00000383028,ENST00000504346,ENST00000453061,ENST00000310340"	"ENSP00000296306,ENSP00000372494,ENSP00000424800,ENSP00000415203,ENSP00000311750"
PH_hs_0000724	1486.16	1594.95	1772.54	1517.17	1566.79	2006.81	1675.84	915.473	1087.66	1216.61	954.493	1326.96	1441.18	1457.89	629.587	1430.91	1390.52	1416.45	1183.89	1058.2	1493.97	1660.04	1200.04	1229.07	-0.468135	-0.433643	-0.0344916	0.00122506	0.00972773	0.842715	P	P	P	ANAPC5	anaphase promoting complex subunit 5	1	51433	"NM_001137559.1,NM_016237.4"	213385322;213385321	"NP_001131031.1,NP_057321.2"	ENSG00000089053	"ENST00000544314,ENST00000344395,ENST00000543649,ENST00000535482,ENST00000261819,ENST00000541887,ENST00000534976,ENST00000441917,ENST00000539079,ENST00000535641,ENST00000422342"	"ENSP00000439207,ENSP00000343787,ENSP00000438754,ENSP00000261819,ENSP00000439875,ENSP00000415061,ENSP00000437857"
PH_hs_0000726	137.505	112.473	92.5016	108.775	110.434	122.468	76.708	125.637	117.958	116.462	161.266	137.499	114.34	159.032	118.353	183.061	153.971	344.146	129.45	135.03	184.279	108.695	133.17	178.327	0.292989	0.714241	-0.421253	0.0395908	0.0558211	0.180263	A	A	A	SCRG1	stimulator of chondrogenesis 1	1	11341	NM_007281.2	240120081	NP_009212.1	ENSG00000164106	"ENST00000512188,ENST00000296506"	"ENSP00000425404,ENSP00000296506"
PH_hs_0000729	881.741	887.695	799.457	779.845	847.483	959.898	1000.69	790.652	643.633	620.977	864.423	758.988	787.559	851.315	193.407	810.856	809.455	767.402	731.312	629.01	766.739	879.544	759.649	672.597	-0.211422	-0.387013	0.175591	0.0256282	0.0493898	0.364093	P	P	P	CAPN7	calpain 7	1	23473	NM_014296.2	41327720	NP_055111.1	ENSG00000131375	ENST00000443567	ENSP00000394708
PH_hs_0000730	997.165	1504.37	254.507	467.895	296.243	457.288	420.434	346.599	230.911	238.719	837.083	597.489	272.955	615.518	108.307	649.139	297.973	554.386	565.768	582.529	1672.56	628.271	448.468	632.952	-0.486384	0.0107089	-0.497093	0.378908	0.985665	0.399098	P	P	P	CMPK2	"cytidine monophosphate (UMP-CMP) kinase 2, mitochondrial"	1	129607	"NM_207315.3,NR_046236.1"	374429550;374429555	"NP_997198.2,-"	ENSG00000134326	"ENST00000478738,ENST00000256722"	ENSP00000256722
PH_hs_0000731	298.301	347.47	255.981	275.328	296.369	335.474	377.802	264.81	295.21	345.35	448.958	324.996	387.371	411.548	185.319	279.729	289.961	297.581	210.462	285.577	317.187	312.389	354.035	266.545	0.180547	-0.228964	0.409511	0.188893	0.0873962	0.0162221	P	P	A	RNF167	ring finger protein 167	1	26001	NM_015528.1	14149701	NP_056343.1	ENSG00000108523	"ENST00000576965,ENST00000572382,ENST00000572554,ENST00000575400,ENST00000570492,ENST00000576229,ENST00000575111,ENST00000262482,ENST00000572430,ENST00000571816"	"ENSP00000460024,ENSP00000460991,ENSP00000458189,ENSP00000460190,ENSP00000262482,ENSP00000458794,ENSP00000459324"
PH_hs_0000732	886.566	1037.32	597.541	1105.6	777.732	888.063	665.263	599.862	639.274	885.644	768.227	857.016	1075.69	1285.67	1007.28	1048.46	992.542	1306.7	917.467	1255.7	884.236	851.154	873.055	1058.91	0.0366517	0.315089	-0.278438	0.852733	0.0458708	0.121119	P	P	P	previous version conserved probe	NA	7	NA	NA	NA	NA	NA	NA	NA
PH_hs_0000733	535.131	551.312	499.92	607.754	553.957	628.236	560.195	464.266	376.626	393.901	567.421	538.509	637.492	779.144	286.552	629.881	584.443	506.763	481.183	491.998	562.504	562.358	536.765	506.189	-0.0671971	-0.151812	0.0846148	0.662108	0.247792	0.661933	P	P	P	ZNF259	zinc finger protein 259	1	8882	NM_003904.3	54114987	NP_003895.1	ENSG00000109917	"ENST00000227322,ENST00000444935,ENST00000429220"	"ENSP00000227322,ENSP00000390391,ENSP00000394495"
PH_hs_0000734	74.5401	65.0336	65.9911	65.5229	68.4902	69.6411	85.5373	61.0839	54.082	50.4823	72.4319	60.9994	91.0247	106.514	23.4998	57.8757	65.9971	58.9841	52.5014	42.5042	68.1618	70.6795	70.9455	52.7892	0.00542006	-0.42105	0.42647	0.975262	0.0230468	0.0897641	A	A	A	DHX35	DEAH (Asp-Glu-Ala-His) box polypeptide 35	1	60625	"NM_001190809.1,NM_021931.3,NR_033905.1"	299829254;299829256;299829257	"NP_001177738.1,NP_068750.2,-"	ENSG00000101452	"ENST00000373323,ENST00000493450,ENST00000484417,ENST00000252011,ENST00000373325"	"ENSP00000362420,ENSP00000432603,ENSP00000252011,ENSP00000362422"
PH_hs_0000735	895.919	604.163	664.969	655.367	736.157	816.808	1070	902.106	694.735	781.227	819.105	909.007	1117.73	880.486	567.417	384.771	543.463	290.766	370.132	311.538	371.438	777.626	872.057	405.646	0.165345	-0.938855	1.1042	0.25903	0.000462157	1.31504e-05	P	P	P	RAD1	RAD1 homolog (S. pombe)	1	5810	"NM_002853.3,NR_026591.1"	76881813;221316656	"NP_002844.1,-"	ENSG00000113456	ENST00000341754	ENSP00000340879
PH_hs_0000736	1800.71	2261.3	2170.51	1935.86	3078.5	2112.79	2614.22	1746.35	716.517	1495.78	1114.69	1415.02	2224.2	1226.18	777.108	1120.04	1739.4	1074.18	1127.23	839.523	1310.36	2281.99	1419.82	1141.12	-0.684584	-0.99984	0.315256	0.00429704	0.000162944	0.229169	P	P	P	SEMA4C	"sema domain, immunoglobulin domain (Ig), transmembrane domain (TM) and short cytoplasmic domain, (semaphorin) 4C"	1	54910	NM_017789.4	157388901	NP_060259.4	ENSG00000168758	"ENST00000467747,ENST00000482925,ENST00000474420,ENST00000305476"	ENSP00000306844
PH_hs_0000737	1618.41	1554.73	1054.5	1382.12	1676.04	1672.2	1629.96	1197.44	1817.71	1719.82	1411.13	1251.45	1343.72	1510.37	1875.08	1922.1	2143.68	2196.25	1374.17	1509.51	1508.4	1512.57	1464.52	1789.89	-0.0465699	0.242868	-0.289438	0.702176	0.0934157	0.0560972	P	P	P	CYTH4	cytohesin 4	1	27128	NM_013385.3	197100456	NP_037517.1	ENSG00000100055	"ENST00000462927,ENST00000404204,ENST00000248901"	"ENSP00000385940,ENSP00000248901"
PH_hs_0000739	39.8956	34.5499	30.0025	29.6416	37.038	40.1753	34.58	45.096	34.1247	31.0278	43.5687	37	46.6334	38.4579	22.5623	46.3194	48.5028	42.4108	32.484	40.0082	48.2229	35.1261	39.4155	40.0729	0.166219	0.190083	-0.0238637	0.146049	0.244492	0.879708	A	A	A	GABRG2	"gamma-aminobutyric acid (GABA) A receptor, gamma 2"	1	2566	"NM_198903.2,NM_000816.3,NM_198904.2"	189083761;189083760;189083759	"NP_944493.2,NP_000807.2,NP_944494.1"	ENSG00000113327	"ENST00000393933,ENST00000523372,ENST00000522990,ENST00000361925"	"ENSP00000377510,ENSP00000430124,ENSP00000430732,ENSP00000354651"
PH_hs_0000740	1104.77	1013.46	858.982	1033.91	1016.63	985.415	998.104	827.053	771.238	789.519	1134.24	971.497	959.188	1123.9	138.375	706.831	816.447	1149.15	767.019	603.566	800.494	1001.61	939.52	711.697	-0.0923277	-0.492987	0.400659	0.354674	0.0453549	0.110108	P	P	P	NEK9	NIMA (never in mitosis gene a)- related kinase 9	1	91754	NM_033116.4	222136640	NP_149107.4	ENSG00000119638	ENST00000555763	NA
PH_hs_0000742	266.593	298.799	212.512	317.182	282.928	291.216	304.16	186.69	149.596	177.423	172.805	211.996	254.283	229.582	114.288	185.877	225.53	188.967	205.605	149.468	214.931	281.913	197.482	183.524	-0.513528	-0.619283	0.105755	0.000783441	0.000334967	0.502516	A	A	A	ACSS1	acyl-CoA synthetase short-chain family member 1	1	84532	"NM_001252675.1,NM_001252677.1,NM_001252676.1,NM_032501.3"	358248204;358248216;358248210;358248199	"NP_001239604.1,NP_001239606.1,NP_001239605.1,NP_115890.2"	ENSG00000154930	"ENST00000537502,ENST00000323482,ENST00000484396"	"ENSP00000439304,ENSP00000316924,NA"
PH_hs_0000743	8.45321	8.01843	4.00002	4.02503	6.49064	5.02215	4.97886	8.63372	7.00664	5.5132	7.57031	7.99968	5.60831	8.50885	5.02315	9.4333	8.49015	10.4953	6.03476	8.01059	8.95668	5.85548	7.26296	8.06342	0.310771	0.461605	-0.150835	0.124744	0.047995	0.380205	A	A	A	CACNG3	"calcium channel, voltage-dependent, gamma subunit 3"	1	10368	NM_006539.3	313482864	NP_006530.1	ENSG00000006116	ENST00000005284	ENSP00000005284
PH_hs_0000744	2797.19	2984.74	2483.95	2533.16	2683.11	2662.23	2458.92	2338.07	1790.23	2045.91	2060.69	1870.02	2106.43	2511.58	1448.23	3135.85	3514.54	4320.32	2429.3	2824.26	3356.46	2657.61	2103.28	3004.14	-0.337494	0.176819	-0.514313	0.000663487	0.356822	0.0392264	P	P	P	SEC24B	"SEC24 family, member B (S. cerevisiae)"	1	10427	"NM_001042734.1,NM_006323.2"	112382213;112382211	"NP_001036199.1,NP_006314.2"	ENSG00000138802	ENST00000265175	ENSP00000265175
PH_hs_0000746	1702.32	1633.5	1354.53	1132.92	1657.39	1611.32	1481	1344.62	1145.56	1249.7	1043.38	1018.97	1415.12	1209.5	821.09	1139.02	1498.69	1392.5	1257.48	975.104	1771.18	1510.43	1203.84	1265.01	-0.327316	-0.255806	-0.0715101	0.00829218	0.119538	0.659568	P	P	P	USP24	ubiquitin specific peptidase 24	1	23358	NM_015306.2	260064008	NP_056121.2	ENSG00000162402	"ENST00000407756,ENST00000294383"	"ENSP00000385700,ENSP00000294383"
PH_hs_0000747	1200.4	1211.91	864.575	955.93	1054.27	1205.23	1140.79	1120.99	1092.11	1014.94	1239.36	1009.5	921.66	1075.07	785.366	1194.06	1243.6	1486.49	1214.48	1081.65	1540.9	1090.44	1067.66	1220.94	-0.0304631	0.163072	-0.193536	0.729628	0.259784	0.174978	P	P	P	CORO7-PAM16|CORO7	CORO7-PAM16 readthrough|coronin 7	4	100529144|79585	"NM_001201479.1|NM_024535.4,NM_001201473.1,NM_001201472.1"	319918872|319918853;319918856;319918854	"NP_001188408.1|NP_078811.3,NP_001188402.1,NP_001188401.1"	ENSG00000262246|ENSG00000103426	"ENST00000539968,ENST00000572125,ENST00000572666,ENST00000575714,ENST00000575531,ENST00000576637,ENST00000574025,ENST00000537233,ENST00000571227,ENST00000251166|ENST00000575334,ENST00000572467"	"ENSP00000446221,ENSP00000460177,ENSP00000461702,ENSP00000440460,ENSP00000458459,ENSP00000251166|ENSP00000458607,ENSP00000460885"
PH_hs_0000748	911.363	865.279	746.471	909.463	899.771	866.955	964.941	836.997	545.902	595.12	812.074	707.497	907.029	866.483	302.811	625.167	783.443	740.801	474.426	521.547	691.969	880.606	753.015	591.452	-0.225819	-0.574235	0.348417	0.0588268	0.00314022	0.0762601	P	P	P	PEX3	peroxisomal biogenesis factor 3	1	8504	NM_003630.2	196259812	NP_003621.1	ENSG00000034693	ENST00000367591	ENSP00000356563
PH_hs_0000749	268.614	280.58	199.509	304.74	249.352	262.088	253.651	213.532	138.647	208.579	182.455	190.501	245.306	252.501	135.759	126.231	217.995	167.887	172.724	135.508	180.692	259.791	204.503	162.399	-0.345228	-0.677804	0.332576	0.0140489	0.000112771	0.0488756	A	A	A	CRY2	cryptochrome 2 (photolyase-like)	1	1408	"NM_001127457.1,NM_021117.3"	188536102;188536099	"NP_001120929.1,NP_066940.2"	ENSG00000121671	ENST00000443527	ENSP00000406751
PH_hs_0000751	2189.95	1280.64	1219.91	1886.1	1615.23	1385.44	1121.41	1560.35	1378.49	1517.32	1808.66	1628.47	1661.81	2010.9	1035.3	1217.25	1331.96	2392.78	1844.24	2188.35	1565.36	1528.38	1652.28	1653.61	0.112456	0.11361	-0.00115461	0.476796	0.615478	0.99507	P	P	P	SMG8	"smg-8 homolog, nonsense mediated mRNA decay factor (C. elegans)"	1	55181	NM_018149.6	116812581	NP_060619.4	ENSG00000167447|ENSG00000265303	"ENST00000300917,ENST00000582469,ENST00000543872|ENST00000577660"	"ENSP00000300917,ENSP00000462931,ENSP00000438748|ENSP00000464167"
PH_hs_0000752	491.54	606.118	420.457	452.192	544.495	542.594	467.813	411.985	281.367	387.84	303.841	370.5	507.009	490.607	371.736	454.295	566.085	661.743	319.485	481.056	394.723	503.601	393.307	464.16	-0.356626	-0.117659	-0.238968	0.0193635	0.457732	0.225794	P	P	P	PHF13	PHD finger protein 13	1	148479	NM_153812.2	167466269	NP_722519.2	ENSG00000116273	ENST00000377648	ENSP00000366876
PH_hs_0000753	205.561	148.023	111.502	4.51383	238.659	95.5371	75.0038	280.582	170.346	242.505	228.303	106.5	275.473	202.776	75.7819	186.477	137.52	289.753	206.298	311.015	131.392	125.543	215.212	191.177	0.777581	0.606728	0.170853	0.0374879	0.163605	0.559358	A	A	A	SFRP1	secreted frizzled-related protein 1	1	6422	NM_003012.4	257196278	NP_003003.3	ENSG00000104332	"ENST00000379845,ENST00000220772"	"ENSP00000369174,ENSP00000220772"
PH_hs_0000755	183.745	167.898	117.511	140.746	140.596	184.146	150.311	150.551	125.996	116.53	133.552	121.501	130.368	135.099	91.5297	145.205	162.019	129.867	121.768	103.003	156.532	154.993	130.514	129.989	-0.248002	-0.253814	0.00581184	0.0428774	0.0937117	0.962695	A	A	A	C12orf51	chromosome 12 open reading frame 51	1	283450	NM_001109662.3	359718911	NP_001103132.3	ENSG00000173064	ENST00000550968	ENSP00000449652
PH_hs_0000756	93.138	65.8708	62.4992	66.5922	67.0047	70.4435	65.4056	145.356	82.6861	103.067	77.0002	97.5002	120.352	113.53	73.053	55.8293	61.499	53.4126	59.6847	53.0056	61.5728	70.1363	105.642	59.7224	0.590946	-0.231888	0.822834	0.00591199	0.0507858	0.00156543	A	A	A	previous version conserved probe	NA	7	NA	NA	NA	NA	NA	NA	NA
PH_hs_0000757	171.668	194.886	145.996	189.749	176.826	163.32	164.919	155.824	106.978	120.505	154.331	149.002	167.706	183.544	88.8847	116.275	156.002	151.39	121.65	117.502	137.984	172.48	148.27	127.098	-0.218206	-0.440488	0.222282	0.0671327	0.00152614	0.137967	A	A	A	CLDN1	claudin 1	1	9076	NM_021101.4	296785063	NP_066924.1	ENSG00000163347	ENST00000295522	ENSP00000295522
PH_hs_0000758	546.305	531.796	389.972	514.339	385.011	492.241	521.189	423.348	327.726	352.992	367.424	351.999	510.242	544.646	144.168	292.425	383.926	284.451	359.651	229.012	500.537	482.979	411.197	313.453	-0.232132	-0.623712	0.39158	0.107081	0.00745806	0.0977863	P	P	P	TMEM19	transmembrane protein 19	1	55266	NM_018279.3	89145418	NP_060749.2	ENSG00000139291	ENST00000547816	ENSP00000449176
PH_hs_0000759	725.3	450.288	437.007	391.786	573.333	971.115	763.006	710.404	227.947	344.931	314.492	316.496	544.913	533.473	345.468	335.346	489.084	420.928	250.628	314.554	464.422	615.976	427.522	374.347	-0.526875	-0.718499	0.191623	0.0941507	0.0239257	0.482934	P	P	P	MAD1L1	MAD1 mitotic arrest deficient-like 1 (yeast)	1	8379	"NM_001013837.1,NM_001013836.1,NM_003550.2"	62243373;62243368;62243331	"NP_001013859.1,NP_001013858.1,NP_003541.2"	ENSG00000002822	"ENST00000265854,ENST00000437877,ENST00000450235,ENST00000406869,ENST00000399654,ENST00000402746"	"ENSP00000265854,ENSP00000394069,ENSP00000394886,ENSP00000385334,ENSP00000382562,ENSP00000384155"
PH_hs_0000760	784.581	810.751	773.073	674.721	711.144	857.393	667.776	580.559	501.313	594.018	500.253	506.501	824.998	718.525	406.068	594.45	688.533	682.971	469.513	515.112	573.853	754.206	603.738	561.5	-0.321035	-0.425672	0.104637	0.0206827	0.00227731	0.507533	P	P	P	previous version conserved probe	NA	7	NA	NA	NA	NA	NA	NA	NA
PH_hs_0000761	1831.36	1522.35	1678.48	1835.66	1710.94	1680.38	1732.64	1373.48	1263.98	1282.22	1746.58	1507.98	1695.54	2101.52	731.399	1610.29	1785.63	1450.78	1362.69	1359.21	1714.89	1713.11	1567.33	1430.7	-0.128314	-0.259904	0.13159	0.265581	0.0803481	0.450438	P	P	P	ATG4C	"autophagy related 4C, cysteine peptidase"	1	84938	"NM_032852.3,NM_178221.2"	320118918;320118919	"NP_116241.2,NP_835739.1"	NA	NA	NA
PH_hs_0000762	222.049	245.655	197.001	154.769	256.231	237.974	224.786	295.722	237.741	233.513	226.085	228.499	284.769	288.665	190.251	307.171	300.479	282.091	271.781	256.569	384.345	219.781	256.428	284.67	0.222487	0.373224	-0.150737	0.0600398	0.0306248	0.289581	A	A	A	CLIP3	CAP-GLY domain containing linker protein 3	1	25999	"NM_001199570.1,NM_015526.2"	313851096;313851095	"NP_001186499.1,NP_056341.1"	ENSG00000105270	ENST00000360535	ENSP00000353732
PH_hs_0000763	3.51146	128.559	48.8966	1.48933	186.871	49.7412	3.51403	89.3748	121.23	143.506	161.214	111.501	47.8258	150.045	3.53297	142.528	157.473	120.539	82.8656	190.513	151.673	60.369	117.814	121.303	0.964629	1.00674	-0.042113	0.0950326	0.114501	0.902092	A	A	A	REEP1	receptor accessory protein 1	1	65055	"NM_022912.2,NM_001164732.1,NM_001164731.1,NM_001164730.1"	169808395;257900517;257900513;257900515	"NP_075063.1,NP_001158204.1,NP_001158203.1,NP_001158202.1"	ENSG00000068615	"ENST00000535845,ENST00000538924,ENST00000541910,ENST00000165698"	"ENSP00000437567,ENSP00000438346,ENSP00000442681,ENSP00000165698"
PH_hs_0000764	457.67	504.093	401.591	409.467	431.764	696.217	436.523	316.658	238.287	258.13	208.42	302.502	376.562	327.252	194.009	410.933	433.075	472.937	316.393	393.092	350.893	476.761	289.687	367.333	-0.718769	-0.376177	-0.342593	0.00205064	0.0577994	0.0880739	P	A	P	BTBD6	BTB (POZ) domain containing 6	1	90135	NM_033271.2	225543406	NP_150374.2	ENSG00000184887	"ENST00000327471,ENST00000536364,ENST00000463376,ENST00000392554"	"ENSP00000329361,ENSP00000443091,ENSP00000418150,ENSP00000376337"
PH_hs_0000765	8557.16	7669.33	7732.28	6781.5	8371.21	7962.55	6965.52	6661.58	5396.83	6064.66	6367.99	6454.96	5672.36	7248.84	3928.12	6762.31	8048.85	7655.89	5696.49	5168.42	6589.55	7719.94	6266.75	6264.23	-0.300872	-0.301451	0.00057859	0.00117546	0.0398162	0.996721	P	P	P	PITPNB	"phosphatidylinositol transfer protein, beta"	1	23760	NM_012399.3	51873061	NP_036531.1	ENSG00000180957	"ENST00000455418,ENST00000320996,ENST00000335272"	"ENSP00000405179,ENSP00000321266,ENSP00000334738"
PH_hs_0000766	44.5883	52.9652	67.5038	39.0663	75.8183	90.8009	60.3787	51.1088	35.0332	56.9444	42.0807	44.9997	78.2858	45.5164	17.4972	50.9047	51.9968	30.5114	31.0565	26.0081	37.5586	61.5888	50.567	35.0762	-0.284471	-0.812175	0.527703	0.228147	0.00911038	0.0514627	A	A	A	PHLDB2	"pleckstrin homology-like domain, family B, member 2"	1	90102	"NM_001134438.1,NM_001134439.1,NM_001134437.1,NM_145753.2"	197313729;197313731;197313727;197313726	"NP_001127910.1,NP_001127911.1,NP_001127909.1,NP_665696.1"	ENSG00000144824	"ENST00000412622,ENST00000486886,ENST00000495180,ENST00000481953,ENST00000393925,ENST00000431670,ENST00000393923"	"ENSP00000405292,ENSP00000420303,ENSP00000418319,ENSP00000377502,ENSP00000405405,ENSP00000377500"
PH_hs_0000767	4273.4	4285.92	3306.87	4060.92	3361.76	4274.33	4581.79	2818.42	2102.24	2009.04	2845.02	2551.02	2640.14	3032.27	1117.89	3206.11	3918.07	3957.14	3034.37	2436.68	4049.09	4020.71	2571.17	3102.76	-0.645029	-0.373897	-0.271132	6.51964e-05	0.0686297	0.248068	P	P	P	TFB2M	"transcription factor B2, mitochondrial"	1	64216	NM_022366.2	210147473	NP_071761.1	ENSG00000162851	ENST00000366514	ENSP00000355471
PH_hs_0000768	177.132	141.399	134.513	94.164	217.515	147.451	130.275	113.811	316.846	122.915	97.8579	100	150.4	101.499	80.3363	111.95	98.0175	55.4514	405.586	110.521	171.15	148.921	143.333	147.573	-0.0551805	-0.0131214	-0.0420591	0.870086	0.97807	0.93888	A	A	A	EPN2	epsin 2	1	22905	"NM_014964.4,NM_001102664.1,NM_148921.3"	156671214;156671218;156671216	"NP_055779.2,NP_001096134.1,NP_683723.2"	ENSG00000072134	"ENST00000347697,ENST00000395626,ENST00000314728"	"ENSP00000261495,ENSP00000378988,ENSP00000320543"
PH_hs_0000771	238.554	306.378	253.992	242.471	244.931	292.693	372.495	217.925	132.425	144.053	133.935	143	237.814	170.499	61.6004	142.112	219.964	142.44	140.946	73.0058	182.669	278.788	168.522	137.534	-0.726233	-1.01938	0.293148	0.000784833	0.000315206	0.268922	A	A	A	HAUS5	"HAUS augmin-like complex, subunit 5"	1	23354	NM_015302.1	149944679	NP_056117.1	ENSG00000089336|ENSG00000249115	"ENST00000424522,ENST00000428854|ENST00000203166"	NA|ENSP00000439056
PH_hs_0000773	1327.53	1348.89	1400.88	1808.88	1501.84	1370.98	1290.94	1083.83	960.733	998.774	1210.35	1285.01	1756.26	1978.42	611.465	1530.32	1426.32	1418.71	1180.23	1643.05	1354.85	1435.71	1324.77	1309.28	-0.11602	-0.132988	0.0169674	0.514225	0.40522	0.9384	P	P	P	TM2D2	TM2 domain containing 2	1	83877	"NM_001024381.1,NM_001024380.1,NM_031940.3,NM_078473.2"	66932896;66932894;66932892;66932891	"NP_001019552.1,NP_001019551.1,NP_114146.3,NP_510882.1"	ENSG00000169490	ENST00000397070	ENSP00000380260
PH_hs_0000774	9765.56	9836.83	7646.12	11478	9318.15	9113.43	8476.9	5771.66	7075	8072.83	7001.82	6294.93	7132.78	10513.7	13067.1	14739.2	14208.2	19675.7	9665.6	12896.7	14169.9	9376.42	7408.96	14060.3	-0.339766	0.584523	-0.924288	0.0218072	0.00504979	0.000545853	P	P	P	ATP6V0B	"ATPase, H+ transporting, lysosomal 21kDa, V0 subunit b"	1	533	"NM_001039457.1,NM_004047.3"	86792633;86792636	"NP_001034546.1,NP_004038.1"	ENSG00000117410	"ENST00000498664,ENST00000473485,ENST00000468183,ENST00000236067,ENST00000532642,ENST00000472174"	"ENSP00000434094,ENSP00000236067,ENSP00000434729,ENSP00000431605"
PH_hs_0000776	1143.75	939.657	917.964	1451.9	1073.46	1154.42	983.344	834.484	699.763	765.141	942.702	987.991	973.492	1321.1	786.29	1279.35	1274.94	1900.9	946.289	1184.15	1215.54	1094.93	932.096	1226.78	-0.232285	0.164041	-0.396327	0.141679	0.399894	0.0839013	P	P	P	ETHE1	ethylmalonic encephalopathy 1	1	23474	NM_014297.3	41327740	NP_055112.2	ENSG00000105755	ENST00000292147	ENSP00000292147
PH_hs_0000777	22897.1	20479.9	18795.1	24048.4	20801.8	18954.7	16706.1	16548	17461.7	18402.7	20175.8	19601.3	20243.4	22596.1	8591.3	24734.7	23976.7	37733.7	20543.5	30099.7	22165.7	20383.3	19289.9	23977.9	-0.0795449	0.234318	-0.313863	0.388117	0.339979	0.220195	P	P	P	MFSD1	major facilitator superfamily domain containing 1	1	64747	"NM_001167903.1,NM_022736.2"	269847421;269847415	"NP_001161375.1,NP_073573.2"	ENSG00000118855	"ENST00000264266,ENST00000392813,ENST00000465235,ENST00000471500,ENST00000480292,ENST00000484166,ENST00000415822"	"ENSP00000264266,ENSP00000376560,ENSP00000420816,ENSP00000419467,ENSP00000417950,ENSP00000403117"
PH_hs_0000778	136.035	183.378	193.481	100.167	194.588	224.259	332.624	269.774	139.37	157.986	188.946	128.999	182.727	197.519	60.9849	187.661	188.999	100.965	127.537	103.014	192.966	194.933	180.76	137.447	-0.108902	-0.504105	0.395203	0.676023	0.121213	0.130886	A	A	A	C9orf123	chromosome 9 open reading frame 123	1	90871	NM_033428.1	62955828	NP_219500.1	ENSG00000137038	ENST00000358227	ENSP00000350961
PH_hs_0000779	3712.41	4156.6	3308.81	4008.77	3767.33	4111.02	4282.55	2493.6	1696.09	2082.38	2125.38	2506.99	2815.09	2554.83	1716.82	3476.02	3821.71	3229.78	3180.14	4770.87	4301.45	3906.78	2324.91	3499.54	-0.748808	-0.158815	-0.589993	2.76346e-06	0.329306	0.0185111	P	P	P	REXO2	"REX2, RNA exonuclease 2 homolog (S. cerevisiae)"	1	25996	NM_015523.3	224496105	NP_056338.2	ENSG00000076043	"ENST00000544507,ENST00000538791,ENST00000538403,ENST00000539788,ENST00000546316,ENST00000544827,ENST00000539275,ENST00000265881"	"ENSP00000441171,ENSP00000442162,ENSP00000446189,ENSP00000437380,ENSP00000441844,ENSP00000443842,ENSP00000265881"
PH_hs_0000780	605.083	482.03	425.982	463.717	537.328	495.845	464.876	522.45	480.994	473.522	572.014	482.494	470.54	597.492	410.117	558.077	567.511	730.088	603.302	595.577	739.991	496.409	514.215	600.666	0.0508433	0.275034	-0.224191	0.558484	0.0570378	0.0991046	P	P	P	CHAMP1	chromosome alignment maintaining phosphoprotein 1	1	283489	"NM_001164145.1,NM_001164144.1,NM_032436.2"	255918140;255918138;255918137	"NP_001157617.1,NP_001157616.1,NP_115812.1"	ENSG00000198824|ENSG00000260117	ENST00000361283|ENST00000570246	ENSP00000354730|ENSP00000454941
PH_hs_0000781	1553.34	1676.39	1389.35	2128.02	1609.79	1492.59	1817	1233.23	1058.48	1210.49	1293.19	1353.51	1501.98	1520.26	1307.38	1360.61	1821.05	1624.73	1130.91	1209.88	1385.7	1666.64	1310.16	1405.75	-0.347199	-0.245602	-0.101597	0.00893118	0.0670796	0.404319	P	P	P	FUNDC1	FUN14 domain containing 1	1	139341	NM_173794.3	216547843	NP_776155.1	ENSG00000069509	"ENST00000483115,ENST00000378045"	ENSP00000367284
PH_hs_0000782	8902.75	5486.63	4974.83	6290.83	3169.97	2112.52	2596.5	5363.48	5152	2651.47	6332.32	2950.99	2941.35	4842.45	1423.99	2361.3	2908.92	20175.6	2495.87	6469.39	3470.82	4790.58	4319.15	5615.12	-0.149452	0.229118	-0.37857	0.665289	0.764838	0.62918	P	P	P	FKBP5	FK506 binding protein 5	1	2289	"NM_001145776.1,NM_001145775.1,NM_004117.3"	224809328;224809326;224809310	"NP_001139248.1,NP_001139247.1,NP_004108.1"	ENSG00000096060	"ENST00000539068,ENST00000357266,ENST00000536438,ENST00000337746"	"ENSP00000441205,ENSP00000349811,ENSP00000444810,ENSP00000338160"
PH_hs_0000783	576.863	567.151	459.977	521.411	532.258	563.215	545.723	404.4	323.761	298.577	375.752	363.002	568.707	541.688	209.925	422.951	523.948	565.772	421.396	368.992	551.617	538.085	410.841	437.8	-0.389255	-0.297562	-0.0916929	0.0177	0.0818313	0.669961	P	P	P	BLOC1S4	"biogenesis of lysosomal organelles complex-1, subunit 4, cappuccino"	1	55330	NM_018366.2	40805834	NP_060836.1	ENSG00000186222	ENST00000320776	ENSP00000318128
PH_hs_0000785	398.514	492.859	429.556	460.891	478.559	504.63	409.771	303.631	197.156	300.415	211.474	280.998	292.793	312.063	320.324	300.948	303.049	190.031	363.786	385.583	281.703	453.54	271.219	306.489	-0.741774	-0.565395	-0.176379	6.04829e-06	0.000386729	0.260402	P	A	P	C19orf25	chromosome 19 open reading frame 25	1	148223	NM_152482.2	154240705	NP_689695.2	ENSG00000119559	ENST00000436106	ENSP00000397394
PH_hs_0000786	326.831	285.946	224.013	280.002	274.994	261.884	213.147	268.449	232.128	258.6	317.137	274.998	257.567	286.565	144.168	297.858	324.479	473.834	279.729	391.538	345.69	266.688	270.778	322.471	0.021956	0.274016	-0.25206	0.82182	0.214515	0.236743	A	A	P	TCERG1L	transcription elongation regulator 1-like	1	256536	NM_174937.3	148727263	NP_777597.2	ENSG00000176769	"ENST00000368642,ENST00000483040"	"ENSP00000357631,NA"
PH_hs_0000787	4305.53	3827.83	3562.36	5136.73	3950.25	3931.24	3815.77	2914.36	2276.42	2319.55	3562.51	3154.53	3150.48	4009.01	2388.73	4364.19	4678.52	4048.04	3426.71	3329.82	4222.2	4075.67	3055.26	3779.74	-0.41574	-0.108749	-0.306991	0.00635654	0.42297	0.0812781	P	P	P	TMEM218	transmembrane protein 218	1	219854	"NM_001258247.1,NM_001258246.1,NM_001258245.1,NM_001258244.1,NM_001080546.2,NM_001258243.1,NM_001258242.1,NM_001258241.1,NM_001258240.1,NM_001258239.1,NM_001258238.1,NR_047586.1,NR_047587.1,NR_047588.1,NR_047589.1,NR_047591.1,NR_047590.1,NR_047592.1"	384871616;384871614;384871612;384871610;384871607;384871604;384871602;384871599;384871597;384871595;384871592;384871594;384871601;384871606;384871608;384871618;384871609;384871619	"NP_001245176.1,NP_001245175.1,NP_001245174.1,NP_001245173.1,NP_001074015.1,NP_001245172.1,NP_001245171.1,NP_001245170.1,NP_001245169.1,NP_001245168.1,NP_001245167.1,-"	ENSG00000150433	"ENST00000455225,ENST00000531851,ENST00000279968,ENST00000532407,ENST00000532156,ENST00000531262,ENST00000528724,ENST00000527257,ENST00000531909"	"ENSP00000399803,ENSP00000279968,ENSP00000434597,ENSP00000433023,ENSP00000436578,ENSP00000436596"
PH_hs_0000788	5858.45	4568.11	4208.92	6555.48	4778.46	4213.91	3555.58	3354.65	5377.02	3851.85	4191.85	4079.46	3465.23	4533.05	5743.9	4845.5	6370.85	9858.86	6625.37	5492.49	6288.96	4819.84	4121.87	6460.85	-0.225687	0.422736	-0.648423	0.168443	0.0468659	0.00764957	P	P	P	FES	feline sarcoma oncogene	1	2242	"NM_001143785.1,NM_001143784.1,NM_001143783.1,NM_002005.3"	219842235;219842232;219842229;219842226	"NP_001137257.1,NP_001137256.1,NP_001137255.1,NP_001996.1"	ENSG00000182511	"ENST00000414248,ENST00000328850"	"ENSP00000414629,ENSP00000331504"
PH_hs_0000789	272.612	416.676	293.517	432.502	247.061	503.706	336.577	202.893	394.859	313.065	102.374	199.502	309.413	397.374	708.902	337.007	532.068	664.5	312.518	907.183	769.875	357.522	274.211	604.579	-0.382741	0.757901	-1.14064	0.156336	0.0263882	0.00668112	P	A	P	HIST1H1C	"histone cluster 1, H1c"	1	3006	NM_005319.3	21071025	NP_005310.1	ENSG00000187837	ENST00000343677	ENSP00000339566
PH_hs_0000790	586.285	527.026	395.995	475.212	489.782	497.195	498.888	563.245	497.879	629.704	794.375	504.498	508.321	555.577	545.87	575.28	511.554	916.817	324.105	596.455	442.185	495.769	579.086	558.895	0.224109	0.17291	0.0511986	0.0986647	0.411933	0.805728	P	P	P	MFSD3	major facilitator superfamily domain containing 3	1	113655	NM_138431.1	19923956	NP_612440.1	ENSG00000167700	"ENST00000534427,ENST00000528047,ENST00000301327"	ENSP00000301327
PH_hs_0000792	8631.97	7139.71	6318.25	7527.3	8304.78	7253.68	6922.29	4874.13	4266.69	4465.86	5009.65	5318.85	5028.27	5886.41	4374.95	8463.96	9045.4	8941.96	8097.38	6679.57	9715.86	7442.57	4978.55	7902.73	-0.580075	0.0865496	-0.666624	3.84657e-05	0.557496	0.00471488	P	P	P	DYNC1H1	"dynein, cytoplasmic 1, heavy chain 1"	1	1778	NM_001376.4	209413718	NP_001367.2	ENSG00000197102	"ENST00000555062,ENST00000360184"	ENSP00000348965
PH_hs_0000794	2762.69	2623.61	2116.46	3804.28	2402.77	2549.62	2520.44	1740.07	1406.59	1330.32	2069.82	1867.02	2182.54	2757.92	1498.68	2403.59	2827.26	3116.24	2134.59	2205.68	3051.26	2682.84	1907.75	2462.47	-0.491886	-0.123653	-0.368233	0.0152639	0.473579	0.0775866	P	P	P	MRPL27	mitochondrial ribosomal protein L27	1	51264	NM_016504.2	22547127	NP_057588.1	ENSG00000108826	"ENST00000511860,ENST00000442592,ENST00000503633,ENST00000225969,ENST00000508200,ENST00000507088"	"ENSP00000426037,ENSP00000388915,ENSP00000425126,ENSP00000225969,ENSP00000424321,ENSP00000421865"
PH_hs_0000795	425.368	426.064	297.992	200.754	312.969	399.893	441.663	392.189	259.546	224.974	282.366	285.001	158.171	257.038	159.321	268.142	273.482	334.382	351.496	225.023	473.399	357.815	265.612	297.892	-0.429893	-0.264423	-0.16547	0.0551934	0.263183	0.502673	P	A	A	HDHD3	haloacid dehalogenase-like hydrolase domain containing 3	1	81932	NM_031219.2	31377665	NP_112496.1	ENSG00000119431	"ENST00000374180,ENST00000238379"	"ENSP00000363295,ENSP00000238379"
PH_hs_0000796	30.4621	50.1274	19.0047	25.1048	17.21	34.3507	27.1117	28.1522	28.9659	32.0023	30.0204	43	50.1589	42.587	11.0048	33.4083	20.5103	43.4879	280.789	60.003	141.985	29.0531	36.4124	84.4554	0.325739	1.5395	-1.21376	0.19322	0.181926	0.238075	A	A	A	OSBP2	oxysterol binding protein 2	1	23762	NM_030758.3	75905817	NP_110385.1	ENSG00000184792	"ENST00000535268,ENST00000437268,ENST00000382310,ENST00000403222,ENST00000433183,ENST00000496575,ENST00000401475,ENST00000446658"	"ENSP00000438713,ENSP00000389200,ENSP00000371747,ENSP00000384213,ENSP00000392362,ENSP00000385254,ENSP00000392080"
PH_hs_0000797	5363.91	5370.52	5224.85	6364.11	5525.24	5623.26	6027.93	4624.85	3660.01	3389.38	4670.62	4163.46	4171.4	4450.43	2179.06	4767.06	6182.84	5614.89	4200.95	3671.06	5750.33	5642.83	4161.45	4623.74	-0.439333	-0.287359	-0.151975	5.32117e-05	0.10698	0.43483	P	P	P	NDUFV1	"NADH dehydrogenase (ubiquinone) flavoprotein 1, 51kDa"	1	4723	"NM_007103.3,NM_001166102.1"	164664491;260656004	"NP_009034.2,NP_001159574.1"	ENSG00000167792	"ENST00000533919,ENST00000526169,ENST00000415352,ENST00000529927,ENST00000532244,ENST00000532303,ENST00000322776"	"ENSP00000435199,ENSP00000395368,ENSP00000436766,ENSP00000435202,ENSP00000432015,ENSP00000322450"
PH_hs_0000798	3917.8	4433.55	2474.72	3338.18	2560.78	2869.93	2851.71	2854.03	3110.61	2808.56	3960.01	2043.02	2032.27	3059.38	2604.15	3045.95	3274.55	8272.04	2922.45	5172.52	3946.68	3206.67	2838.27	4176.91	-0.176063	0.38136	-0.557422	0.344636	0.26402	0.134689	P	P	P	SMAP2	small ArfGAP2	1	64744	"NM_001198980.1,NM_001198979.1,NM_001198978.1,NM_022733.2"	312176434;312176432;312176430;312222761	"NP_001185909.1,NP_001185908.1,NP_001185907.1,NP_073570.1"	ENSG00000084070	"ENST00000539317,ENST00000372708,ENST00000372718"	"ENSP00000442835,ENSP00000361793,ENSP00000361803"
PH_hs_0000799	889.491	714.747	668.953	994.591	808.086	703.505	705.863	641.134	499.435	606.719	713.651	637.991	573.225	778.201	294.92	769.262	854.46	947.406	634.861	732.514	727.136	783.605	635.765	708.651	-0.301633	-0.145051	-0.156582	0.0246625	0.429032	0.419671	P	P	P	CALU	calumenin	1	813	"NM_001199674.1,NM_001199673.1,NM_001199672.1,NM_001199671.1,NM_001130674.2,NM_001219.4"	314122182;314122180;314122178;314122176;314122175;314122174	"NP_001186603.1,NP_001186602.1,NP_001186601.1,NP_001186600.1,NP_001124146.1,NP_001210.1"	ENSG00000128595	"ENST00000538546,ENST00000535011,ENST00000535623,ENST00000542996,ENST00000249364"	"ENSP00000438994,ENSP00000442110,ENSP00000439139,ENSP00000438248,ENSP00000249364"
PH_hs_0000800	1947.69	2434.36	2260.97	2128.85	2631.21	2911.06	2334.55	1330.76	1829.3	1930.94	1235.39	1409.5	1258.54	1643.6	2246.27	1933.78	1863.71	2727.95	2344.07	2774.76	1915.94	2378.38	1519.72	2258.07	-0.646177	-0.0748906	-0.571286	0.000190228	0.53497	0.0016904	P	P	P	KLHL21	kelch-like 21 (Drosophila)	1	9903	NM_014851.2	55925607	NP_055666.2	ENSG00000162413	"ENST00000377663,ENST00000377658"	"ENSP00000366891,ENSP00000366886"
PH_hs_0000801	198.582	268.585	183.026	176.512	252.936	263.769	214.651	165.475	110.32	141.002	138.094	154.502	204.127	161.625	78.7832	175.798	165.055	167.822	132.069	176.028	200.728	222.58	153.592	156.612	-0.535221	-0.507132	-0.0280894	0.00307497	0.00863252	0.874196	A	A	A	C16orf5	chromosome 16 open reading frame 5	1	29965	"NM_001199056.1,NM_001199054.1,NM_013399.2,NM_001199055.1"	312261264;312261260;118344449;312261262	"NP_001185985.1,NP_001185983.1,NP_037531.2,NP_001185984.1"	ENSG00000089486	"ENST00000399599,ENST00000563332"	"ENSP00000382508,ENSP00000454994"
PH_hs_0000802	1562.4	1334.51	1105.54	1573.36	1492.68	1433.79	1405.8	1053.98	863.626	866.492	1218.55	1102.97	1302.74	1287.3	899.237	1496.26	1843.04	2261.33	1871.75	1430.5	2196.73	1415.44	1099.38	1714.12	-0.36456	0.276218	-0.640778	0.00517979	0.158523	0.0135395	P	P	P	FIBP	fibroblast growth factor (acidic) intracellular binding protein	1	9158	"NM_198897.1,NM_004214.4"	38683848;38683847	"NP_942600.1,NP_004205.2"	ENSG00000172500	"ENST00000531115,ENST00000525765,ENST00000357519,ENST00000338369,ENST00000534032"	"ENSP00000431457,ENSP00000350124,ENSP00000344572"
PH_hs_0000803	2.98112	3.0171	2.49886	1.48933	5.61795	4.08443	3.49001	1.00213	2.0019	1.49584	1.51406	1.00032	1.48246	2.49338	2.51158	2.50825	1.99604	4.50715	1.48654	2.00001	2.51364	3.31126	1.57001	2.50332	-1.0766	-0.403539	-0.673062	0.0112417	0.212829	0.0503802	A	A	A	LRRC20	leucine rich repeat containing 20	1	55222	"NM_207119.1,NM_018239.2,NM_018205.2"	46397368;46397372;46397371	"NP_997002.1,NP_060709.2,NP_060675.1"	ENSG00000172731	"ENST00000395010,ENST00000395011,ENST00000357631,ENST00000358141,ENST00000355790,ENST00000373224"	"ENSP00000378457,ENSP00000378458,ENSP00000350255,ENSP00000350860,ENSP00000348043,ENSP00000362321"
PH_hs_0000804	480.603	604.835	533.469	492.877	463.903	635.612	637.101	414.359	471.354	488.173	567.969	437.498	407.423	608.18	253.203	512.12	585.993	664.103	383.127	405.573	711.497	549.772	484.994	502.231	-0.180866	-0.130482	-0.050384	0.136534	0.505666	0.807822	P	P	P	RHBDD2	rhomboid domain containing 2	1	57414	"NM_001040457.1,NM_001040456.1"	94818878;94818789	"NP_001035547.1,NP_001035546.1"	ENSG00000262744|ENSG00000005486	"ENST00000575269,ENST00000574019,ENST00000573423,ENST00000573800,ENST00000574493,ENST00000576689|ENST00000318622,ENST00000470957,ENST00000467406,ENST00000428119,ENST00000454791,ENST00000006777"	"ENSP00000461474,ENSP00000460307,ENSP00000458798,ENSP00000458945|ENSP00000314144,ENSP00000391232,ENSP00000403507,ENSP00000006777"
PH_hs_0000805	4793.58	4463.41	3192.77	4345.71	4051.2	4444.82	3800.24	3225.96	3106.55	3117.31	3907.35	3439.49	3402.95	3878.13	2166.69	4835.09	4632.07	5391.73	4343.98	4070.18	5553.14	4155.96	3439.68	4427.55	-0.272909	0.0913273	-0.364237	0.0126588	0.579482	0.061708	P	P	P	TINF2	TERF1 (TRF1)-interacting nuclear factor 2	1	26277	"NM_001099274.1,NM_012461.2"	151101265;151101234	"NP_001092744.1,NP_036593.2"	ENSG00000092330	"ENST00000538777,ENST00000540705,ENST00000557915,ENST00000558566,ENST00000559969,ENST00000267415,ENST00000399423,ENST00000560019,ENST00000558703"	"ENSP00000437495,ENSP00000442154,ENSP00000453025,ENSP00000452800,ENSP00000267415,ENSP00000382350,ENSP00000453113"
PH_hs_0000806	31.583	68.8227	36.0048	23.5009	34.035	92.4762	50.421	38.559	22.5367	29.4894	18.0122	24	33.4933	27.0197	13.9433	23.9597	27.0044	12.4956	147.909	25.5094	119.51	48.1205	27.5872	52.9045	-0.802653	0.136738	-0.939391	0.071295	0.841271	0.279441	A	A	A	MRC2	"mannose receptor, C type 2"	1	9902	NM_006039.4	375268685	NP_006030.2	ENSG00000011028	"ENST00000446119,ENST00000583597,ENST00000303375"	"ENSP00000400445,ENSP00000307513"
PH_hs_0000807	6086.8	6244.92	4816.48	6245.07	5690.3	6161.41	5119.97	3996.97	4040.14	4507.98	4216.5	4179.99	5092.75	5390.34	3722.23	5977.16	6033.04	8806.42	6447.89	7600.83	7607.64	5766.42	4489.24	6599.32	-0.361205	0.19464	-0.555845	0.0011842	0.240533	0.0131521	P	P	P	MKRN1	makorin ring finger protein 1	1	23608	NM_013446.3	223468619	NP_038474.2	ENSG00000133606	"ENST00000475010,ENST00000255977"	ENSP00000255977
PH_hs_0000810	2395.72	1949.58	1530.54	2201	1566.16	2125.69	1831.11	1520.74	1385.09	1631.8	2196.73	1625.01	1548.87	2299.91	1056.98	2842.92	2559.49	2891.63	2519.12	2602.47	3243.01	1942.83	1744.02	2530.8	-0.155741	0.381435	-0.537177	0.295619	0.0755232	0.0261746	P	P	P	SLC39A1	"solute carrier family 39 (zinc transporter), member 1"	1	27173	NM_014437.3	34147669	NP_055252.2	ENSG00000143570	"ENST00000310483,ENST00000368621,ENST00000368623,ENST00000356205"	"ENSP00000309710,ENSP00000357610,ENSP00000357612,ENSP00000348535"
PH_hs_0000812	1.0004	6.57511	0.498851	1.48933	0	1.54	4.07439	0.477949	0.485071	1.00007	0.487297	1	0.961745	0.492977	1.0214	0.984917	2.00003	1.49383	1.51607	1.50133	2.48932	2.1683	0.70073	1.57241	-1.62963	-0.463582	-1.16605	0.148597	0.532776	0.00381876	A	A	A	SLCO2B1	"solute carrier organic anion transporter family, member 2B1"	1	11309	"NM_001145212.2,NM_001145211.2,NM_007256.4"	312176374;312176373;312176372	"NP_001138684.1,NP_001138683.1,NP_009187.1"	ENSG00000137491	"ENST00000341411,ENST00000524599,ENST00000530015,ENST00000454962,ENST00000289575"	"ENSP00000341286,ENSP00000389653,ENSP00000289575"
PH_hs_0000813	3205.98	6605.89	5043.02	3891.9	3584.67	4606.04	3339.9	3866.66	4555.98	4734.52	3142.31	2203.51	2489.82	4220.83	5269.55	6840.61	5987.65	11242.1	2563.11	6272.81	5345.74	4325.34	3601.95	6217.36	-0.264037	0.523489	-0.787526	0.247241	0.117324	0.0391139	P	P	P	PELI1	pellino E3 ubiquitin protein ligase 1	1	57162	NM_020651.3	193211454	NP_065702.2	ENSG00000197329	ENST00000358912	ENSP00000351789
PH_hs_0000815	20.7995	25.9254	14.9724	14.5191	17.3383	27.1844	8.51692	38.6359	22.3211	32.3957	33.3615	32.4966	19.9919	15.5673	30.097	18.79	25.5024	16.5091	28.0244	23.0476	58.8611	18.4652	27.8243	28.6902	0.591539	0.635754	-0.0442149	0.0415767	0.119449	0.892363	A	A	A	SNX9	sorting nexin 9	1	51429	NM_016224.3	23111056	NP_057308.1	ENSG00000130340	ENST00000392185	ENSP00000376024
PH_hs_0000816	1012.83	1158.18	1212.11	1144.03	1159.06	1310.74	1104.92	904.618	710.796	819.241	770.951	881.005	742.356	927.453	552.384	1045.7	1009.74	1092.41	955.507	839.056	1193.27	1157.41	822.346	955.438	-0.493084	-0.276666	-0.216417	1.26345e-05	0.0465552	0.157514	P	P	P	FUK	fucokinase	1	197258	NM_145059.2	63175653	NP_659496.2	ENSG00000157353	"ENST00000485034,ENST00000464499,ENST00000378912,ENST00000571514,ENST00000288078"	"ENSP00000368192,ENSP00000462584,ENSP00000288078"
PH_hs_0000817	1449.4	1139.2	726.976	1843.42	997.12	980.657	752.698	1376.61	1388.82	1497.05	1486.66	1252.53	1718.53	2608.74	1440.16	1010.11	1067.01	701.012	688.409	990.038	681.965	1127.07	1618.42	939.816	0.522013	-0.262122	0.784136	0.0544672	0.330414	0.00758119	P	P	P	RYBP	RING1 and YY1 binding protein	1	23429	NM_012234.5	299116874	NP_036366.3	NA	NA	NA
PH_hs_0000819	89.5261	211.007	125.991	44.5348	67.8774	192.384	204.893	267.092	56.5382	88.5107	60.0147	16.5002	39.7048	70.0142	18.9874	17.4811	63.511	13.9638	14.5274	20.5015	31.0183	133.745	85.4821	25.7129	-0.64579	-2.37892	1.73313	0.261899	0.00555693	0.10841	A	A	A	NRCAM	neuronal cell adhesion molecule	1	4897	"NM_001193584.1,NM_001193583.1,NM_001193582.1,NM_005010.4,NM_001037132.2"	302191650;302191648;302191646;302191645;302191644	"NP_001180513.1,NP_001180512.1,NP_001180511.1,NP_005001.3,NP_001032209.1"	ENSG00000091129	"ENST00000413765,ENST00000379028,ENST00000351718,ENST00000522550"	"ENSP00000407858,ENSP00000368314,ENSP00000325269,NA"
PH_hs_0000820	9938.57	12454.7	11385.5	10666.3	11118.6	9503.8	10417.5	10387.2	9471.49	13450.9	7017.59	10930.4	10227.8	7958.49	3938.04	13867.6	6655.44	24242.4	12011.6	26399.6	7060.88	10783.6	9920.56	13453.7	-0.120342	0.319164	-0.439505	0.350365	0.454316	0.337025	P	P	P	C7orf41	chromosome 7 open reading frame 41	1	222166	NM_152793.2	116008439	NP_690006.2	ENSG00000180354	"ENST00000324489,ENST00000324453"	"ENSP00000324755,ENSP00000324204"
PH_hs_0000821	32.9932	34.993	24.9978	41.9533	42.0753	39.5749	42.9287	41.9509	31.5453	31.9853	38.5131	44.9997	40.1431	30.4991	22.0097	26.4526	29.5264	99.9908	27.5092	37.4963	26.5521	37.0737	37.0909	38.5053	0.000667651	0.0546592	-0.0539915	0.995922	0.897416	0.898109	A	A	A	LOC730101	uncharacterized LOC730101	1	730101	"NR_024405.1,NR_024403.1"	212276041;212276032	-	NA	NA	NA
PH_hs_0000822	267.469	313.249	249.004	248.199	236.823	276.552	241.339	296.153	160.791	209.741	214.093	204.005	293.823	342.155	140.559	252.6	230.012	281.45	211.994	312.076	232.307	261.805	245.823	237.285	-0.0908722	-0.141869	0.0509971	0.564492	0.3142	0.794864	A	A	A	SCAMP5	secretory carrier membrane protein 5	1	192683	"NM_138967.3,NM_001178112.1,NM_001178111.1,NR_033660.1"	296010974;296010972;296010970;296010975	"NP_620417.1,NP_001171583.1,NP_001171582.1,-"	ENSG00000198794	"ENST00000545456,ENST00000361900,ENST00000562212,ENST00000425597"	"ENSP00000439685,ENSP00000355387,ENSP00000455313,ENSP00000406547"
PH_hs_0000823	791.661	611.51	576.964	680.495	582.964	594.903	470.038	423.764	449.51	426.441	455.971	418.495	320.16	602.051	212.52	810.394	840.233	624.474	744.323	565.054	689.902	615.505	442.342	640.986	-0.476609	0.0585221	-0.535131	0.00435389	0.780793	0.0511366	P	P	P	BTBD3	BTB (POZ) domain containing 3	1	22903	"NM_014962.2,NM_181443.1"	31317210;31317208	"NP_055777.1,NP_852108.1"	ENSG00000132640	"ENST00000378226,ENST00000405977,ENST00000399006,ENST00000254977"	"ENSP00000367471,ENSP00000384545,ENSP00000381971,ENSP00000254977"
PH_hs_0000824	1433.7	1484.06	1410.01	1866.53	1632.84	1611.09	1496.26	1124.04	958.762	1067.98	1073.91	1045.49	1531.32	1681.43	1318.58	1784.86	1802.04	2068.83	1300.54	1602.43	1587.69	1562.07	1211.85	1637.85	-0.36625	0.0683481	-0.434599	0.0165643	0.542178	0.0136937	P	P	P	AFTPH	aftiphilin	1	54812	"NM_203437.3,NM_017657.4,NM_001002243.2"	300797512;300797490;300797532	"NP_982261.2,NP_060127.3,NP_001002243.1"	ENSG00000119844	"ENST00000238855,ENST00000422803,ENST00000238856"	"ENSP00000238855,ENSP00000397726,ENSP00000238856"
PH_hs_0000825	3518.55	4308.61	3324.22	3700.15	3456.3	4116.52	3950.48	3173.96	1688.92	2195.56	2428.75	2472.51	2395.99	2633.67	1220.38	2952.91	3416.31	2842.29	2384.69	1964.32	3087.9	3767.83	2427.05	2552.68	-0.634531	-0.56172	-0.0728105	6.00899e-05	0.00432433	0.713187	P	P	P	URI1	"URI1, prefoldin-like chaperone"	1	8725	"NM_003796.3,NR_045557.1,NM_001252641.1"	357967661;358001079;358001076	"NP_003787.2,-,NP_001239570.1"	ENSG00000105176	"ENST00000392271,ENST00000312051,ENST00000574110,ENST00000542441,ENST00000360605"	"ENSP00000376097,ENSP00000312530,ENSP00000461003,ENSP00000442436,ENSP00000353817"
PH_hs_0000829	1304.3	1782.21	836.492	1140.73	1134.45	1259.83	902.425	895.075	783.85	1108.55	916.232	846.493	895.13	944.556	1328.24	1386.36	1285.08	1882.19	1027.5	1868.02	1808.55	1194.35	912.841	1512.27	-0.387787	0.340498	-0.728285	0.0557575	0.0925387	0.00277551	P	P	P	ADAR	"adenosine deaminase, RNA-specific"	1	103	"NM_001193495.1,NM_001025107.2,NM_001111.4,NM_015841.3,NM_015840.3"	301601657;301601659;301601652;301601656;301601655	"NP_001180424.1,NP_001020278.1,NP_001102.2,NP_056656.2,NP_056655.2"	ENSG00000160710	"ENST00000292205,ENST00000368471,ENST00000368474"	"ENSP00000292205,ENSP00000357456,ENSP00000357459"
PH_hs_0000830	1123.64	1044.36	1158.52	1175.32	962.03	1207.48	973.534	759.756	999.925	886.58	1066.53	963.483	831.258	1357.35	856.66	1270.73	1302.02	1597.79	891.478	919.629	1364.09	1092.13	980.697	1171.77	-0.155261	0.101551	-0.256813	0.212328	0.50595	0.172429	P	P	P	DNAJB12	"DnaJ (Hsp40) homolog, subfamily B, member 12"	1	54788	"NM_017626.4,NM_001002762.2"	194306641;194306639	"NP_060096.3,NP_001002762.2"	ENSG00000148719	"ENST00000473051,ENST00000461919"	NA
PH_hs_0000831	1844.81	1607.15	1361.48	1788.76	1553.64	1583.78	1550.53	1193.76	1278.72	1204.34	1617.18	1329.49	1343.16	1727.62	1147.2	1851.18	2046.34	2474.98	1532.3	1482.03	2122.3	1612.88	1384.89	1808.05	-0.219862	0.164795	-0.384657	0.041424	0.31456	0.052492	P	P	P	FAM219A	"family with sequence similarity 219, member A"	1	203259	"NM_001184945.1,NM_001184943.1,NM_001184942.1,NM_001184941.1,NM_001184940.1,NM_147202.1"	296531331;296531327;296531325;296531323;296531321;22218620	"NP_001171874.1,NP_001171872.1,NP_001171871.1,NP_001171870.1,NP_001171869.1,NP_671735.1"	ENSG00000164970	"ENST00000445726,ENST00000297620,ENST00000379080,ENST00000379081,ENST00000379087,ENST00000379089"	"ENSP00000392452,ENSP00000297620,ENSP00000368371,ENSP00000368372,ENSP00000368380,ENSP00000368382"
PH_hs_0000832	1936.69	2092.46	1926.95	2119.64	2524.45	2061.08	2008.51	1655.17	1147.83	1306.04	1751.89	1469.01	1931.03	1380.63	559.609	1834.45	1911.99	2145.25	1384.55	1080	1545.54	2095.68	1520.23	1494.48	-0.463131	-0.487772	0.0246403	0.000921835	0.0265505	0.913365	P	P	P	HENMT1	HEN1 methyltransferase homolog 1 (Arabidopsis)	1	113802	"NM_001102592.1,NM_144584.2"	156564366;156564364	"NP_001096062.1,NP_653185.2"	ENSG00000162639	"ENST00000402983,ENST00000493676,ENST00000420055,ENST00000370032,ENST00000370031"	"ENSP00000385655,ENSP00000403953,ENSP00000359049,ENSP00000359048"
PH_hs_0000833	154.042	135.512	114.49	113.312	154.547	153.672	132.516	147.452	122.963	107.486	148.718	154.498	128.641	141.086	51.0014	243.49	243.84	198.866	147.437	130.993	257.294	136.87	135.835	181.846	-0.0109527	0.40991	-0.420863	0.913596	0.17285	0.163767	A	A	A	USP46	ubiquitin specific peptidase 46	1	64854	"NM_001134223.1,NM_022832.3"	197116354;197116353	"NP_001127695.1,NP_073743.2"	NA	NA	NA
PH_hs_0000835	637.679	554.821	518.966	528.27	628.521	579.274	525.175	513.2	484.528	475.06	514.394	481.002	579.314	643.566	274.359	654.837	640.042	719.195	639.878	576.091	767.495	567.529	527.295	610.271	-0.106085	0.104755	-0.210839	0.206665	0.521649	0.238803	P	P	P	RUFY3	RUN and FYVE domain containing 3	1	22902	NM_014961.3	195236788	NP_055776.1	ENSG00000018189	ENST00000226328	ENSP00000226328
PH_hs_0000836	121.539	125.066	91.9936	51.6614	143.792	118.988	112.209	134.039	107.771	117	137.119	127.498	143.266	134.084	94.188	140.066	131.504	127.361	126.963	127.513	163.119	109.321	128.683	130.102	0.235245	0.251069	-0.0158241	0.15048	0.156891	0.878236	A	A	A	CCDC136	coiled-coil domain containing 136	1	64753	NM_022742.4	319655555	NP_073579.4	ENSG00000128596	"ENST00000471729,ENST00000494552,ENST00000480137,ENST00000297788"	"ENSP00000417931,ENSP00000297788"
PH_hs_0000837	759.567	871.506	532.488	623.641	608.721	841.632	998.681	587.25	532.982	530.543	688.486	631.502	793.25	764.24	253.502	475.488	645.911	647.44	504.187	429.586	748.852	748.034	646.893	529.281	-0.209576	-0.499071	0.289495	0.206213	0.0303422	0.144467	P	P	P	ULK3	unc-51-like kinase 3 (C. elegans)	1	25989	NM_001099436.1	150456431	NP_001092906.1	ENSG00000140474	"ENST00000568273,ENST00000568718,ENST00000567472,ENST00000570276,ENST00000569437,ENST00000561725,ENST00000566479,ENST00000440863"	"ENSP00000454583,ENSP00000456051,ENSP00000400312"
PH_hs_0000839	1709.54	2280.86	1564.56	2137.93	1741.85	2166.04	1614.58	1696.7	1188.84	1298	1638.96	1614.02	1543.41	1724.19	790.648	1276.51	1629.53	1839.1	1570.33	1536.51	1844.8	1887.91	1529.16	1498.2	-0.30405	-0.333558	0.0295078	0.0238891	0.0504672	0.849962	P	P	P	FAM220A	"family with sequence similarity 220, member A"	1	84792	NM_001037163.1	81174548	NP_001032240.1	ENSG00000178397	ENST00000313324	ENSP00000317289
PH_hs_0000840	1211.13	1148.22	1173.99	1210.34	1332.67	1161.46	1056.48	865.381	631.075	796.724	731.045	863.502	770.876	923.41	578.016	907.432	1205.44	910.028	1050.46	653.553	979.749	1184.9	797.43	897.81	-0.571333	-0.400282	-0.171052	4.60809e-06	0.0123779	0.298703	P	P	P	CYTH3	cytohesin 3	1	9265	NM_004227.3	33946275	NP_004218.1	ENSG00000008256	ENST00000350796	ENSP00000297044
PH_hs_0000841	241.254	227.158	155.52	225.577	204.755	199.95	285.453	190.853	127.482	188.022	198.187	221.001	178.922	228.568	160.665	145.498	217.529	206.777	163.378	166.497	157.63	219.952	190.434	173.996	-0.207904	-0.338134	0.13023	0.159123	0.029485	0.329454	A	A	A	HINFP	histone H4 transcription factor	1	25988	"NM_001243259.1,NM_198971.2,NM_015517.4"	343098413;343098382;343098381	"NP_001230188.1,NP_945322.1,NP_056332.2"	ENSG00000172273	ENST00000527755	NA
PH_hs_0000842	149.799	112.62	11.9816	59.7188	108.82	112.692	95.2711	105.085	24.0536	102.512	123.136	110.5	126.518	113.559	41.2695	113.659	122.508	138.427	104.547	114.523	150.014	92.9861	100.766	112.135	0.115923	0.270153	-0.154229	0.723011	0.389617	0.55404	A	A	A	MANEAL	"mannosidase, endo-alpha-like"	1	149175	"NM_001113482.1,NM_001031740.2,NM_152496.2"	164698459;164698458;164698457	"NP_001106954.1,NP_001026910.1,NP_689709.1"	NA	NA	NA
PH_hs_0000843	286.955	249.64	231.495	138.088	310.059	273.115	209.433	341.573	262.526	275.55	259.951	234.5	278.759	369.568	173.16	373.694	364.556	411.388	429.253	398.602	540.531	242.684	288.918	384.455	0.251584	0.663736	-0.412152	0.129289	0.0142475	0.0673773	A	A	P	KIAA1045	KIAA1045	1	23349	NM_015297.1	149944592	NP_056112.1	ENSG00000122733	ENST00000242315	ENSP00000242315
PH_hs_0000845	51.5509	43.8975	36.0025	30.5504	39.7171	47.0043	35.5085	55.5953	38.6135	48.559	45.5961	40.5002	55.2465	61.5339	34.4628	48.3505	59.973	61.9076	32.6021	46.0082	59.1565	40.6045	49.3778	48.923	0.282224	0.268874	0.0133504	0.0606918	0.151188	0.936597	A	A	A	VSTM2L	V-set and transmembrane domain containing 2 like	1	128434	NM_080607.2	149588714	NP_542174.1	ENSG00000132821	"ENST00000373458,ENST00000373461"	"ENSP00000362557,ENSP00000362560"
PH_hs_0000846	2618.54	3453.75	3032.16	2577.95	2794.55	3682.38	3706.22	2164.07	1443.89	1788.18	1690.06	1829.99	2481.6	2170.55	555.783	1897.04	2610.57	1723.55	2157.51	1692.65	2512.73	3123.65	1938.33	1878.55	-0.688415	-0.733614	0.0452	0.000296929	0.00249516	0.842	P	P	P	SLC25A38	"solute carrier family 25, member 38"	1	54977	NM_017875.2	157388924	NP_060345.2	ENSG00000144659	ENST00000273158	ENSP00000273158
PH_hs_0000847	16.4966	12.4952	11.4989	4.51383	13.0455	13.5245	10.47	22.0469	13.5282	17.4799	18.1166	15	11.3788	14.1026	7.98255	17.9123	14.0122	10.9633	11.0686	12.0027	15.6186	11.7206	15.9504	12.7943	0.444543	0.126453	0.31809	0.0494032	0.577689	0.110792	A	A	A	KALRN	"kalirin, RhoGEF kinase"	1	8997	NM_003947.4	254826753	NP_003938.1	ENSG00000160145	"ENST00000240874,ENST00000460856"	"ENSP00000240874,ENSP00000418611"
PH_hs_0000848	665.939	621.709	622.955	572.362	635.464	684.629	788.07	510.734	444.814	440.118	372.81	420.494	572.389	585.891	386.52	530.035	641.783	706.975	412.533	371.068	661.83	655.875	478.178	530.106	-0.455873	-0.30714	-0.148733	0.000822182	0.0650763	0.420007	P	P	P	DMAP1	DNA methyltransferase 1 associated protein 1	1	55929	"NM_001034024.1,NM_001034023.1,NM_019100.4"	78000212;78000210;78000209	"NP_001029196.1,NP_001029195.1,NP_061973.1"	ENSG00000178028	"ENST00000494092,ENST00000488433,ENST00000372289,ENST00000315913,ENST00000361745"	"ENSP00000361363,ENSP00000312697,ENSP00000354697"
PH_hs_0000851	55.1226	50.4563	41.4945	32.0168	54.6683	47.0062	32.0185	45.5739	30.6059	42.0201	34.4843	26.4998	62.1381	48.517	19.9669	51.905	33.5065	73.9095	67.206	98.0244	42.5859	44.6833	41.4056	55.3006	-0.10991	0.307559	-0.417469	0.58933	0.350578	0.240943	A	A	A	ANGPTL2	angiopoietin-like 2	1	23452	NM_012098.2	34577067	NP_036230.1	ENSG00000136859	"ENST00000373417,ENST00000373425"	"ENSP00000362516,ENSP00000362524"
PH_hs_0000852	870.005	1445.25	912.529	1033.06	1089.27	1435.87	1089.8	561.857	488.886	713.137	571.328	728.496	783.154	693.326	1064.63	1100.31	1248.63	2206.12	697.916	759.968	1308.77	1125.11	648.598	1198.05	-0.794672	0.0906177	-0.88529	0.000946159	0.734684	0.0267887	P	P	P	SESN2	sestrin 2	1	83667	NM_031459.4	324072719	NP_113647.1	ENSG00000130766	ENST00000253063	ENSP00000253063
PH_hs_0000853	1832.87	1891.29	1634.13	1629.21	1991.23	2016.01	1777.33	1456.18	902.101	1139.47	1126.24	1096.99	1167.25	1191.42	683.302	1636.29	1625.29	1204.99	1273.15	1179.25	1826.03	1824.58	1154.24	1346.9	-0.660629	-0.437924	-0.222705	4.62315e-06	0.0160136	0.256337	P	P	P	RSAD1	radical S-adenosyl methionine domain containing 1	1	55316	NM_018346.1	8922910	NP_060816.1	ENSG00000136444	ENST00000258955	ENSP00000258955
PH_hs_0000854	24.0097	20.4484	14.0001	7.00368	17.534	19.6178	17.0338	21.4609	17.0777	19.0099	23.529	24.0013	20.1512	26.5125	13.0476	20.8058	26.0004	28.4085	17.5595	23.4988	32.7259	17.0925	21.6775	23.1495	0.342836	0.437618	-0.0947827	0.0846642	0.0879528	0.612236	A	A	A	RASL11B	"RAS-like, family 11, member B"	1	65997	NM_023940.2	34147350	NP_076429.1	ENSG00000128045	"ENST00000505041,ENST00000248706"	ENSP00000248706
PH_hs_0000855	941.709	1247.23	932.851	1110.59	831.71	1412.17	1130.75	735.581	591.36	966.481	892.738	1423.47	1268.22	716.61	290.366	406.896	553.013	532.895	1429.5	740.082	1382.88	1086.72	942.066	762.233	-0.206076	-0.511671	0.305595	0.318772	0.125501	0.408846	P	P	P	TSPAN5	tetraspanin 5	1	10098	NM_005723.3	269995959	NP_005714.2	ENSG00000168785	ENST00000505184	ENSP00000423916
PH_hs_0000857	1274.92	1096.2	1128.51	1486.55	1085.92	1001.62	1039.5	766.987	653.48	727.284	757.863	636.003	831.523	816.587	924.333	922.777	995.402	1829.53	766.858	896.083	998.176	1159.03	741.39	1047.59	-0.644619	-0.145843	-0.498776	0.000281938	0.471401	0.0624685	P	P	P	FAM160A2	"family with sequence similarity 160, member A2"	1	84067	"NM_001098794.1,NM_032127.3"	149393137;149393139	"NP_001092264.1,NP_115503.2"	ENSG00000051009	"ENST00000265978,ENST00000529360,ENST00000449352"	"ENSP00000265978,ENSP00000416918"
PH_hs_0000860	114.335	154.598	126.008	148.002	148.797	166.002	151.135	117.743	67.0943	100.537	161.875	141.502	150.118	124.561	43.5925	87.5918	102.018	76.3651	53.65	64.9952	75.5081	144.125	123.347	71.96	-0.224596	-1.00206	0.777459	0.168563	1.21844e-05	0.00496626	A	A	A	FAM82A2	"family with sequence similarity 82, member A2"	1	55177	NM_018145.1	8922531	NP_060615.1	ENSG00000137824	"ENST00000338376,ENST00000558777,ENST00000560588,ENST00000260385"	"ENSP00000342493,ENSP00000453357,ENSP00000260385"
PH_hs_0000861	47.3283	38.5021	21.9955	20.6827	34.1633	36.0223	32.1146	47.0078	37.6742	37.5496	57.1431	55.001	59.8532	58.1258	50.9728	43.1349	51.4749	53.7395	29.9966	63.0136	60.7668	32.9727	50.3364	50.4427	0.610331	0.613375	-0.0030444	0.0049571	0.00822332	0.985087	A	A	A	SYT4	synaptotagmin IV	1	6860	NM_020783.3	215272342	NP_065834.1	ENSG00000132872	ENST00000255224	ENSP00000255224
PH_hs_0000862	14.4958	11.4949	8.49889	7.04953	10.0103	10.78	8.51692	12.5498	7.52251	10.0093	11.4687	11.5002	11.5381	15.0173	10.0673	14.9269	13.4942	24.4463	13.0409	17.0028	20.0848	10.1209	11.3723	16.1519	0.168181	0.674363	-0.506182	0.343232	0.0166036	0.0436844	A	A	A	SV2B	synaptic vesicle glycoprotein 2B	1	9899	"NM_001167580.1,NM_014848.4"	262399382;262399381	"NP_001161052.1,NP_055663.1"	ENSG00000185518	ENST00000557410	ENSP00000450992
PH_hs_0000864	254.765	343.801	258.978	356.21	137.847	367.961	283.179	262.991	179.016	217.708	259.02	287.005	399.402	394.923	43.9355	189.97	226.992	194.917	198.071	171.006	201.437	286.106	285.723	175.19	-0.00192995	-0.707631	0.705701	0.993184	0.0136639	0.0163643	A	A	A	CARKD	carbohydrate kinase domain containing	1	55739	"NM_001242881.1,NM_018210.3,NM_001242883.1,NM_001242882.1,NR_040104.1,NR_040103.1"	338968896;338968895;338968900;338968898;338968902;338968903	"NP_001229810.1,NP_060680.2,NP_001229812.1,NP_001229811.1,-"	ENSG00000213995	"ENST00000458711,ENST00000309957,ENST00000470164"	"ENSP00000412789,ENSP00000311984,NA"
PH_hs_0000865	326.843	323.499	310.011	262.275	336.06	334.344	336.433	295.352	237.648	276.158	250.858	247.494	296.791	310.684	147.688	284.115	287.973	261.652	202.573	195.526	321.652	318.495	273.569	243.025	-0.219365	-0.390163	0.170798	0.01008	0.018071	0.269982	P	A	A	RNMT	RNA (guanine-7-) methyltransferase	1	8731	NM_003799.1	4506566	NP_003790.1	ENSG00000101654	"ENST00000262173,ENST00000383314"	"ENSP00000262173,ENSP00000372804"
PH_hs_0000866	621.821	559.855	585.982	616.454	646.956	623.761	737.401	567.578	468.859	594.078	543.918	587.487	731.39	918.807	411.154	666.561	566.423	545.179	586.685	593.046	651.823	627.462	630.303	574.41	0.00651753	-0.127446	0.133963	0.963658	0.194406	0.410048	P	P	P	OMA1	OMA1 zinc metallopeptidase homolog (S. cerevisiae)	1	115209	NM_145243.3	52851455	NP_660286.1	ENSG00000162600	"ENST00000476933,ENST00000371226"	ENSP00000360270
PH_hs_0000867	404.356	504.729	421.062	549.357	500.675	588.331	488.778	371.914	236.008	266.909	285.681	294.5	399.151	357.622	155.817	343.853	453.095	427.891	365.728	347.58	441.627	493.898	315.969	362.227	-0.644429	-0.447318	-0.19711	0.00019423	0.0159364	0.325896	P	P	P	SMYD3	SET and MYND domain containing 3	1	64754	"NM_001167740.1,NM_022743.2"	267844823;267844822	"NP_001161212.1,NP_073580.1"	ENSG00000185420	"ENST00000541742,ENST00000388985,ENST00000493441,ENST00000483072,ENST00000490107,ENST00000366517,ENST00000366516,ENST00000488153,ENST00000470510,ENST00000492487"	"ENSP00000444184,ENSP00000373637,ENSP00000419184"
PH_hs_0000868	1561.82	1781.59	1456.04	1938	1712.71	1815.68	1948.08	1369.67	884.43	992.662	961.197	1066.02	1425.57	1397.21	543.616	1424.55	1619.01	1523.77	1276.62	1341.52	1438.04	1744.84	1156.68	1309.59	-0.593109	-0.413984	-0.179125	0.000239457	0.018366	0.362776	P	P	P	HADH	hydroxyacyl-CoA dehydrogenase	1	3033	"NM_001184705.2,NM_005327.4"	296179426;296179428	"NP_001171634.2,NP_005318.3"	ENSG00000138796	"ENST00000454409,ENST00000505878,ENST00000309522,ENST00000403312"	"ENSP00000395167,ENSP00000425952,ENSP00000312288,ENSP00000385638"
PH_hs_0000869	4470.33	4275.98	4214.04	4228.61	4174.38	5037.2	4409.24	3746.22	3110.94	3772.62	3272.16	3588.52	4231.36	4551.42	2471.02	4644.95	4741.64	5593.9	3163.53	3960.41	3487.7	4401.4	3753.32	4009.02	-0.229795	-0.134712	-0.0950827	0.0158597	0.379675	0.580925	P	P	P	ERBB2IP	erbb2 interacting protein	1	55914	"NM_001253701.1,NM_001253699.1,NM_001253698.1,NM_018695.3,NM_001253697.1,NM_001006600.2"	358679322;358679317;358679315;358679313;358679310;358679314	"NP_001240630.1,NP_001240628.1,NP_001240627.1,NP_061165.1,NP_001240626.1,NP_001006600.1"	ENSG00000112851	ENST00000380943	ENSP00000370330
PH_hs_0000870	1577.98	2675.56	1100.18	1358.88	1432.51	1696.34	1162.1	1479.41	1140.66	1426.33	809.124	842.523	1168.05	1177.45	1836.18	2272.71	1617.46	2841.08	964.007	2934.06	1860.24	1571.94	1149.08	2046.53	-0.452065	0.380641	-0.832706	0.0914721	0.178578	0.0134587	P	P	P	SMCHD1	structural maintenance of chromosomes flexible hinge domain containing 1	1	23347	NM_015295.2	148839304	NP_056110.2	ENSG00000101596	ENST00000320876	ENSP00000326603
PH_hs_0000871	829.234	779.425	1024.04	595.45	781.845	859.478	791.311	470.078	510.599	483.284	513.437	442	450.357	702.35	720.164	1712.98	1289	1100.22	590.734	730.084	902.392	808.683	510.301	1006.51	-0.664227	0.315716	-0.979943	0.000374708	0.244957	0.0151663	P	P	P	NOTCH2	notch 2	1	4853	NM_024408.3	317008612	NP_077719.2	ENSG00000266766|ENSG00000134250	ENST00000581899|ENST00000256646	ENSP00000464488|ENSP00000256646
PH_hs_0000872	867.948	1114.51	748.636	798.045	752.902	1095.94	910.402	616.003	464.14	444.964	608.335	492.009	489.268	636.665	420.949	823.128	845.233	826.399	510.444	546.574	921.699	898.34	535.912	699.204	-0.745266	-0.361549	-0.383717	0.000345271	0.0594951	0.0799971	P	P	P	UBAP2L	ubiquitin associated protein 2-like	1	9898	NM_001127320.1	188497755	NP_001120792.1	ENSG00000143569	ENST00000343815	ENSP00000345308
PH_hs_0000873	2309.72	2820.24	2443	3419.35	2692.7	2986.4	2099.84	2139.1	2768.11	3182.37	1978.42	1765	2116.22	2792.58	4325.46	3119.59	2740.98	5108.15	2436.68	3973.46	2346.22	2681.61	2391.69	3435.79	-0.165069	0.357546	-0.522614	0.285698	0.118556	0.0438382	P	P	P	previous version conserved probe	NA	7	NA	NA	NA	NA	NA	NA	NA
PH_hs_0000874	310.804	332.662	287.493	198.914	161.358	273.346	217.365	258.227	163.578	183.877	203.8	173.999	194.279	277.113	188.279	227.331	252.056	215.247	182.07	209.524	408.95	254.563	207.839	240.494	-0.292557	-0.0820236	-0.210534	0.135247	0.717128	0.356586	A	A	A	previous version conserved probe	NA	7	NA	NA	NA	NA	NA	NA	NA
PH_hs_0000876	671.801	691.76	439.982	632.981	572.299	577.746	509.902	414.991	411.952	348.188	458.173	470.992	528.396	957.687	649.714	719.005	886.858	715.637	635.491	435.048	658.241	585.21	512.911	671.428	-0.190246	0.198277	-0.388523	0.414904	0.186987	0.115697	P	P	P	C17orf79	chromosome 17 open reading frame 79	1	55352	NM_018405.3	217416380	NP_060875.2	ENSG00000172301	"ENST00000496655,ENST00000378634,ENST00000302362"	"ENSP00000464423,ENSP00000367901,ENSP00000304327"
PH_hs_0000878	3624.43	3013.83	2447.45	3348.74	2891.26	2451.77	2494.35	2712.68	1913.1	2274.14	2627.15	2724.05	2487.35	3002.21	2092.22	2515.46	2613.68	2796.2	2062.02	2545.13	2378.8	2895.97	2534.38	2429.07	-0.192413	-0.253642	0.0612289	0.130396	0.0461729	0.54433	P	P	P	TM9SF3	transmembrane 9 superfamily member 3	1	56889	NM_020123.3	190194385	NP_064508.3	NA	NA	NA
PH_hs_0000879	1143.25	1389.83	1265.98	1521.12	1311.64	1508.54	1255.07	1248.16	1216.01	1113.44	1582.23	1142	1148.91	1259.01	364.251	1271.84	1193.42	1448.98	1045.86	996.434	1268	1342.21	1244.25	1084.11	-0.109327	-0.308091	0.198764	0.243857	0.10929	0.302824	P	P	P	CCDC47	coiled-coil domain containing 47	1	57003	NM_020198.2	171906581	NP_064583.2	ENSG00000108588	ENST00000225726	ENSP00000225726
PH_hs_0000880	990.809	1030.64	1039	794.791	964.68	1070.07	831.301	854.219	752.166	904.957	691.697	778.483	792.148	1093.25	829.528	1081.13	983.044	1202.93	727.233	1097.2	934.67	960.185	838.132	979.391	-0.196136	0.0285725	-0.224709	0.0821564	0.800525	0.102761	P	P	P	STAG2	stromal antigen 2	1	10735	"NM_006603.4,NM_001042751.1,NM_001042750.1,NM_001042749.1"	112789533;112789529;112789527;112789525	"NP_006594.3,NP_001036216.1,NP_001036215.1,NP_001036214.1"	ENSG00000101972	"ENST00000371157,ENST00000371160"	"ENSP00000360199,ENSP00000360202"
PH_hs_0000882	1046.77	722.521	546.968	761.331	833.186	824.976	976.54	673.326	443.535	499.37	720.76	1118.98	642.568	845.143	274.911	799.776	787.789	778.314	701.755	737.527	936.062	816.042	706.241	716.591	-0.208483	-0.187494	-0.0209891	0.321759	0.342362	0.93047	P	P	P	CISH	cytokine inducible SH2-containing protein	1	1154	"NM_145071.2,NM_013324.5"	196049369;195976770	"NP_659508.1,NP_037456.5"	ENSG00000114737	"ENST00000348721,ENST00000443053,ENST00000491847"	"ENSP00000294173,ENSP00000409346,NA"
PH_hs_0000883	6775.17	7287.37	6903.64	5785.04	6511.47	8012.88	6825.02	5816.12	4968.42	4761.39	4242.69	4594.84	4832.16	5104.53	4039.06	7521.82	7668.9	8342.33	5653.81	5167.63	8058.44	6871.51	4902.88	6636	-0.486998	-0.0503136	-0.436684	7.05647e-05	0.738248	0.0332586	P	P	P	LSM14A	"LSM14A, SCD6 homolog A (S. cerevisiae)"	1	26065	"NM_001114093.1,NM_015578.2"	166197711;166197709	"NP_001107565.1,NP_056393.2"	ENSG00000257103|ENSG00000262860	"ENST00000433627,ENST00000544216|ENST00000575388,ENST00000570386,ENST00000575811"	"ENSP00000413964,ENSP00000446271|ENSP00000460420,ENSP00000461225"
PH_hs_0000884	293.367	353.501	236.475	605.219	368.892	351.339	280.522	326.572	253.301	305.509	346.983	366.49	625.137	365.966	119.521	290.889	276.482	1142.59	526.796	735.554	606.375	355.616	369.994	528.315	0.0571806	0.571076	-0.513895	0.825778	0.248641	0.286594	P	P	P	FHL2	four and a half LIM domains 2	1	2274	"NM_001039492.2,NM_201557.3,NM_201555.1,NM_001450.3"	194473743;194394202;42403574;42403584	"NP_001034581.1,NP_963851.2,NP_963849.1,NP_001441.4"	ENSG00000115641	"ENST00000336660,ENST00000358129,ENST00000452732,ENST00000408995,ENST00000409807,ENST00000322142,ENST00000393352,ENST00000530340,ENST00000393353,ENST00000344213"	"ENSP00000338270,ENSP00000350846,ENSP00000414872,ENSP00000386633,ENSP00000386665,ENSP00000322909,ENSP00000377020,ENSP00000433567,ENSP00000377021,ENSP00000344266"
PH_hs_0000885	1076.63	1036.87	886.527	924.112	1173.27	1077.08	1161.3	720.58	839.557	671.784	605.377	813.986	880.316	826.125	227.506	715.534	950.693	706.469	1042.79	567.408	878.809	1047.97	765.389	727.03	-0.45333	-0.527509	0.0741795	0.000302968	0.0207291	0.737062	P	P	P	ESYT1	extended synaptotagmin-like protein 1	1	23344	"NM_001184796.1,NM_015292.2"	296317243;296317242	"NP_001171725.1,NP_056107.1"	ENSG00000139641	ENST00000394048	ENSP00000377612
PH_hs_0000888	49.0399	50.8994	42.4968	39.601	51.6332	55.0416	40.5354	57.6458	38.6443	51.5421	46.5186	44.5024	62.2178	68.028	36.4427	65.801	55.4989	69.4537	41.4623	79.0163	62.2312	47.0353	52.7284	58.558	0.164837	0.316123	-0.151286	0.242095	0.100945	0.422229	A	A	A	A1CF	APOBEC1 complementation factor	1	29974	"NM_138932.2,NM_014576.3,NM_001198820.1,NM_001198819.1,NM_001198818.1,NM_138933.2"	311771757;311771756;311771767;311771765;311771763;311771758	"NP_620310.1,NP_055391.2,NP_001185749.1,NP_001185748.1,NP_001185747.1,NP_620311.1"	ENSG00000148584	"ENST00000395489,ENST00000395495,ENST00000282641,ENST00000373995,ENST00000373997,ENST00000373993,ENST00000374001"	"ENSP00000378868,ENSP00000378873,ENSP00000282641,ENSP00000363107,ENSP00000363109,ENSP00000363105,ENSP00000363113"
PH_hs_0000889	836.45	1354.33	960.594	1168.31	1151.41	1222.13	929.223	1038.01	778.091	974.679	843.713	769.992	845.15	927.031	792.672	837.899	742.148	828.027	753.275	985.732	656.098	1088.92	882.38	799.407	-0.303426	-0.445896	0.14247	0.0280563	0.00511817	0.15287	P	P	P	C11orf54	chromosome 11 open reading frame 54	1	28970	NM_014039.2	21361494	NP_054758.2	ENSG00000182919	ENST00000331239	ENSP00000331209
PH_hs_0000890	235.613	105.634	276.514	80.8059	269.533	249.095	217.262	326.48	561.693	205.075	594.213	193.998	557.76	675.336	51.6379	21.9133	20.9804	149.986	355.497	306.517	507.056	204.922	444.937	201.941	1.11852	-0.0211437	1.13967	0.0181586	0.970453	0.0376647	A	P	A	PDK4	"pyruvate dehydrogenase kinase, isozyme 4"	1	5166	NM_002612.3	94421466	NP_002603.1	ENSG00000004799	ENST00000005178	ENSP00000005178
PH_hs_0000891	104.492	186.117	156.008	171.457	174.147	179.858	167.905	185.117	124.249	170.328	182.324	169.502	263.138	300.554	153.277	85.0069	124.524	160.654	117.131	133.001	71.6517	162.855	199.316	120.749	0.291471	-0.431569	0.72304	0.18455	0.0238161	0.0143807	A	A	A	OIT3	oncoprotein induced transcript 3	1	170392	NM_152635.1	22749296	NP_689848.1	ENSG00000138315	ENST00000334011	ENSP00000333900
PH_hs_0000892	136.115	134.43	92.5063	130.022	126.938	114.307	134.518	92.15	105.461	101.401	103.836	106.997	164.86	142.422	79.2101	104.78	100.998	137.061	118.867	102.515	126.684	124.119	116.733	110.016	-0.088522	-0.17401	0.0854878	0.540572	0.15964	0.597468	A	A	A	previous version conserved probe	NA	7	NA	NA	NA	NA	NA	NA	NA
PH_hs_0000893	64.1263	47.3414	42.0025	24.1502	57.1549	62.5396	52.006	83.4389	47.0754	45.6014	81.3681	62.4989	77.6001	77.1581	29.9503	74.0809	53.0208	80.3657	44.9801	67.0321	83.4138	49.903	67.8201	61.8348	0.442588	0.309294	0.133294	0.0461804	0.219476	0.547977	A	A	A	C5orf27	chromosome 5 open reading frame 27	1	202299	NR_026936.1	223972624	-	ENSG00000236882	ENST00000436592	ENSP00000423049
PH_hs_0000894	611.833	1124.06	522.026	596.772	701.429	986.154	980.406	589.116	313.936	424.963	398.628	285.502	416.303	462.743	262.689	435.507	495.55	339.633	365.922	309.013	545.273	788.955	413.027	393.369	-0.933705	-1.00406	0.0703525	0.0046094	0.00345162	0.722789	P	P	P	TRAF4	TNF receptor-associated factor 4	1	9618	NM_004295.3	118402591	NP_004286.2	ENSG00000076604	"ENST00000444415,ENST00000262395"	"ENSP00000438154,ENSP00000262395"
PH_hs_0000896	45.0182	93.0573	79.0073	98.2349	97.3917	93.4768	109.991	56.2582	43.0408	50.525	54.4458	105.999	177.761	36.5003	30.076	34.7938	68.4911	33.4093	25.9636	24.5068	44.7087	88.0254	74.933	37.4213	-0.232319	-1.23406	1.00174	0.545356	0.000324207	0.102294	A	A	A	FAM110C	"family with sequence similarity 110, member C"	1	642273	NM_001077710.2	284447293	NP_001071178.2	ENSG00000184731	ENST00000327669	ENSP00000328347
PH_hs_0000897	5.00202	4.50935	2.49886	5.49143	4.0362	12.7221	3.51403	12.5498	5.00474	4.00882	7.00476	6.49984	4.52705	9.50905	3.51202	4.00094	5.00008	5.49449	3.00261	4.00003	6.02786	5.39629	7.01486	4.434	0.378447	-0.283358	0.661805	0.366423	0.495834	0.0715181	A	A	A	PNMAL1	paraneoplastic Ma antigen family-like 1	1	55228	"NM_001103149.1,NM_018215.3"	156766053;156766052	"NP_001096619.1,NP_060685.2"	ENSG00000182013	"ENST00000438932,ENST00000313683"	"ENSP00000410273,ENSP00000318131"
PH_hs_0000898	217.907	284.929	169.978	317.189	380.166	283.316	270.853	171.411	202.792	243.548	137.346	180.002	517.014	323.051	556.93	268.866	303.399	589.565	313.653	299.034	327.047	274.905	253.595	379.785	-0.116411	0.466247	-0.582658	0.71048	0.0973312	0.099463	A	A	P	CAMKK1	"calcium/calmodulin-dependent protein kinase kinase 1, alpha"	1	84254	"NM_032294.2,NM_172206.1"	27437009;27437010	"NP_115670.1,NP_757343.1"	ENSG00000004660	"ENST00000381771,ENST00000348335,ENST00000381769"	"ENSP00000371190,ENSP00000323118,ENSP00000371188"
PH_hs_0000900	33.0334	53.343	47.506	32.0856	50.0835	57.9901	54.4473	38.6515	12.9815	27.5063	21.5016	27.4998	50.4406	28.9774	10.9839	22.467	35.5026	13.483	19.0756	13.0027	31.946	46.927	29.6512	20.923	-0.662326	-1.16533	0.503006	0.0140929	0.000394794	0.160909	A	A	A	MAGEE1	"melanoma antigen family E, 1"	1	57692	NM_020932.2	291045210	NP_065983.1	ENSG00000198934	ENST00000361470	ENSP00000354912
PH_hs_0000903	1294.76	1380.23	990.493	1503.13	1151.16	1294.05	1359.43	950.578	992.078	842.206	1101.45	1088.51	1161.52	1373.26	648.311	1401.48	1506.37	1647.98	1010.47	1458.13	1200.34	1281.89	1072.8	1267.58	-0.256896	-0.0161968	-0.240699	0.0386878	0.923361	0.213091	P	P	P	CYTH2	cytohesin 2	1	9266	"NM_017457.5,NM_004228.6"	335883182;335883181	"NP_059431.1,NP_004219.3"	ENSG00000105443	"ENST00000474209,ENST00000325139,ENST00000391881,ENST00000460595,ENST00000452733"	"ENSP00000314566,ENSP00000375753,ENSP00000408236"
PH_hs_0000905	798.125	785.747	664.514	723.113	844.326	781.369	944.233	850.934	504.509	574.563	659.57	569.497	773.699	721.554	435.343	541.287	848.512	707.994	551.3	487.526	895.89	791.632	664.904	638.265	-0.251685	-0.310676	0.0589908	0.050699	0.0757705	0.754318	P	P	P	B3GNT1	"UDP-GlcNAc:betaGal beta-1,3-N-acetylglucosaminyltransferase 1"	1	11041	NM_006876.2	92091577	NP_006867.1	ENSG00000174684	ENST00000311181	ENSP00000309096
PH_hs_0000907	33.5436	34.8951	26.5036	17.5894	36.1654	45.0621	28.9927	56.8286	21.5974	34.5494	41.6195	30.0007	35.2547	47.531	28.9918	48.843	34.4746	69.8832	25.1694	54.0135	62.1339	31.8217	38.1973	46.2156	0.26346	0.53837	-0.27491	0.268199	0.0786988	0.328191	A	A	A	NOTCH3	notch 3	1	4854	NM_000435.2	134244284	NP_000426.2	ENSG00000074181	ENST00000263388	ENSP00000263388
PH_hs_0000908	24.7891	35.2241	33.9956	54.6776	43.5608	41.9821	45.5863	30.1258	13.8284	30.0448	13.9573	12.001	48.4745	101.006	4.00176	31.0992	24.4824	13.5086	23.9323	19.9817	45.2211	39.9737	35.634	23.1753	-0.165794	-0.786461	0.620667	0.738432	0.0191136	0.363682	A	A	A	RPP25	ribonuclease P/MRP 25kDa subunit	1	54913	NM_017793.2	93277073	NP_060263.2	ENSG00000178718	ENST00000499788	ENSP00000446246
PH_hs_0000909	89.0761	65.9034	55.0072	42.0679	65.5834	84.5704	78.8534	55.9189	58.9019	62.3979	63.9913	58.4986	64.0217	80.5662	48.427	90.2838	74.9293	62.1	54.9593	37.9924	62.3771	68.7231	63.4709	61.5813	-0.114699	-0.158304	0.0436047	0.475309	0.44668	0.798983	A	A	A	RAPGEF3	Rap guanine nucleotide exchange factor (GEF) 3	1	10411	"NM_001098532.2,NM_006105.5,NM_001098531.2"	196259789;196259788;196259787	"NP_001092002.1,NP_006096.2,NP_001092001.1"	ENSG00000079337	"ENST00000541821,ENST00000389211,ENST00000171000,ENST00000389212,ENST00000488250,ENST00000479866,ENST00000482843,ENST00000395360,ENST00000549151,ENST00000547856,ENST00000449771"	"ENSP00000438798,ENSP00000373863,ENSP00000171000,ENSP00000373864,ENSP00000448619,ENSP00000449905,ENSP00000395708"
PH_hs_0000910	2327.66	2377.43	1830.18	2220.4	2094.43	2738.8	2177.94	1888.14	1232.4	1575.7	1583.17	1780.02	1600.73	1779.83	792.104	1701.39	1840.85	1983.26	1305.94	1660.43	1484.08	2252.41	1634.29	1538.29	-0.462807	-0.550137	0.0873298	0.000668374	0.00260153	0.586757	P	P	P	KIAA1191	KIAA1191	1	57179	"NM_001079685.1,NM_001079684.1,NM_020444.3"	119120891;119120887;119120886	"NP_001073153.1,NP_001073152.1,NP_065177.2"	ENSG00000122203	"ENST00000393725,ENST00000393728,ENST00000298569"	"ENSP00000377326,ENSP00000298569"
PH_hs_0000911	507.164	500.546	364.501	558.224	465.382	524.122	522.438	400.16	397.361	351.223	567.83	498.984	503.239	565.856	251.825	697.111	555.909	941.982	381.49	626.068	731.623	491.768	469.236	598.001	-0.0676644	0.28217	-0.349834	0.588323	0.276126	0.203396	P	P	P	MIIP	migration and invasion inhibitory protein	1	60672	NM_021933.3	347543724	NP_068752.2	ENSG00000116691	"ENST00000436478,ENST00000492256,ENST00000235332,ENST00000478749"	"ENSP00000392417,ENSP00000235332"
PH_hs_0000912	28.4412	22.9735	16.0024	11.0287	29.094	24.7067	21.5965	30.5882	24.477	22.4803	17.934	28.9984	29.1655	36.0785	19.4981	29.9305	32.4905	36.0059	29.5109	28.5015	27.5527	21.9776	27.1031	29.07	0.302428	0.403501	-0.101073	0.151413	0.044026	0.519186	A	A	A	SOX18	SRY (sex determining region Y)-box 18	1	54345	NM_018419.2	31077201	NP_060889.1	ENSG00000203883	ENST00000340356	ENSP00000341815
PH_hs_0000913	336.698	477.165	391.575	412.537	302.955	507.308	298.18	215.829	178.977	309.569	226.737	237.003	243.789	278.521	154.18	240.582	299.057	277.943	328.45	290.044	311.722	389.488	241.489	271.711	-0.68962	-0.519506	-0.170114	0.00223486	0.0106414	0.29381	P	A	A	TBC1D7	"TBC1 domain family, member 7"	1	51256	"NM_001143965.2,NM_001143966.2,NM_001258457.1,NM_001143964.2,NM_016495.4"	301500690;301500688;386268047;301500689;301500687	"NP_001137437.1,NP_001137438.1,NP_001245386.1,NP_001137436.1,NP_057579.1"	ENSG00000145979	"ENST00000343141,ENST00000379307,ENST00000422136,ENST00000450347,ENST00000452989,ENST00000379300,ENST00000356436"	"ENSP00000343100,ENSP00000368609,ENSP00000394425,ENSP00000404680,ENSP00000414292,ENSP00000368602,ENSP00000348813"
PH_hs_0000914	1877.93	2048.08	1794.49	1739.2	1833.31	2001.97	1905.2	1668.4	1261.9	1299.26	1337.4	1225.01	1603.57	1728.61	1128.7	1730.44	2028.34	2033.83	1738.46	1357.55	2238.36	1885.74	1446.3	1750.81	-0.38276	-0.107109	-0.275651	0.000888542	0.413354	0.105347	P	P	P	PARP6	"poly (ADP-ribose) polymerase family, member 6"	1	56965	NM_020214.2	94536837	NP_064599.2	ENSG00000137817	"ENST00000260376,ENST00000287196,ENST00000567440,ENST00000566991,ENST00000565443,ENST00000544520,ENST00000567974,ENST00000564610,ENST00000569972,ENST00000413097,ENST00000569795,ENST00000569173"	"ENSP00000260376,ENSP00000287196,ENSP00000454298,ENSP00000456370,ENSP00000455815,ENSP00000456468,ENSP00000456348,ENSP00000456749"
PH_hs_0000915	8.98354	3.0008	6.00003	7.0266	6.52273	4.48658	4.46655	4.96443	4.48886	5.49613	5.97799	6.99968	6.00951	9.4948	3.49106	2.98539	4.49808	6.00099	7.03563	9.00533	4.51482	5.78383	6.20449	5.36161	0.101286	-0.109359	0.210645	0.674573	0.707339	0.425297	A	A	A	DLC1	deleted in liver cancer 1	1	10395	"NM_001164271.1,NM_006094.4,NM_182643.2"	256017152;256017151;256017147	"NP_001157743.1,NP_006085.2,NP_872584.2"	ENSG00000164741	ENST00000276297	ENSP00000276297
PH_hs_0000917	3.51146	5.50961	4.00233	4.02503	5.00514	5.62443	5.05094	7.01493	5.03555	5.49613	5.0034	5.49984	8.05252	3.50783	4.00176	2.50825	2.00003	7.43068	3.48828	4.00266	4.53914	4.67556	5.6586	3.99583	0.275306	-0.226645	0.501951	0.156785	0.379871	0.0801421	A	A	A	CTRC	chymotrypsin C (caldecrin)	1	11330	NM_007272.2	62526042	NP_009203.2	ENSG00000162438	"ENST00000483406,ENST00000476813,ENST00000375949"	ENSP00000365116
PH_hs_0000918	551.941	491.03	473.495	535.671	452.269	561.025	501.745	415.515	351.279	369.703	423.532	470.002	550.28	745.787	210.268	440.876	485.554	546.449	528.194	435.546	504.932	509.596	475.157	450.26	-0.100952	-0.178598	0.077646	0.542474	0.232109	0.717252	P	P	P	NOA1	nitric oxide associated 1	1	84273	NM_032313.2	34147413	NP_115689.1	ENSG00000084092	ENST00000264230	ENSP00000264230
PH_hs_0000919	17.0069	99.3958	10.0024	7.0266	16.5651	16.5378	61.6522	29.7248	23.5377	25.9934	26.0177	20.5002	22.5556	26.0338	25.5845	18.8972	18.0003	12.9765	13.0704	16.0027	19.6453	32.5981	24.909	17.7396	-0.388121	-0.877818	0.489696	0.580236	0.302803	0.00450442	A	A	A	DUSP26	dual specificity phosphatase 26 (putative)	1	78986	NM_024025.1	13128967	NP_076930.1	ENSG00000133878	ENST00000256261	ENSP00000256261
PH_hs_0000920	85.5445	77.8414	62.0049	49.0945	80.4705	80.3506	69.8962	76.8712	61.7278	64.5175	76.6694	64.0007	74.6778	81.9169	56.3886	99.8397	80.0252	106.434	72.5189	84.5177	112.285	72.1718	71.483	87.4299	-0.0138344	0.276691	-0.290526	0.906148	0.118589	0.0852907	A	A	A	FBLIM1	filamin binding LIM protein 1	1	54751	"NM_001024216.1,NM_017556.2"	66932987;66932981	"NP_001019387.1,NP_060026.2"	ENSG00000162458	ENST00000332305	ENSP00000364920
PH_hs_0000922	618.526	710.955	566.516	391.29	536.391	778.229	662.461	492.864	352.334	412.33	370.356	397.493	413.142	414.363	268.427	447	489.056	423.435	757.46	473.713	965.662	609.196	407.555	546.393	-0.579912	-0.156966	-0.422946	0.0047442	0.548758	0.17212	P	P	P	WDR6	WD repeat domain 6	1	11180	NM_018031.3	197927447	NP_060501.3	ENSG00000178252	"ENST00000448293,ENST00000471162,ENST00000420783,ENST00000452875,ENST00000415265,ENST00000395474"	"ENSP00000413432,ENSP00000395993,ENSP00000414157,ENSP00000412195,ENSP00000378857"
PH_hs_0000923	1473.06	1398.65	1106.97	1195.05	1100.78	1552.46	1401.35	1320.49	864.18	1046.56	1261.68	1097	1313.88	1432.77	331.711	818.798	1202.86	796.855	855.788	685.055	1007.47	1318.33	1190.94	814.078	-0.146616	-0.695475	0.548859	0.232664	0.00197402	0.0125813	P	P	P	ELP2	elongation protein 2 homolog (S. cerevisiae)	1	55250	"NM_001242878.1,NM_001242877.1,NM_001242876.1,NM_001242875.1,NM_001242879.1,NM_018255.2,NR_040110.1"	338968891;338968889;338968887;338968884;338968893;338968886;338968912	"NP_001229807.1,NP_001229806.1,NP_001229805.1,NP_001229804.1,NP_001229808.1,NP_060725.1,-"	ENSG00000134759	"ENST00000541294,ENST00000543861,ENST00000542050,ENST00000542824,ENST00000350494,ENST00000539560,ENST00000423854,ENST00000442325,ENST00000351393"	"ENSP00000443800,ENSP00000316051,ENSP00000443555,ENSP00000391202,ENSP00000414851,ENSP00000257191"
PH_hs_0000925	341.732	310.069	244.015	309.048	295.14	380.153	284.867	221.595	203.955	220.418	228.869	202.498	227.203	205.828	200.054	342.455	299.555	395.571	265.539	323.569	330.294	309.289	215.766	308.148	-0.519486	-0.00533187	-0.514154	0.000931158	0.968868	0.00726486	P	A	P	GLYR1	glyoxylate reductase 1 homolog (Arabidopsis)	1	84656	NM_032569.3	190358483	NP_115958.2	ENSG00000256599|ENSG00000140632	"ENST00000541129|ENST00000436648,ENST00000381983,ENST00000321919"	"NA|ENSP00000390276,ENSP00000371413,ENSP00000322716"
PH_hs_0000926	860.367	767.864	829.483	757.994	827.761	885.04	784.82	696.853	524.45	616.9	735.474	745.99	742.914	863.64	413.917	872.903	849.95	727.344	671.184	716.601	821.412	816.19	703.746	724.759	-0.21385	-0.171404	-0.0424465	0.0346573	0.181681	0.77522	P	P	P	ATG4A	"autophagy related 4A, cysteine peptidase"	1	115201	"NM_178270.2,NM_052936.3"	313760676;313760675	"NP_840054.1,NP_443168.2"	ENSG00000101844	"ENST00000372254,ENST00000343524,ENST00000372246,ENST00000345734,ENST00000372232"	"ENSP00000361328,ENSP00000341833,ENSP00000361320,ENSP00000298131,ENSP00000361306"
PH_hs_0000927	244.496	220.746	206.498	275.619	220.871	229.812	228.812	172.891	138.192	142.506	176.45	136.001	239.7	263.21	114.021	171.012	208.975	241.629	173.459	148.014	223.693	232.408	181.279	182.972	-0.358448	-0.345035	-0.0134126	0.0405163	0.0283305	0.948457	A	A	A	DDX42	DEAD (Asp-Glu-Ala-Asp) box polypeptide 42	1	11325	"NM_203499.1,NM_007372.2"	45446746;45446742	"NP_987095.1,NP_031398.2"	ENSG00000198231	"ENST00000457800,ENST00000389924,ENST00000581767,ENST00000578593,ENST00000584010,ENST00000583590,ENST00000578681,ENST00000582985"	"ENSP00000390121,ENSP00000374574,ENSP00000463561,ENSP00000464050"
PH_hs_0000928	159.574	160.124	111.516	57.7939	139.884	143.086	132.1	176.792	131.401	143.617	176.276	136.502	140.179	162.09	101.233	195.54	167.987	206.079	130.438	181.041	242.678	129.154	152.408	174.999	0.238847	0.438256	-0.199409	0.161319	0.0651132	0.276147	A	A	A	TMEM47	transmembrane protein 47	1	83604	NM_031442.3	169234733	NP_113630.1	ENSG00000147027	ENST00000275954	ENSP00000275954
PH_hs_0000929	339.113	605.897	615.548	511.132	702.699	606.819	678.593	294.627	146.955	304.501	244.923	354.995	621.466	375.583	128.211	265.097	295.547	160.482	211.847	223.965	225.816	579.972	334.721	215.852	-0.793021	-1.42594	0.632919	0.00564574	7.4062e-05	0.0827948	P	P	A	CHST2	carbohydrate (N-acetylglucosamine-6-O) sulfotransferase 2	1	9435	NM_004267.4	344925865	NP_004258.2	ENSG00000175040	ENST00000309575	ENSP00000307911
PH_hs_0000930	254.07	322.545	367.522	275.672	311.615	325.254	255.387	258.658	279.78	303.185	342.216	323.505	429.683	560.313	155.859	250.293	273.016	438.155	206.606	286.013	230.648	301.723	356.763	262.941	0.241739	-0.198485	0.440224	0.235257	0.324049	0.0971835	P	P	A	STXBP3	syntaxin binding protein 3	1	6814	NM_007269.2	118600974	NP_009200.2	ENSG00000116266	"ENST00000472099,ENST00000370008"	ENSP00000359025
PH_hs_0000932	259.43	279.365	217.999	424.284	184.962	267.577	278.513	164.982	175.805	229.957	202.703	210.001	284.971	259.323	82.882	230.781	117.492	296.779	168.543	554.571	187.256	273.161	218.249	234.044	-0.32378	-0.222977	-0.100803	0.126336	0.56927	0.805977	A	A	A	previous version conserved probe	NA	7	NA	NA	NA	NA	NA	NA	NA
PH_hs_0000933	7.00282	4.50935	5.00233	3.5133	9.04134	4.08443	6.00346	7.01493	6.00569	5.50467	4.97731	8.00032	7.49197	6.49419	2.49062	5.97077	5.00008	12.4828	5.00436	4.00266	9.05396	5.59386	6.49844	6.28647	0.216249	0.168404	0.0478445	0.305026	0.64904	0.87921	A	A	A	ADAM12	ADAM metallopeptidase domain 12	1	8038	NM_003474.4	194733766	NP_003465.3	NA	NA	NA
PH_hs_0000935	2.98112	1.50855	1.00001	1.00053	1.51758	1.54	0.512302	2.52845	1.51683	2.00015	2.48866	2	2.52388	2.00041	1.51114	3.50848	1.00002	2.00033	2.51694	2.50133	1.97686	1.43716	2.1512	2.14501	0.581922	0.577771	0.00415094	0.0582605	0.120437	0.985762	A	A	A	CYR61	"cysteine-rich, angiogenic inducer, 61"	1	3491	NM_001554.4	197313774	NP_001545.2	ENSG00000142871	ENST00000451137	ENSP00000398736
PH_hs_0000936	264.528	189.135	137.047	277.749	201.528	186.086	125.296	177.115	142.62	155.994	189.355	165.002	162.578	225.624	123.824	153.684	156.556	155.897	214.659	206.025	203.853	197.338	174.041	173.5	-0.181242	-0.185738	0.00449533	0.360803	0.370973	0.974531	A	A	A	NAGS	N-acetylglutamate synthase	1	162417	NM_153006.2	66346701	NP_694551.1	ENSG00000161653	ENST00000293404	ENSP00000293404
PH_hs_0000937	111.575	169.817	163.008	141.143	130.91	167.542	162.565	127.04	59.9337	89.3999	91.3927	139.998	90.504	96.0765	62.4122	148.775	164.465	271.032	72.637	156.521	96.1783	149.509	99.1921	138.86	-0.591931	-0.106598	-0.485333	0.00243685	0.717215	0.207318	A	A	A	KIF11	kinesin family member 11	1	3832	NM_004523.3	197304797	NP_004514.2	ENSG00000138160	ENST00000260731	ENSP00000260731
PH_hs_0000938	9.02372	9.46176	7.49889	8.0042	8.52478	11.0487	9.46944	6.05903	8.49266	6.00897	8.51882	13.4995	7.05093	12.9884	8.98299	6.46323	11.5022	22.0036	13.4379	9.50402	17.0587	9.0045	8.94547	12.7075	-0.00948869	0.496964	-0.506453	0.963682	0.118364	0.138898	A	A	A	ACVRL1	activin A receptor type II-like 1	1	94	"NM_001077401.1,NM_000020.2"	116734713;116734711	"NP_001070869.1,NP_000011.2"	ENSG00000139567	"ENST00000550084,ENST00000550683"	ENSP00000447884
PH_hs_0000939	166.557	209.58	206.5	165.828	347.293	250.042	232.541	174.479	113.107	195.844	230.766	243.999	349.965	229.596	76.9081	83.7899	112.516	94.8617	145.582	101.518	154.213	225.477	219.68	109.913	-0.0375817	-1.03663	0.999043	0.875319	0.00180494	0.00615133	A	A	A	GPR68	G protein-coupled receptor 68	1	8111	"NM_001177676.1,NM_003485.3"	295054324;74316010	"NP_001171147.1,NP_003476.3"	ENSG00000119714	"ENST00000535815,ENST00000238699,ENST00000531499"	"ENSP00000440797,ENSP00000238699,ENSP00000434045"
PH_hs_0000940	115.087	29.4345	46.0026	97.7002	46.0473	38.1684	43.9293	34.5042	60.0877	42.0116	67.0195	53.5005	90.9052	115.516	88.6122	54.8291	103.52	1416.23	150.278	359.491	192.138	59.4812	66.2207	337.87	0.154848	2.50596	-2.35112	0.689146	0.180796	0.189952	A	A	P	VSIG4	V-set and immunoglobulin domain containing 4	1	11326	"NM_001257403.1,NM_001100431.1,NM_007268.2,NM_001184831.1,NM_001184830.1"	383872566;154426279;154426251;296434254;296434250	"NP_001244332.1,NP_001093901.1,NP_009199.1,NP_001171760.1,NP_001171759.1"	ENSG00000155659	"ENST00000455586,ENST00000412866,ENST00000374737,ENST00000427538"	"ENSP00000411581,ENSP00000394143,ENSP00000363869,ENSP00000393108"
PH_hs_0000941	141.796	180.162	131.008	123.783	122.642	148.518	184.154	171.766	72.0375	113.53	117.819	141.503	134.375	183.559	45.1245	98.1785	142.998	54.3871	110.243	56.5043	123.609	147.438	133.513	90.1494	-0.143128	-0.709715	0.566587	0.434749	0.00767565	0.0537858	A	A	A	MAN1C1	"mannosidase, alpha, class 1C, member 1"	1	57134	NM_020379.2	149363693	NP_065112.1	ENSG00000117643	"ENST00000487493,ENST00000374329,ENST00000263979"	"ENSP00000363449,ENSP00000263979"
PH_hs_0000942	57.4529	76.4469	49.4991	77.7814	80.371	70.3768	65.6459	77.7965	73.5235	102.11	78.2795	96.5018	114.502	117.024	201.248	42.9029	61.487	88.3286	58.1686	65.0005	48.077	68.2249	94.2481	80.7447	0.466166	0.243069	0.223097	0.0089324	0.57584	0.556436	A	A	A	BCORL1	BCL6 corepressor-like 1	1	63035	NM_021946.4	298231251	NP_068765.3	ENSG00000085185	"ENST00000540052,ENST00000359304,ENST00000303743,ENST00000456822,ENST00000218147"	"ENSP00000437775,ENSP00000352253,ENSP00000307541,ENSP00000399483,ENSP00000218147"
PH_hs_0000943	4.51186	7.00186	2.00001	3.00158	2.971	32.6106	35.3883	5.58109	1.51683	2.00015	2.51474	4.49984	1.5223	4.50804	9.45178	20.5125	31.0005	22.9396	4.00348	46.5095	3.97805	12.4979	3.16328	19.7708	-1.98219	0.661685	-2.64388	0.147035	0.388131	0.0302416	A	A	A	PCOLCE2	procollagen C-endopeptidase enhancer 2	1	26577	NM_013363.3	296317252	NP_037495.1	ENSG00000163710	"ENST00000470795,ENST00000295992"	ENSP00000295992
PH_hs_0000946	211.374	207.006	132.506	147.192	183.284	230.013	201.452	183.498	221.902	164.884	137.502	146.498	162.575	197.519	185.424	245.892	324.013	324.925	155.503	206.526	171.466	187.547	173.483	230.536	-0.112459	0.297738	-0.410197	0.437659	0.183067	0.0827178	A	A	A	TESK2	testis-specific kinase 2	1	10420	NM_007170.2	110349798	NP_009101.2	ENSG00000070759	"ENST00000341771,ENST00000486676,ENST00000372086,ENST00000372084"	"ENSP00000343940,ENSP00000361158,ENSP00000361156"
PH_hs_0000947	44.0177	41.4376	29.9979	29.5728	42.1074	43.6574	23.9898	80.4481	35.1564	42.0286	48.1109	38.5018	47.1542	63.084	26.4173	111.904	53.5108	76.3522	39.093	55.0215	82.316	36.3972	50.6406	63.5164	0.476465	0.803299	-0.326835	0.065147	0.048397	0.327692	A	A	A	DOCK6	dedicator of cytokinesis 6	1	57572	NM_020812.3	364023823	NP_065863.2	ENSG00000130158	"ENST00000319867,ENST00000294618"	"ENSP00000321556,ENSP00000294618"
PH_hs_0000948	151.081	118.491	38.0325	113.663	21.0537	35.4905	37.2693	34.0725	24.0228	33.9598	76.5651	199.996	67.789	92.1184	17.966	174.472	262.008	735.063	31.5717	489.586	213.053	73.5829	75.5034	274.817	0.0371713	1.90103	-1.86386	0.950391	0.08531	0.0882927	A	A	A	C1QB	"complement component 1, q subcomponent, B chain"	1	713	NM_000491.3	87298827	NP_000482.3	ENSG00000173369	"ENST00000314933,ENST00000432749,ENST00000509305"	"ENSP00000313967,ENSP00000404606,ENSP00000423689"
PH_hs_0000949	18.9273	15.0203	15.5035	7.00368	11.1076	15.4686	23.6217	13.1664	17.4396	9.44524	13.2614	20.4992	12.662	11.045	11.0048	15.8812	20.9804	6.9755	20.5326	10.4803	25.6002	15.2361	13.9313	15.9221	-0.129167	0.0635417	-0.192709	0.607401	0.836492	0.513327	A	A	A	C16orf58	chromosome 16 open reading frame 58	1	64755	NM_022744.2	257900511	NP_073581.2	ENSG00000140688	"ENST00000568491,ENST00000327237,ENST00000570164"	"ENSP00000317579,ENSP00000456775"
PH_hs_0000950	597.04	611.393	643.583	660.523	729.002	761.688	565.165	462.138	493.021	632.97	391.135	373.006	485.305	492.678	892.121	749.456	650.178	812.8	562.385	734.535	694.754	652.628	475.75	728.033	-0.456055	0.157743	-0.613799	0.00125916	0.151233	0.000443745	P	P	P	EXTL3	exostoses (multiple)-like 3	1	2137	NM_001440.2	41281366	NP_001431.1	ENSG00000012232	ENST00000220562	ENSP00000220562
PH_hs_0000951	67.3766	93.0247	57.998	52.0502	86.9579	86.5144	87.3385	72.4928	58.5709	60.449	55.4204	67.0003	82.0503	76.1437	50.3859	55.7681	61.491	47.9822	52.5605	54.4938	48.1013	75.8943	67.4468	52.969	-0.170243	-0.518845	0.348601	0.271439	0.009406	0.00728885	A	A	A	HDAC5	histone deacetylase 5	1	10014	"NM_005474.4,NM_001015053.1"	62750346;62750348	"NP_005465.2,NP_001015053.1"	ENSG00000108840	"ENST00000336057,ENST00000393622,ENST00000225983"	"ENSP00000337290,ENSP00000377244,ENSP00000225983"
PH_hs_0000952	94.0781	1887.66	124.998	498.911	770.278	605.149	194.36	416.949	485.752	723.806	85.8237	116.498	623.506	402.475	2566.85	997.582	1224.37	3070.47	273.884	1662.17	600.327	596.491	407.83	1485.09	-0.548532	1.31598	-1.86451	0.477655	0.0783442	0.0314938	P	P	P	KRT23	keratin 23 (histone deacetylase inducible)	1	25984	NM_015515.3	27894338	NP_056330.3	ENSG00000263309|ENSG00000108244	"ENST00000571504,ENST00000571258,ENST00000574480|ENST00000462312,ENST00000436344,ENST00000209718"	"ENSP00000463052,ENSP00000460637,ENSP00000459021|ENSP00000462335,ENSP00000414056,ENSP00000209718"
PH_hs_0000953	73.0094	61.394	54.021	43.626	70.2003	69.2999	69.9923	73.6025	58.5709	64.5516	88.0859	69.0016	72.2336	83.6238	43.7182	86.0837	88.0014	126.739	63.7768	101.523	110.357	63.0776	72.81	88.5998	0.207009	0.490176	-0.283167	0.110086	0.0561592	0.20205	A	A	A	VGLL1	vestigial like 1 (Drosophila)	1	51442	NM_016267.3	253970475	NP_057351.1	ENSG00000102243	"ENST00000470358,ENST00000456412,ENST00000370634"	"ENSP00000388868,ENSP00000359668"
PH_hs_0000954	3725.66	4039.86	3303.26	3845.03	3501.07	3698.24	3796.96	2702.09	1898.81	2170.1	2407.29	2306.03	3040.05	3177.45	1591.02	3805.48	4111.71	2585.63	2827.9	2578.26	3850.58	3701.44	2528.83	3050.08	-0.549616	-0.279238	-0.270378	0.000226321	0.110394	0.210021	P	P	P	NGDN	"neuroguidin, EIF4E binding protein"	1	25983	"NM_001042635.1,NM_015514.1"	111038127;111038132	"NP_001036100.1,NP_056329.1"	ENSG00000129460	"ENST00000556699,ENST00000556103,ENST00000556580,ENST00000556022,ENST00000556483,ENST00000408901"	"ENSP00000451942,ENSP00000452608,ENSP00000450659,ENSP00000386134"
PH_hs_0000956	1333.51	1524.59	1196.92	1604.8	1462.58	1459.24	1540.01	1231.78	1060.04	1112.14	1305.15	1312.97	1649.93	1652.08	1153.91	1743.84	1656.75	1985.79	1636.45	1599.18	2036.91	1445.95	1332.01	1687.55	-0.11841	0.222911	-0.34132	0.298813	0.0806889	0.028479	P	P	P	C11orf48	chromosome 11 open reading frame 48	1	79081	NM_024099.3	131888644	NP_077004.2	ENSG00000162194	"ENST00000532208,ENST00000431002,ENST00000354588,ENST00000524958,ENST00000532786"	"ENSP00000436848,ENSP00000416856,ENSP00000346600,ENSP00000432523,NA"
PH_hs_0000957	257.771	272.907	162.015	223.95	217.868	257.128	309.243	235.209	180.263	192.535	274.334	246.999	252.917	274.155	107.298	161.379	298.511	236.68	210.212	181.028	322.237	242.983	236.63	216.764	-0.0382194	-0.164732	0.126513	0.784302	0.45514	0.550076	A	A	A	SLC39A13	"solute carrier family 39 (zinc transporter), member 13"	1	91252	"NM_152264.4,NM_001128225.2"	291490667;291490666	"NP_689477.2,NP_001121697.1"	ENSG00000165915	"ENST00000524886,ENST00000527829,ENST00000524928,ENST00000354884,ENST00000362021,ENST00000533076"	"ENSP00000437186,ENSP00000346956,ENSP00000354689,ENSP00000434290"
PH_hs_0000958	574.493	655.916	646.008	600.361	624.677	643.039	619.772	530.684	403.452	491.225	547.66	531.491	554.289	656.019	289.863	640.29	624.982	539.127	516.86	499.597	677.03	623.467	530.689	541.107	-0.232447	-0.204398	-0.0280483	0.0169355	0.147337	0.858044	P	P	P	PGRMC2	progesterone receptor membrane component 2	1	10424	NM_006320.4	291621646	NP_006311.2	ENSG00000164040	"ENST00000296425,ENST00000394276,ENST00000520121"	"ENSP00000296425,ENSP00000429301"
PH_hs_0000960	1860.63	1663.65	1540.44	1914.11	1694.87	1737.56	1810.09	1200.85	905.273	1008.83	1398.32	1237.5	1504.05	1655.56	272.924	1255.35	1514.9	1625.7	1270.01	1093.05	1666.15	1745.91	1272.91	1242.59	-0.455842	-0.490631	0.0347888	0.00243101	0.0313361	0.886327	P	P	P	NUP54	nucleoporin 54kDa	1	53371	NM_017426.2	26051236	NP_059122.2	ENSG00000138750	"ENST00000458189,ENST00000342467,ENST00000513248,ENST00000512151,ENST00000514987,ENST00000508465,ENST00000502850,ENST00000264883,ENST00000507257"	"ENSP00000406103,ENSP00000344052,ENSP00000424172,ENSP00000421304,ENSP00000426609,ENSP00000264883,ENSP00000425243"
PH_hs_0000961	1940.15	2002.12	1814.41	2303.91	1946.11	1735.65	1992.54	1482.65	1115.36	1090.68	1375.09	1474.5	1780.57	1529.44	1223.57	1603.54	2003.88	1943.13	1503.38	1429.06	1872.11	1962.13	1406.9	1654.1	-0.479902	-0.246376	-0.233526	0.000479632	0.0392194	0.111653	P	P	P	POLR3GL	polymerase (RNA) III (DNA directed) polypeptide G (32kD)-like	1	84265	NM_032305.1	14150063	NP_115681.1	ENSG00000266741|ENSG00000121851	"ENST00000583194|ENST00000446572,ENST00000369314"	ENSP00000463251|ENSP00000358320
PH_hs_0000962	17.9872	12.5278	11.0024	7.56125	15.0475	12.2533	11.5427	14.0299	14.5292	12.9924	19.5002	14.4998	13.5812	16.5247	9.51465	11.4338	17.4983	13.9766	12.5257	17.0054	17.083	12.5603	15.0939	14.1482	0.265097	0.171748	0.0933481	0.119762	0.373061	0.530525	A	A	A	SLC13A4	"solute carrier family 13 (sodium/sulfate symporters), member 4"	1	26266	NM_012450.2	31795545	NP_036582.2	ENSG00000164707	"ENST00000471405,ENST00000354042,ENST00000491630"	ENSP00000297282
PH_hs_0000964	1722.8	1386.4	1631.01	1828.61	1597.18	1735.57	1468.24	1063.17	1215.15	1274.79	1415.52	1424.98	1429.45	2022.65	1192.93	1686.02	1862.16	2044.48	1486.89	1691.22	2013.17	1624.26	1406.53	1710.98	-0.207641	0.0750416	-0.282683	0.125659	0.515857	0.0840976	P	P	P	UBAC1	UBA domain containing 1	1	10422	NM_016172.2	55770883	NP_057256.2	ENSG00000130560	ENST00000371756	ENSP00000360821
PH_hs_0000965	507.156	500.168	395.968	440.063	477.558	423.334	450.404	447.044	431.124	373.258	474.853	404.986	532.402	526.121	361.425	407.1	451.935	775.307	399.581	402.077	501.246	456.379	455.684	471.239	-0.00219716	0.0462265	-0.0484237	0.980157	0.796954	0.795145	P	P	P	C9orf156	chromosome 9 open reading frame 156	1	51531	NM_016481.3	118600978	NP_057565.3	ENSG00000136932	"ENST00000375118,ENST00000375119"	"ENSP00000364259,ENSP00000364260"
PH_hs_0000966	145.979	124.821	96.0051	125.18	197.071	111.558	130.339	96.2048	75.3713	97.4346	144.35	192.494	214.14	185.545	31.8883	194.035	204.501	239.456	142.77	165.991	146.378	132.993	143.649	160.717	0.111188	0.273168	-0.16198	0.668123	0.346711	0.610041	A	A	A	CASP7	"caspase 7, apoptosis-related cysteine peptidase"	1	840	"NM_001267058.1,NM_001267057.1,NM_001267056.1,NM_033340.3,NM_001227.4,NM_033339.4,NM_033338.5"	388596701;388596699;388596697;388596696;388596695;388596694;388596693	"NP_001253987.1,NP_001253986.1,NP_001253985.1,NP_203126.1,NP_001218.1,NP_203125.1,NP_203124.1"	ENSG00000165806	"ENST00000369321,ENST00000369315,ENST00000369318,ENST00000345633,ENST00000369331"	"ENSP00000358327,ENSP00000358321,ENSP00000358324,ENSP00000298701,ENSP00000358337"
PH_hs_0000967	570.415	595.395	445.515	656.788	460.245	605.759	533.987	346.121	290.152	277.208	330.782	370.003	486.704	609.488	346.979	610.321	640.034	508.955	480.802	427.575	692.487	552.586	387.208	529.593	-0.51309	-0.0613143	-0.451775	0.0115432	0.685747	0.0491767	P	P	P	TMEM147	transmembrane protein 147	1	10430	"NM_001242597.1,NM_032635.3"	336176057;336176056	"NP_001229526.1,NP_116024.1"	ENSG00000105677	"ENST00000392205,ENST00000477168,ENST00000222284,ENST00000392204"	"ENSP00000376041,ENSP00000435041,ENSP00000222284,ENSP00000376040"
PH_hs_0000969	4.51186	3.49278	2.50347	2.51278	3.51964	4.55329	2.48943	3.0064	2.51777	1.49584	3.48934	2	2.52388	4.01506	1.49018	5.00117	3.49407	5.00082	4.03301	3.50134	2.51364	3.36903	2.72119	3.57632	-0.3081	0.0861403	-0.39424	0.197143	0.733309	0.170752	A	A	A	NA	NA	1	NA	NA	NA	NA	ENSG00000126016	ENST00000304758	ENSP00000305557
PH_hs_0000970	144.018	132.511	125.996	59.2685	147.732	142.886	120.533	170.933	137.8	141.489	168.854	144.999	185.333	190.532	96.7624	198.311	172.513	171.086	220.471	198.529	273.915	124.706	162.848	190.227	0.384994	0.609184	-0.22419	0.0209343	0.0198552	0.248259	A	A	A	SYDE1	"synapse defective 1, Rho GTPase, homolog 1 (C. elegans)"	1	85360	NM_033025.4	42475969	NP_149014.3	ENSG00000105137	ENST00000342784	ENSP00000341489
PH_hs_0000972	140.406	246.277	104.493	231.702	144.697	214.277	204.166	150.613	66.001	110.512	119.725	230.494	116.343	110.587	100.023	208.773	284.479	512.93	114.555	274.522	162.949	183.717	129.182	236.89	-0.508078	0.366735	-0.874813	0.0752076	0.380268	0.0967352	A	A	A	TPX2	"TPX2, microtubule-associated, homolog (Xenopus laevis)"	1	22974	NM_012112.4	40354199	NP_036244.2	ENSG00000088325	"ENST00000340513,ENST00000300403"	"ENSP00000341145,ENSP00000300403"
PH_hs_0000974	521.479	560.037	448.49	516.615	587.989	510.325	538.527	339.338	426.481	510.14	370.061	455.989	499.796	564.593	731.897	453.174	518.51	786.27	507.865	612.07	532.24	526.209	452.343	591.718	-0.21822	0.169275	-0.387494	0.0598301	0.228126	0.0314265	P	P	P	RGS14	regulator of G-protein signaling 14	1	10636	NM_006480.4	56682941	NP_006471.2	ENSG00000169220	"ENST00000425155,ENST00000408923"	ENSP00000386229
PH_hs_0000975	411.081	442.15	395.526	362.931	478.132	419.979	601.227	294.473	209.167	259.891	259.481	307.492	366.057	374.247	180.317	378.246	310.981	301.973	375.061	299.49	404.723	444.433	295.83	321.542	-0.587198	-0.466959	-0.120239	0.0019846	0.0110448	0.492671	P	A	P	CRELD1	cysteine-rich with EGF-like domains 1	1	78987	"NM_001077415.2,NM_001031717.3,NM_015513.4"	293335912;293335887;293335858	"NP_001070883.1,NP_001026887.1,NP_056328.2"	ENSG00000163703	"ENST00000435417,ENST00000326434,ENST00000452070,ENST00000383811,ENST00000397170"	"ENSP00000406556,ENSP00000321856,ENSP00000393643,ENSP00000373322,ENSP00000380355"
PH_hs_0000977	149.04	172.916	147.497	142.166	165.006	187.158	187.1	141.732	96.8763	102.982	139.965	125.499	164.9	203.027	60.3903	179.338	187.991	248.56	110.552	131.993	181.326	164.412	139.283	157.164	-0.239294	-0.065041	-0.174253	0.140661	0.77346	0.522843	A	A	A	DHX36	DEAH (Asp-Glu-Ala-His) box polypeptide 36	1	170506	"NM_001114397.1,NM_020865.2"	167830435;167830432	"NP_001107869.1,NP_065916.2"	ENSG00000174953	"ENST00000544526,ENST00000329463,ENST00000495598,ENST00000308361"	"ENSP00000444247,ENSP00000330113,ENSP00000309296"
PH_hs_0000978	1532.36	1556.11	1313.43	1918.45	1452.41	1438.15	1534.01	1105.42	1009.64	1031.05	1038.58	1008.49	1231.58	1408.62	728.011	1547.96	1756.86	1463.61	1373.24	1033.1	1736.14	1534.99	1119.05	1376.99	-0.455947	-0.156708	-0.299239	0.000728252	0.346927	0.131214	P	P	P	C10orf76	chromosome 10 open reading frame 76	1	79591	NM_024541.2	154350212	NP_078817.2	ENSG00000120029	"ENST00000495001,ENST00000370033"	ENSP00000359050
PH_hs_0000979	61.4746	68.5264	56.0049	52.0502	69.071	81.1549	86.5379	56.2119	34.5481	47.029	46.0313	42	73.2352	51.5176	24.6051	74.2188	75.4912	44.4111	54.0175	31.0081	79.2899	67.8314	50.0819	54.7202	-0.437665	-0.309879	-0.127786	0.0207143	0.207733	0.641324	A	A	A	PLEKHA4	"pleckstrin homology domain containing, family A (phosphoinositide binding specific) member 4"	1	57664	"NM_001161354.1,NM_020904.2"	238859652;238859650	"NP_001154826.1,NP_065955.2"	ENSG00000105559	"ENST00000355496,ENST00000263265"	"ENSP00000347683,ENSP00000263265"
PH_hs_0000980	2210.87	1949.24	1808.49	3299.85	1992.9	1754.32	1749.99	1760.59	1825.28	2160.88	2743.81	1693.5	2015.95	3380.26	2647.87	2841.17	2918.46	4382.51	1771.49	2482.66	2937.68	2109.38	2225.75	2854.55	0.0774736	0.436442	-0.358968	0.71686	0.064819	0.123694	P	P	P	TOM1	target of myb1 (chicken)	1	10043	"NM_001135732.1,NM_001135730.1,NM_001135729.1,NM_005488.2,NR_024195.1,NR_024194.1"	209180456;209180449;209180447;209180445;209180452;209180451	"NP_001129204.1,NP_001129202.1,NP_001129201.1,NP_005479.1,-"	ENSG00000100284	"ENST00000382034,ENST00000447733,ENST00000425375,ENST00000411850,ENST00000492723,ENST00000424387,ENST00000404284,ENST00000449058"	"ENSP00000371465,ENSP00000398876,ENSP00000394924,ENSP00000413697,ENSP00000397492,ENSP00000385906,ENSP00000394466"
PH_hs_0000982	25703.2	24091	24472.9	30141.8	27412	27271.5	24182.7	17720.4	17860.2	16633.8	18298.3	18899	18722.1	22340	22701.5	31270.3	33669.7	35896.4	19104.6	24751.5	24102.7	26182.2	18639.1	27356.7	-0.490251	0.063308	-0.553559	1.90581e-05	0.653453	0.00950371	P	P	P	SEC11A	SEC11 homolog A (S. cerevisiae)	1	23478	NM_014300.2	33859831	NP_055115.1	ENSG00000140612	"ENST00000455959,ENST00000558924,ENST00000558217,ENST00000268220,ENST00000560266,ENST00000558134,ENST00000559376"	"ENSP00000413121,ENSP00000453930,ENSP00000268220,ENSP00000452684,ENSP00000452697"
PH_hs_0000983	1448.76	1538.97	1330.56	1418.26	1433.95	1802.11	1266.96	1143.93	767.619	798.46	1015.42	1136.49	1343.34	1314.93	477.492	1086.51	1281.68	931.711	861.028	867.765	1250.04	1462.8	1074.31	965.175	-0.445317	-0.599867	0.15455	0.00415005	0.00228971	0.435842	P	P	P	ARL2BP	ADP-ribosylation factor-like 2 binding protein	1	23568	NM_012106.3	42794776	NP_036238.1	ENSG00000102931	ENST00000219204	ENSP00000219204
PH_hs_0000984	494.89	531.147	479.056	446.044	534.973	536.364	482.286	462.215	243.077	247.598	325.091	369.006	568.34	589.598	205.216	345.147	507.554	418.729	425.209	365.533	444.044	500.68	400.703	387.347	-0.321354	-0.37026	0.0489069	0.117016	0.0202103	0.841405	P	P	P	ZMYM3	"zinc finger, MYM-type 3"	1	9203	"NM_001171162.1,NM_005096.3,NM_201599.2"	283837893;283837892;283837891	"NP_001164633.1,NP_005087.1,NP_963893.1"	ENSG00000147130	"ENST00000353904,ENST00000373988,ENST00000373984,ENST00000489332,ENST00000373998,ENST00000314425"	"ENSP00000343909,ENSP00000363100,ENSP00000363096,ENSP00000363110,ENSP00000322845"
PH_hs_0000986	2996.15	3138.06	2409.15	3345.25	2796.98	2887.66	2876.82	2561.58	1706.16	1985.56	2471.45	2303	2351.89	2607.16	1419.75	2433.06	2677.49	2715.37	2194.09	1973.12	2799.11	2921.44	2283.83	2316	-0.355224	-0.335044	-0.0201796	0.00240453	0.0197957	0.888814	P	P	P	ABCF1	"ATP-binding cassette, sub-family F (GCN20), member 1"	1	23	"NM_001090.2,NM_001025091.1"	69354731;69354670	"NP_001081.1,NP_001020262.1"	ENSG00000236342|ENSG00000236149|ENSG00000206490|ENSG00000232169|ENSG00000225989|ENSG00000231129|ENSG00000204574	###############################################################################################################################################################################################################################################################	###############################################################################################################################################################################################################################################################
PH_hs_0000987	229.98	260.33	233.509	281.446	252.84	260.883	246.87	253.216	133.911	181.03	178.452	164.501	255.643	228.118	83.5681	136.741	168.481	151.506	149.13	122.003	158.606	252.266	199.267	138.576	-0.340239	-0.864262	0.524023	0.0241474	4.23748e-06	0.0152318	A	A	A	PEAK1	NKF3 kinase family member	1	79834	NM_024776.3	336176090	NP_079052.2	ENSG00000173517	"ENST00000312493,ENST00000560626"	"ENSP00000309230,ENSP00000452796"
PH_hs_0000988	545.834	726.859	719.117	586.163	763.162	913.446	646.708	509.839	414.169	550.895	544.849	635.992	600.8	757.077	252.65	561.073	583.045	658.371	446.582	587.091	537.125	700.184	573.374	517.991	-0.288257	-0.434808	0.146551	0.0622925	0.0207921	0.409178	P	P	P	UBQLN1	ubiquilin 1	1	29979	"NM_053067.2,NM_013438.4"	194328682;194328681	"NP_444295.1,NP_038466.2"	NA	NA	NA
[truncated: 30,936 more rows]

## Sheet: LTBI vs. HC
		fold change
ID	gene sybol	LvC_Log2	TvC_log2	LvT_log2	LvC p-value	LvC FDR
PH_hs_0002259	FOS	-1.77357	-0.499348	-1.27422	2.36639e-08	0.000139345
PH_hs_0001978	ASUN	-14.8153	-0.466074	-14.3493	5.11835e-08	0.000165395
PH_hs_0004662	NFKBIA	-1.2187	-0.093751	-1.12495	1.24413e-07	0.000183151
[truncated: 123 more rows]

## Sheet: TB vs. HC
		fold change
[truncated: 298 more rows]

## Sheet: LTBI vs. TB
		fold change
[truncated: 170 more rows]
