# Supplementary material for: Gene expression profiling identifies candidate biomarkers for active and latent tuberculosis
Source: BMC Bioinformatics. 2016 Jan 11;17(Suppl 1):3. doi: 10.1186/s12859-015-0848-x (PMC4895247; doi:10.1186/s12859-015-0848-x)
Supplement: Additional file 3: — GO enrichment of genes differentially expressed in LTBI relative to healthy controls. (XLSX 111 kb) [file 12859_2015_848_MOESM3_ESM.xlsx]

## Sheet: Table S5 LTBI vs HC GO enrichme
Additional file 3 - GO enrichment of genes differentially expressed in LTBI relative to healthy controls.
User file and parameters: User file: textAreaUpload.txt, Organism: hsapiens, Id Type: gene_symbol, Ref Set: entrezgene, Significance Level: .05, Statistics Test: Hypergeometric, MTC: BH, Minimum: 2
The results for each enriched GO category are listed in this table. For each GO category, the first row lists its sub-root
(biological process, molecular function, or cellular component), category name, and corresponding GO ID. The second row lists
number of reference genes in the category (C), number of genes in the gene set and also in the category (O), expected number in the
category (E), Ratio of enrichment (R), p value from hypergeometric test (rawP), and p value adjusted by the multiple test adjustment (adjP).
Finally, genes in the category are listed. For each gene, the table lists the user uploaded ID and value (optional), Entrez ID,
Ensembl Gene Stable ID, Gene symbol, and description.
biological process	regulation of metabolic process	GO:0019222
C=4811;O=63;E=30.25;R=2.08;rawP=2.72e-12;adjP=3.33e-09
DUSP2	NA	DUSP2	dual specificity phosphatase 2	1844	ENSG00000158050
ID1	NA	ID1	inhibitor of DNA binding 1, dominant negative helix-loop-helix protein	3397	ENSG00000125968
HBEGF	NA	HBEGF	heparin-binding EGF-like growth factor	1839	ENSG00000113070
EGR1	NA	EGR1	early growth response 1	1958	ENSG00000120738
TAF1C	NA	TAF1C	TATA box binding protein (TBP)-associated factor, RNA polymerase I, C, 110kDa	9013	ENSG00000103168
PDK4	NA	PDK4	pyruvate dehydrogenase kinase, isozyme 4	5166	ENSG00000004799
HOXB8	NA	HOXB8	homeobox B8	3218	ENSG00000120068
CCNL1	NA	CCNL1	cyclin L1	57018	ENSG00000163660
ZNF267	NA	ZNF267	zinc finger protein 267	10308	ENSG00000185947
DUSP5	NA	DUSP5	dual specificity phosphatase 5	1847	ENSG00000138166
EEF1A1	NA	EEF1A1	eukaryotic translation elongation factor 1 alpha 1	1915	ENSG00000156508
TRIB1	NA	TRIB1	tribbles homolog 1 (Drosophila)	10221	ENSG00000173334
IER3	NA	IER3	immediate early response 3	8870	ENSG00000137331
JUN	NA	JUN	jun proto-oncogene	3725	ENSG00000177606
PMAIP1	NA	PMAIP1	phorbol-12-myristate-13-acetate-induced protein 1	5366	ENSG00000141682
ZFP36	NA	ZFP36	zinc finger protein 36, C3H type, homolog (mouse)	7538	ENSG00000128016
EIF1	NA	EIF1	eukaryotic translation initiation factor 1	10209	ENSG00000173812
JUNB	NA	JUNB	jun B proto-oncogene	3726	ENSG00000171223
PTX3	NA	PTX3	pentraxin 3, long	5806	ENSG00000163661
PASK	NA	PASK	PAS domain containing serine/threonine kinase	23178	ENSG00000115687
FOSB	NA	FOSB	FBJ murine osteosarcoma viral oncogene homolog B	2354	ENSG00000125740
PTS	NA	PTS	6-pyruvoyltetrahydropterin synthase	5805	ENSG00000150787
TRA2B	NA	TRA2B	transformer 2 beta homolog (Drosophila)	6434	ENSG00000136527
UBB	NA	UBB	ubiquitin B	7314	ENSG00000170315
SIK1	NA	SIK1	salt-inducible kinase 1	150094	ENSG00000142178
EIF5	NA	EIF5	eukaryotic translation initiation factor 5	1983	ENSG00000100664
MYLIP	NA	MYLIP	myosin regulatory light chain interacting protein	29116	ENSG00000007944
PDGFRB	NA	PDGFRB	platelet-derived growth factor receptor, beta polypeptide	5159	ENSG00000113721
DUSP1	NA	DUSP1	dual specificity phosphatase 1	1843	ENSG00000120129
OSM	NA	OSM	oncostatin M	5008	ENSG00000099985
TNF	NA	TNF	tumor necrosis factor	7124	ENSG00000232810
PLK3	NA	PLK3	polo-like kinase 3	1263	ENSG00000173846
CAMKK2	NA	CAMKK2	calcium/calmodulin-dependent protein kinase kinase 2, beta	10645	ENSG00000110931
ATF4	NA	ATF4	activating transcription factor 4 (tax-responsive enhancer element B67)	468	ENSG00000128272
ETV3	NA	ETV3	ets variant 3	2117	ENSG00000117036
KLF10	NA	KLF10	Kruppel-like factor 10	7071	ENSG00000155090
ZNF414	NA	ZNF414	zinc finger protein 414	84330	ENSG00000133250
NR4A1	NA	NR4A1	nuclear receptor subfamily 4, group A, member 1	3164	ENSG00000123358
BTG2	NA	BTG2	BTG family, member 2	7832	ENSG00000159388
ATF3	NA	ATF3	activating transcription factor 3	467	ENSG00000162772
EAF2	NA	EAF2	ELL associated factor 2	55840	ENSG00000145088
PRMT2	NA	PRMT2	protein arginine methyltransferase 2	3275	ENSG00000160310
AKR1C3	NA	AKR1C3	aldo-keto reductase family 1, member C3 (3-alpha hydroxysteroid dehydrogenase, type II)	8644	ENSG00000196139
FOS	NA	FOS	FBJ murine osteosarcoma viral oncogene homolog	2353	ENSG00000170345
EIF4H	NA	EIF4H	eukaryotic translation initiation factor 4H	7458	ENSG00000106682
KLF6	NA	KLF6	Kruppel-like factor 6	1316	ENSG00000067082
ADM	NA	ADM	adrenomedullin	133	ENSG00000148926
SOCS3	NA	SOCS3	suppressor of cytokine signaling 3	9021	ENSG00000184557
BTG1	NA	BTG1	B-cell translocation gene 1, anti-proliferative	694	ENSG00000133639
PPP1R15A	NA	PPP1R15A	protein phosphatase 1, regulatory subunit 15A	23645	ENSG00000087074
KLF4	NA	KLF4	Kruppel-like factor 4 (gut)	9314	ENSG00000136826
NFKBIA	NA	NFKBIA	nuclear factor of kappa light polypeptide gene enhancer in B-cells inhibitor, alpha	4792	ENSG00000100906
CSRNP1	NA	CSRNP1	cysteine-serine-rich nuclear protein 1	64651	ENSG00000144655
PTPRN2	NA	PTPRN2	protein tyrosine phosphatase, receptor type, N polypeptide 2	5799	ENSG00000155093
POMC	NA	POMC	proopiomelanocortin	5443	ENSG00000115138
NR4A2	NA	NR4A2	nuclear receptor subfamily 4, group A, member 2	4929	ENSG00000153234
NFKBIZ	NA	NFKBIZ	nuclear factor of kappa light polypeptide gene enhancer in B-cells inhibitor, zeta	64332	ENSG00000144802
STK11	NA	STK11	serine/threonine kinase 11	6794	ENSG00000118046
TNFSF14	NA	TNFSF14	tumor necrosis factor (ligand) superfamily, member 14	8740	ENSG00000125735
APBA2	NA	APBA2	amyloid beta (A4) precursor protein-binding, family A, member 2	321	ENSG00000034053
CCDC59	NA	CCDC59	coiled-coil domain containing 59	29080	ENSG00000133773
DDIT3	NA	DDIT3	DNA-damage-inducible transcript 3	1649	ENSG00000175197
ZBTB24	NA	ZBTB24	zinc finger and BTB domain containing 24	9841	ENSG00000112365
biological process	regulation of cellular metabolic process	GO:0031323
C=4377;O=59;E=27.52;R=2.14;rawP=1.11e-11;adjP=6.79e-09
DUSP2	NA	DUSP2	dual specificity phosphatase 2	1844	ENSG00000158050
ID1	NA	ID1	inhibitor of DNA binding 1, dominant negative helix-loop-helix protein	3397	ENSG00000125968
HBEGF	NA	HBEGF	heparin-binding EGF-like growth factor	1839	ENSG00000113070
EGR1	NA	EGR1	early growth response 1	1958	ENSG00000120738
TAF1C	NA	TAF1C	TATA box binding protein (TBP)-associated factor, RNA polymerase I, C, 110kDa	9013	ENSG00000103168
PDK4	NA	PDK4	pyruvate dehydrogenase kinase, isozyme 4	5166	ENSG00000004799
HOXB8	NA	HOXB8	homeobox B8	3218	ENSG00000120068
CCNL1	NA	CCNL1	cyclin L1	57018	ENSG00000163660
ZNF267	NA	ZNF267	zinc finger protein 267	10308	ENSG00000185947
DUSP5	NA	DUSP5	dual specificity phosphatase 5	1847	ENSG00000138166
EEF1A1	NA	EEF1A1	eukaryotic translation elongation factor 1 alpha 1	1915	ENSG00000156508
TRIB1	NA	TRIB1	tribbles homolog 1 (Drosophila)	10221	ENSG00000173334
IER3	NA	IER3	immediate early response 3	8870	ENSG00000137331
JUN	NA	JUN	jun proto-oncogene	3725	ENSG00000177606
PMAIP1	NA	PMAIP1	phorbol-12-myristate-13-acetate-induced protein 1	5366	ENSG00000141682
ZFP36	NA	ZFP36	zinc finger protein 36, C3H type, homolog (mouse)	7538	ENSG00000128016
EIF1	NA	EIF1	eukaryotic translation initiation factor 1	10209	ENSG00000173812
JUNB	NA	JUNB	jun B proto-oncogene	3726	ENSG00000171223
PTX3	NA	PTX3	pentraxin 3, long	5806	ENSG00000163661
PASK	NA	PASK	PAS domain containing serine/threonine kinase	23178	ENSG00000115687
FOSB	NA	FOSB	FBJ murine osteosarcoma viral oncogene homolog B	2354	ENSG00000125740
TRA2B	NA	TRA2B	transformer 2 beta homolog (Drosophila)	6434	ENSG00000136527
UBB	NA	UBB	ubiquitin B	7314	ENSG00000170315
SIK1	NA	SIK1	salt-inducible kinase 1	150094	ENSG00000142178
EIF5	NA	EIF5	eukaryotic translation initiation factor 5	1983	ENSG00000100664
MYLIP	NA	MYLIP	myosin regulatory light chain interacting protein	29116	ENSG00000007944
PDGFRB	NA	PDGFRB	platelet-derived growth factor receptor, beta polypeptide	5159	ENSG00000113721
DUSP1	NA	DUSP1	dual specificity phosphatase 1	1843	ENSG00000120129
OSM	NA	OSM	oncostatin M	5008	ENSG00000099985
TNF	NA	TNF	tumor necrosis factor	7124	ENSG00000232810
PLK3	NA	PLK3	polo-like kinase 3	1263	ENSG00000173846
CAMKK2	NA	CAMKK2	calcium/calmodulin-dependent protein kinase kinase 2, beta	10645	ENSG00000110931
ATF4	NA	ATF4	activating transcription factor 4 (tax-responsive enhancer element B67)	468	ENSG00000128272
ETV3	NA	ETV3	ets variant 3	2117	ENSG00000117036
KLF10	NA	KLF10	Kruppel-like factor 10	7071	ENSG00000155090
ZNF414	NA	ZNF414	zinc finger protein 414	84330	ENSG00000133250
BTG2	NA	BTG2	BTG family, member 2	7832	ENSG00000159388
ATF3	NA	ATF3	activating transcription factor 3	467	ENSG00000162772
EAF2	NA	EAF2	ELL associated factor 2	55840	ENSG00000145088
PRMT2	NA	PRMT2	protein arginine methyltransferase 2	3275	ENSG00000160310
AKR1C3	NA	AKR1C3	aldo-keto reductase family 1, member C3 (3-alpha hydroxysteroid dehydrogenase, type II)	8644	ENSG00000196139
FOS	NA	FOS	FBJ murine osteosarcoma viral oncogene homolog	2353	ENSG00000170345
EIF4H	NA	EIF4H	eukaryotic translation initiation factor 4H	7458	ENSG00000106682
KLF6	NA	KLF6	Kruppel-like factor 6	1316	ENSG00000067082
ADM	NA	ADM	adrenomedullin	133	ENSG00000148926
SOCS3	NA	SOCS3	suppressor of cytokine signaling 3	9021	ENSG00000184557
BTG1	NA	BTG1	B-cell translocation gene 1, anti-proliferative	694	ENSG00000133639
PPP1R15A	NA	PPP1R15A	protein phosphatase 1, regulatory subunit 15A	23645	ENSG00000087074
KLF4	NA	KLF4	Kruppel-like factor 4 (gut)	9314	ENSG00000136826
NFKBIA	NA	NFKBIA	nuclear factor of kappa light polypeptide gene enhancer in B-cells inhibitor, alpha	4792	ENSG00000100906
CSRNP1	NA	CSRNP1	cysteine-serine-rich nuclear protein 1	64651	ENSG00000144655
PTPRN2	NA	PTPRN2	protein tyrosine phosphatase, receptor type, N polypeptide 2	5799	ENSG00000155093
POMC	NA	POMC	proopiomelanocortin	5443	ENSG00000115138
NR4A2	NA	NR4A2	nuclear receptor subfamily 4, group A, member 2	4929	ENSG00000153234
NFKBIZ	NA	NFKBIZ	nuclear factor of kappa light polypeptide gene enhancer in B-cells inhibitor, zeta	64332	ENSG00000144802
STK11	NA	STK11	serine/threonine kinase 11	6794	ENSG00000118046
CCDC59	NA	CCDC59	coiled-coil domain containing 59	29080	ENSG00000133773
DDIT3	NA	DDIT3	DNA-damage-inducible transcript 3	1649	ENSG00000175197
ZBTB24	NA	ZBTB24	zinc finger and BTB domain containing 24	9841	ENSG00000112365
biological process	regulation of primary metabolic process	GO:0080090
C=4314;O=58;E=27.13;R=2.14;rawP=2.42e-11;adjP=9.87e-09
DUSP2	NA	DUSP2	dual specificity phosphatase 2	1844	ENSG00000158050
ID1	NA	ID1	inhibitor of DNA binding 1, dominant negative helix-loop-helix protein	3397	ENSG00000125968
HBEGF	NA	HBEGF	heparin-binding EGF-like growth factor	1839	ENSG00000113070
EGR1	NA	EGR1	early growth response 1	1958	ENSG00000120738
TAF1C	NA	TAF1C	TATA box binding protein (TBP)-associated factor, RNA polymerase I, C, 110kDa	9013	ENSG00000103168
PDK4	NA	PDK4	pyruvate dehydrogenase kinase, isozyme 4	5166	ENSG00000004799
HOXB8	NA	HOXB8	homeobox B8	3218	ENSG00000120068
CCNL1	NA	CCNL1	cyclin L1	57018	ENSG00000163660
ZNF267	NA	ZNF267	zinc finger protein 267	10308	ENSG00000185947
DUSP5	NA	DUSP5	dual specificity phosphatase 5	1847	ENSG00000138166
EEF1A1	NA	EEF1A1	eukaryotic translation elongation factor 1 alpha 1	1915	ENSG00000156508
TRIB1	NA	TRIB1	tribbles homolog 1 (Drosophila)	10221	ENSG00000173334
IER3	NA	IER3	immediate early response 3	8870	ENSG00000137331
JUN	NA	JUN	jun proto-oncogene	3725	ENSG00000177606
PMAIP1	NA	PMAIP1	phorbol-12-myristate-13-acetate-induced protein 1	5366	ENSG00000141682
ZFP36	NA	ZFP36	zinc finger protein 36, C3H type, homolog (mouse)	7538	ENSG00000128016
EIF1	NA	EIF1	eukaryotic translation initiation factor 1	10209	ENSG00000173812
JUNB	NA	JUNB	jun B proto-oncogene	3726	ENSG00000171223
PASK	NA	PASK	PAS domain containing serine/threonine kinase	23178	ENSG00000115687
FOSB	NA	FOSB	FBJ murine osteosarcoma viral oncogene homolog B	2354	ENSG00000125740
TRA2B	NA	TRA2B	transformer 2 beta homolog (Drosophila)	6434	ENSG00000136527
UBB	NA	UBB	ubiquitin B	7314	ENSG00000170315
SIK1	NA	SIK1	salt-inducible kinase 1	150094	ENSG00000142178
EIF5	NA	EIF5	eukaryotic translation initiation factor 5	1983	ENSG00000100664
MYLIP	NA	MYLIP	myosin regulatory light chain interacting protein	29116	ENSG00000007944
PDGFRB	NA	PDGFRB	platelet-derived growth factor receptor, beta polypeptide	5159	ENSG00000113721
DUSP1	NA	DUSP1	dual specificity phosphatase 1	1843	ENSG00000120129
OSM	NA	OSM	oncostatin M	5008	ENSG00000099985
TNF	NA	TNF	tumor necrosis factor	7124	ENSG00000232810
PLK3	NA	PLK3	polo-like kinase 3	1263	ENSG00000173846
CAMKK2	NA	CAMKK2	calcium/calmodulin-dependent protein kinase kinase 2, beta	10645	ENSG00000110931
ATF4	NA	ATF4	activating transcription factor 4 (tax-responsive enhancer element B67)	468	ENSG00000128272
ETV3	NA	ETV3	ets variant 3	2117	ENSG00000117036
KLF10	NA	KLF10	Kruppel-like factor 10	7071	ENSG00000155090
ZNF414	NA	ZNF414	zinc finger protein 414	84330	ENSG00000133250
BTG2	NA	BTG2	BTG family, member 2	7832	ENSG00000159388
ATF3	NA	ATF3	activating transcription factor 3	467	ENSG00000162772
EAF2	NA	EAF2	ELL associated factor 2	55840	ENSG00000145088
PRMT2	NA	PRMT2	protein arginine methyltransferase 2	3275	ENSG00000160310
AKR1C3	NA	AKR1C3	aldo-keto reductase family 1, member C3 (3-alpha hydroxysteroid dehydrogenase, type II)	8644	ENSG00000196139
FOS	NA	FOS	FBJ murine osteosarcoma viral oncogene homolog	2353	ENSG00000170345
EIF4H	NA	EIF4H	eukaryotic translation initiation factor 4H	7458	ENSG00000106682
KLF6	NA	KLF6	Kruppel-like factor 6	1316	ENSG00000067082
ADM	NA	ADM	adrenomedullin	133	ENSG00000148926
SOCS3	NA	SOCS3	suppressor of cytokine signaling 3	9021	ENSG00000184557
BTG1	NA	BTG1	B-cell translocation gene 1, anti-proliferative	694	ENSG00000133639
PPP1R15A	NA	PPP1R15A	protein phosphatase 1, regulatory subunit 15A	23645	ENSG00000087074
KLF4	NA	KLF4	Kruppel-like factor 4 (gut)	9314	ENSG00000136826
NFKBIA	NA	NFKBIA	nuclear factor of kappa light polypeptide gene enhancer in B-cells inhibitor, alpha	4792	ENSG00000100906
CSRNP1	NA	CSRNP1	cysteine-serine-rich nuclear protein 1	64651	ENSG00000144655
PTPRN2	NA	PTPRN2	protein tyrosine phosphatase, receptor type, N polypeptide 2	5799	ENSG00000155093
POMC	NA	POMC	proopiomelanocortin	5443	ENSG00000115138
NR4A2	NA	NR4A2	nuclear receptor subfamily 4, group A, member 2	4929	ENSG00000153234
NFKBIZ	NA	NFKBIZ	nuclear factor of kappa light polypeptide gene enhancer in B-cells inhibitor, zeta	64332	ENSG00000144802
STK11	NA	STK11	serine/threonine kinase 11	6794	ENSG00000118046
CCDC59	NA	CCDC59	coiled-coil domain containing 59	29080	ENSG00000133773
DDIT3	NA	DDIT3	DNA-damage-inducible transcript 3	1649	ENSG00000175197
ZBTB24	NA	ZBTB24	zinc finger and BTB domain containing 24	9841	ENSG00000112365
biological process	regulation of cellular biosynthetic process	GO:0031326
C=3325;O=50;E=20.91;R=2.39;rawP=4.33e-11;adjP=1.32e-08
ID1	NA	ID1	inhibitor of DNA binding 1, dominant negative helix-loop-helix protein	3397	ENSG00000125968
HBEGF	NA	HBEGF	heparin-binding EGF-like growth factor	1839	ENSG00000113070
EGR1	NA	EGR1	early growth response 1	1958	ENSG00000120738
TAF1C	NA	TAF1C	TATA box binding protein (TBP)-associated factor, RNA polymerase I, C, 110kDa	9013	ENSG00000103168
PDK4	NA	PDK4	pyruvate dehydrogenase kinase, isozyme 4	5166	ENSG00000004799
HOXB8	NA	HOXB8	homeobox B8	3218	ENSG00000120068
CCNL1	NA	CCNL1	cyclin L1	57018	ENSG00000163660
ZNF267	NA	ZNF267	zinc finger protein 267	10308	ENSG00000185947
DUSP5	NA	DUSP5	dual specificity phosphatase 5	1847	ENSG00000138166
EEF1A1	NA	EEF1A1	eukaryotic translation elongation factor 1 alpha 1	1915	ENSG00000156508
TRIB1	NA	TRIB1	tribbles homolog 1 (Drosophila)	10221	ENSG00000173334
JUN	NA	JUN	jun proto-oncogene	3725	ENSG00000177606
ZFP36	NA	ZFP36	zinc finger protein 36, C3H type, homolog (mouse)	7538	ENSG00000128016
EIF1	NA	EIF1	eukaryotic translation initiation factor 1	10209	ENSG00000173812
JUNB	NA	JUNB	jun B proto-oncogene	3726	ENSG00000171223
PTX3	NA	PTX3	pentraxin 3, long	5806	ENSG00000163661
PASK	NA	PASK	PAS domain containing serine/threonine kinase	23178	ENSG00000115687
FOSB	NA	FOSB	FBJ murine osteosarcoma viral oncogene homolog B	2354	ENSG00000125740
UBB	NA	UBB	ubiquitin B	7314	ENSG00000170315
SIK1	NA	SIK1	salt-inducible kinase 1	150094	ENSG00000142178
EIF5	NA	EIF5	eukaryotic translation initiation factor 5	1983	ENSG00000100664
PDGFRB	NA	PDGFRB	platelet-derived growth factor receptor, beta polypeptide	5159	ENSG00000113721
OSM	NA	OSM	oncostatin M	5008	ENSG00000099985
TNF	NA	TNF	tumor necrosis factor	7124	ENSG00000232810
PLK3	NA	PLK3	polo-like kinase 3	1263	ENSG00000173846
CAMKK2	NA	CAMKK2	calcium/calmodulin-dependent protein kinase kinase 2, beta	10645	ENSG00000110931
ATF4	NA	ATF4	activating transcription factor 4 (tax-responsive enhancer element B67)	468	ENSG00000128272
ETV3	NA	ETV3	ets variant 3	2117	ENSG00000117036
KLF10	NA	KLF10	Kruppel-like factor 10	7071	ENSG00000155090
ZNF414	NA	ZNF414	zinc finger protein 414	84330	ENSG00000133250
ATF3	NA	ATF3	activating transcription factor 3	467	ENSG00000162772
EAF2	NA	EAF2	ELL associated factor 2	55840	ENSG00000145088
PRMT2	NA	PRMT2	protein arginine methyltransferase 2	3275	ENSG00000160310
AKR1C3	NA	AKR1C3	aldo-keto reductase family 1, member C3 (3-alpha hydroxysteroid dehydrogenase, type II)	8644	ENSG00000196139
FOS	NA	FOS	FBJ murine osteosarcoma viral oncogene homolog	2353	ENSG00000170345
EIF4H	NA	EIF4H	eukaryotic translation initiation factor 4H	7458	ENSG00000106682
KLF6	NA	KLF6	Kruppel-like factor 6	1316	ENSG00000067082
ADM	NA	ADM	adrenomedullin	133	ENSG00000148926
BTG1	NA	BTG1	B-cell translocation gene 1, anti-proliferative	694	ENSG00000133639
PPP1R15A	NA	PPP1R15A	protein phosphatase 1, regulatory subunit 15A	23645	ENSG00000087074
KLF4	NA	KLF4	Kruppel-like factor 4 (gut)	9314	ENSG00000136826
NFKBIA	NA	NFKBIA	nuclear factor of kappa light polypeptide gene enhancer in B-cells inhibitor, alpha	4792	ENSG00000100906
CSRNP1	NA	CSRNP1	cysteine-serine-rich nuclear protein 1	64651	ENSG00000144655
POMC	NA	POMC	proopiomelanocortin	5443	ENSG00000115138
NR4A2	NA	NR4A2	nuclear receptor subfamily 4, group A, member 2	4929	ENSG00000153234
NFKBIZ	NA	NFKBIZ	nuclear factor of kappa light polypeptide gene enhancer in B-cells inhibitor, zeta	64332	ENSG00000144802
STK11	NA	STK11	serine/threonine kinase 11	6794	ENSG00000118046
CCDC59	NA	CCDC59	coiled-coil domain containing 59	29080	ENSG00000133773
DDIT3	NA	DDIT3	DNA-damage-inducible transcript 3	1649	ENSG00000175197
ZBTB24	NA	ZBTB24	zinc finger and BTB domain containing 24	9841	ENSG00000112365
biological process	apoptotic process	GO:0006915
C=1528;O=33;E=9.61;R=3.43;rawP=6.64e-11;adjP=1.35e-08
DUSP2	NA	DUSP2	dual specificity phosphatase 2	1844	ENSG00000158050
ID1	NA	ID1	inhibitor of DNA binding 1, dominant negative helix-loop-helix protein	3397	ENSG00000125968
IER3	NA	IER3	immediate early response 3	8870	ENSG00000137331
JUN	NA	JUN	jun proto-oncogene	3725	ENSG00000177606
PMAIP1	NA	PMAIP1	phorbol-12-myristate-13-acetate-induced protein 1	5366	ENSG00000141682
UBB	NA	UBB	ubiquitin B	7314	ENSG00000170315
SIK1	NA	SIK1	salt-inducible kinase 1	150094	ENSG00000142178
DUSP1	NA	DUSP1	dual specificity phosphatase 1	1843	ENSG00000120129
OSM	NA	OSM	oncostatin M	5008	ENSG00000099985
PLK3	NA	PLK3	polo-like kinase 3	1263	ENSG00000173846
TNF	NA	TNF	tumor necrosis factor	7124	ENSG00000232810
ATF4	NA	ATF4	activating transcription factor 4 (tax-responsive enhancer element B67)	468	ENSG00000128272
KLF10	NA	KLF10	Kruppel-like factor 10	7071	ENSG00000155090
BTG2	NA	BTG2	BTG family, member 2	7832	ENSG00000159388
NR4A1	NA	NR4A1	nuclear receptor subfamily 4, group A, member 1	3164	ENSG00000123358
EAF2	NA	EAF2	ELL associated factor 2	55840	ENSG00000145088
PRMT2	NA	PRMT2	protein arginine methyltransferase 2	3275	ENSG00000160310
AKR1C3	NA	AKR1C3	aldo-keto reductase family 1, member C3 (3-alpha hydroxysteroid dehydrogenase, type II)	8644	ENSG00000196139
RHOB	NA	RHOB	ras homolog family member B	388	ENSG00000143878
SOCS3	NA	SOCS3	suppressor of cytokine signaling 3	9021	ENSG00000184557
ZC3H12A	NA	ZC3H12A	zinc finger CCCH-type containing 12A	80149	ENSG00000163874
BTG1	NA	BTG1	B-cell translocation gene 1, anti-proliferative	694	ENSG00000133639
KLF4	NA	KLF4	Kruppel-like factor 4 (gut)	9314	ENSG00000136826
G0S2	NA	G0S2	G0/G1switch 2	50486	ENSG00000123689
PPP1R15A	NA	PPP1R15A	protein phosphatase 1, regulatory subunit 15A	23645	ENSG00000087074
NFKBIA	NA	NFKBIA	nuclear factor of kappa light polypeptide gene enhancer in B-cells inhibitor, alpha	4792	ENSG00000100906
CSRNP1	NA	CSRNP1	cysteine-serine-rich nuclear protein 1	64651	ENSG00000144655
DYNLL2	NA	DYNLL2	dynein, light chain, LC8-type 2	140735	ENSG00000121083
STK11	NA	STK11	serine/threonine kinase 11	6794	ENSG00000118046
NR4A2	NA	NR4A2	nuclear receptor subfamily 4, group A, member 2	4929	ENSG00000153234
TNFSF14	NA	TNFSF14	tumor necrosis factor (ligand) superfamily, member 14	8740	ENSG00000125735
DDIT3	NA	DDIT3	DNA-damage-inducible transcript 3	1649	ENSG00000175197
PLEKHG2	NA	PLEKHG2	pleckstrin homology domain containing, family G (with RhoGef domain) member 2	64857	ENSG00000090924
biological process	regulation of biosynthetic process	GO:0009889
C=3354;O=50;E=21.09;R=2.37;rawP=6.04e-11;adjP=1.35e-08
ID1	NA	ID1	inhibitor of DNA binding 1, dominant negative helix-loop-helix protein	3397	ENSG00000125968
HBEGF	NA	HBEGF	heparin-binding EGF-like growth factor	1839	ENSG00000113070
EGR1	NA	EGR1	early growth response 1	1958	ENSG00000120738
TAF1C	NA	TAF1C	TATA box binding protein (TBP)-associated factor, RNA polymerase I, C, 110kDa	9013	ENSG00000103168
PDK4	NA	PDK4	pyruvate dehydrogenase kinase, isozyme 4	5166	ENSG00000004799
HOXB8	NA	HOXB8	homeobox B8	3218	ENSG00000120068
CCNL1	NA	CCNL1	cyclin L1	57018	ENSG00000163660
ZNF267	NA	ZNF267	zinc finger protein 267	10308	ENSG00000185947
DUSP5	NA	DUSP5	dual specificity phosphatase 5	1847	ENSG00000138166
EEF1A1	NA	EEF1A1	eukaryotic translation elongation factor 1 alpha 1	1915	ENSG00000156508
TRIB1	NA	TRIB1	tribbles homolog 1 (Drosophila)	10221	ENSG00000173334
JUN	NA	JUN	jun proto-oncogene	3725	ENSG00000177606
ZFP36	NA	ZFP36	zinc finger protein 36, C3H type, homolog (mouse)	7538	ENSG00000128016
EIF1	NA	EIF1	eukaryotic translation initiation factor 1	10209	ENSG00000173812
JUNB	NA	JUNB	jun B proto-oncogene	3726	ENSG00000171223
PTX3	NA	PTX3	pentraxin 3, long	5806	ENSG00000163661
PASK	NA	PASK	PAS domain containing serine/threonine kinase	23178	ENSG00000115687
FOSB	NA	FOSB	FBJ murine osteosarcoma viral oncogene homolog B	2354	ENSG00000125740
UBB	NA	UBB	ubiquitin B	7314	ENSG00000170315
SIK1	NA	SIK1	salt-inducible kinase 1	150094	ENSG00000142178
EIF5	NA	EIF5	eukaryotic translation initiation factor 5	1983	ENSG00000100664
PDGFRB	NA	PDGFRB	platelet-derived growth factor receptor, beta polypeptide	5159	ENSG00000113721
OSM	NA	OSM	oncostatin M	5008	ENSG00000099985
TNF	NA	TNF	tumor necrosis factor	7124	ENSG00000232810
PLK3	NA	PLK3	polo-like kinase 3	1263	ENSG00000173846
CAMKK2	NA	CAMKK2	calcium/calmodulin-dependent protein kinase kinase 2, beta	10645	ENSG00000110931
ATF4	NA	ATF4	activating transcription factor 4 (tax-responsive enhancer element B67)	468	ENSG00000128272
ETV3	NA	ETV3	ets variant 3	2117	ENSG00000117036
KLF10	NA	KLF10	Kruppel-like factor 10	7071	ENSG00000155090
ZNF414	NA	ZNF414	zinc finger protein 414	84330	ENSG00000133250
ATF3	NA	ATF3	activating transcription factor 3	467	ENSG00000162772
EAF2	NA	EAF2	ELL associated factor 2	55840	ENSG00000145088
PRMT2	NA	PRMT2	protein arginine methyltransferase 2	3275	ENSG00000160310
AKR1C3	NA	AKR1C3	aldo-keto reductase family 1, member C3 (3-alpha hydroxysteroid dehydrogenase, type II)	8644	ENSG00000196139
FOS	NA	FOS	FBJ murine osteosarcoma viral oncogene homolog	2353	ENSG00000170345
EIF4H	NA	EIF4H	eukaryotic translation initiation factor 4H	7458	ENSG00000106682
KLF6	NA	KLF6	Kruppel-like factor 6	1316	ENSG00000067082
ADM	NA	ADM	adrenomedullin	133	ENSG00000148926
BTG1	NA	BTG1	B-cell translocation gene 1, anti-proliferative	694	ENSG00000133639
PPP1R15A	NA	PPP1R15A	protein phosphatase 1, regulatory subunit 15A	23645	ENSG00000087074
KLF4	NA	KLF4	Kruppel-like factor 4 (gut)	9314	ENSG00000136826
NFKBIA	NA	NFKBIA	nuclear factor of kappa light polypeptide gene enhancer in B-cells inhibitor, alpha	4792	ENSG00000100906
CSRNP1	NA	CSRNP1	cysteine-serine-rich nuclear protein 1	64651	ENSG00000144655
POMC	NA	POMC	proopiomelanocortin	5443	ENSG00000115138
NR4A2	NA	NR4A2	nuclear receptor subfamily 4, group A, member 2	4929	ENSG00000153234
NFKBIZ	NA	NFKBIZ	nuclear factor of kappa light polypeptide gene enhancer in B-cells inhibitor, zeta	64332	ENSG00000144802
STK11	NA	STK11	serine/threonine kinase 11	6794	ENSG00000118046
CCDC59	NA	CCDC59	coiled-coil domain containing 59	29080	ENSG00000133773
DDIT3	NA	DDIT3	DNA-damage-inducible transcript 3	1649	ENSG00000175197
ZBTB24	NA	ZBTB24	zinc finger and BTB domain containing 24	9841	ENSG00000112365
biological process	programmed cell death	GO:0012501
C=1545;O=33;E=9.72;R=3.40;rawP=8.92e-11;adjP=1.56e-08
DUSP2	NA	DUSP2	dual specificity phosphatase 2	1844	ENSG00000158050
ID1	NA	ID1	inhibitor of DNA binding 1, dominant negative helix-loop-helix protein	3397	ENSG00000125968
IER3	NA	IER3	immediate early response 3	8870	ENSG00000137331
JUN	NA	JUN	jun proto-oncogene	3725	ENSG00000177606
PMAIP1	NA	PMAIP1	phorbol-12-myristate-13-acetate-induced protein 1	5366	ENSG00000141682
UBB	NA	UBB	ubiquitin B	7314	ENSG00000170315
SIK1	NA	SIK1	salt-inducible kinase 1	150094	ENSG00000142178
DUSP1	NA	DUSP1	dual specificity phosphatase 1	1843	ENSG00000120129
OSM	NA	OSM	oncostatin M	5008	ENSG00000099985
PLK3	NA	PLK3	polo-like kinase 3	1263	ENSG00000173846
TNF	NA	TNF	tumor necrosis factor	7124	ENSG00000232810
ATF4	NA	ATF4	activating transcription factor 4 (tax-responsive enhancer element B67)	468	ENSG00000128272
KLF10	NA	KLF10	Kruppel-like factor 10	7071	ENSG00000155090
BTG2	NA	BTG2	BTG family, member 2	7832	ENSG00000159388
NR4A1	NA	NR4A1	nuclear receptor subfamily 4, group A, member 1	3164	ENSG00000123358
EAF2	NA	EAF2	ELL associated factor 2	55840	ENSG00000145088
PRMT2	NA	PRMT2	protein arginine methyltransferase 2	3275	ENSG00000160310
AKR1C3	NA	AKR1C3	aldo-keto reductase family 1, member C3 (3-alpha hydroxysteroid dehydrogenase, type II)	8644	ENSG00000196139
RHOB	NA	RHOB	ras homolog family member B	388	ENSG00000143878
SOCS3	NA	SOCS3	suppressor of cytokine signaling 3	9021	ENSG00000184557
ZC3H12A	NA	ZC3H12A	zinc finger CCCH-type containing 12A	80149	ENSG00000163874
BTG1	NA	BTG1	B-cell translocation gene 1, anti-proliferative	694	ENSG00000133639
KLF4	NA	KLF4	Kruppel-like factor 4 (gut)	9314	ENSG00000136826
G0S2	NA	G0S2	G0/G1switch 2	50486	ENSG00000123689
PPP1R15A	NA	PPP1R15A	protein phosphatase 1, regulatory subunit 15A	23645	ENSG00000087074
NFKBIA	NA	NFKBIA	nuclear factor of kappa light polypeptide gene enhancer in B-cells inhibitor, alpha	4792	ENSG00000100906
CSRNP1	NA	CSRNP1	cysteine-serine-rich nuclear protein 1	64651	ENSG00000144655
DYNLL2	NA	DYNLL2	dynein, light chain, LC8-type 2	140735	ENSG00000121083
STK11	NA	STK11	serine/threonine kinase 11	6794	ENSG00000118046
NR4A2	NA	NR4A2	nuclear receptor subfamily 4, group A, member 2	4929	ENSG00000153234
TNFSF14	NA	TNFSF14	tumor necrosis factor (ligand) superfamily, member 14	8740	ENSG00000125735
DDIT3	NA	DDIT3	DNA-damage-inducible transcript 3	1649	ENSG00000175197
PLEKHG2	NA	PLEKHG2	pleckstrin homology domain containing, family G (with RhoGef domain) member 2	64857	ENSG00000090924
biological process	regulation of gene expression	GO:0010468
C=3344;O=48;E=21.03;R=2.28;rawP=8.35e-10;adjP=1.28e-07
ID1	NA	ID1	inhibitor of DNA binding 1, dominant negative helix-loop-helix protein	3397	ENSG00000125968
HBEGF	NA	HBEGF	heparin-binding EGF-like growth factor	1839	ENSG00000113070
EGR1	NA	EGR1	early growth response 1	1958	ENSG00000120738
TAF1C	NA	TAF1C	TATA box binding protein (TBP)-associated factor, RNA polymerase I, C, 110kDa	9013	ENSG00000103168
HOXB8	NA	HOXB8	homeobox B8	3218	ENSG00000120068
CCNL1	NA	CCNL1	cyclin L1	57018	ENSG00000163660
ZNF267	NA	ZNF267	zinc finger protein 267	10308	ENSG00000185947
DUSP5	NA	DUSP5	dual specificity phosphatase 5	1847	ENSG00000138166
EEF1A1	NA	EEF1A1	eukaryotic translation elongation factor 1 alpha 1	1915	ENSG00000156508
TRIB1	NA	TRIB1	tribbles homolog 1 (Drosophila)	10221	ENSG00000173334
JUN	NA	JUN	jun proto-oncogene	3725	ENSG00000177606
ZFP36	NA	ZFP36	zinc finger protein 36, C3H type, homolog (mouse)	7538	ENSG00000128016
EIF1	NA	EIF1	eukaryotic translation initiation factor 1	10209	ENSG00000173812
JUNB	NA	JUNB	jun B proto-oncogene	3726	ENSG00000171223
PASK	NA	PASK	PAS domain containing serine/threonine kinase	23178	ENSG00000115687
FOSB	NA	FOSB	FBJ murine osteosarcoma viral oncogene homolog B	2354	ENSG00000125740
TRA2B	NA	TRA2B	transformer 2 beta homolog (Drosophila)	6434	ENSG00000136527
UBB	NA	UBB	ubiquitin B	7314	ENSG00000170315
SIK1	NA	SIK1	salt-inducible kinase 1	150094	ENSG00000142178
EIF5	NA	EIF5	eukaryotic translation initiation factor 5	1983	ENSG00000100664
MYLIP	NA	MYLIP	myosin regulatory light chain interacting protein	29116	ENSG00000007944
OSM	NA	OSM	oncostatin M	5008	ENSG00000099985
TNF	NA	TNF	tumor necrosis factor	7124	ENSG00000232810
PLK3	NA	PLK3	polo-like kinase 3	1263	ENSG00000173846
CAMKK2	NA	CAMKK2	calcium/calmodulin-dependent protein kinase kinase 2, beta	10645	ENSG00000110931
ATF4	NA	ATF4	activating transcription factor 4 (tax-responsive enhancer element B67)	468	ENSG00000128272
ETV3	NA	ETV3	ets variant 3	2117	ENSG00000117036
KLF10	NA	KLF10	Kruppel-like factor 10	7071	ENSG00000155090
ZNF414	NA	ZNF414	zinc finger protein 414	84330	ENSG00000133250
BTG2	NA	BTG2	BTG family, member 2	7832	ENSG00000159388
ATF3	NA	ATF3	activating transcription factor 3	467	ENSG00000162772
EAF2	NA	EAF2	ELL associated factor 2	55840	ENSG00000145088
PRMT2	NA	PRMT2	protein arginine methyltransferase 2	3275	ENSG00000160310
FOS	NA	FOS	FBJ murine osteosarcoma viral oncogene homolog	2353	ENSG00000170345
EIF4H	NA	EIF4H	eukaryotic translation initiation factor 4H	7458	ENSG00000106682
KLF6	NA	KLF6	Kruppel-like factor 6	1316	ENSG00000067082
BTG1	NA	BTG1	B-cell translocation gene 1, anti-proliferative	694	ENSG00000133639
PPP1R15A	NA	PPP1R15A	protein phosphatase 1, regulatory subunit 15A	23645	ENSG00000087074
KLF4	NA	KLF4	Kruppel-like factor 4 (gut)	9314	ENSG00000136826
NFKBIA	NA	NFKBIA	nuclear factor of kappa light polypeptide gene enhancer in B-cells inhibitor, alpha	4792	ENSG00000100906
CSRNP1	NA	CSRNP1	cysteine-serine-rich nuclear protein 1	64651	ENSG00000144655
POMC	NA	POMC	proopiomelanocortin	5443	ENSG00000115138
NR4A2	NA	NR4A2	nuclear receptor subfamily 4, group A, member 2	4929	ENSG00000153234
NFKBIZ	NA	NFKBIZ	nuclear factor of kappa light polypeptide gene enhancer in B-cells inhibitor, zeta	64332	ENSG00000144802
APBA2	NA	APBA2	amyloid beta (A4) precursor protein-binding, family A, member 2	321	ENSG00000034053
CCDC59	NA	CCDC59	coiled-coil domain containing 59	29080	ENSG00000133773
DDIT3	NA	DDIT3	DNA-damage-inducible transcript 3	1649	ENSG00000175197
ZBTB24	NA	ZBTB24	zinc finger and BTB domain containing 24	9841	ENSG00000112365
biological process	regulation of macromolecule metabolic process	GO:0060255
C=4151;O=54;E=26.10;R=2.07;rawP=1.10e-09;adjP=1.33e-07
DUSP2	NA	DUSP2	dual specificity phosphatase 2	1844	ENSG00000158050
ID1	NA	ID1	inhibitor of DNA binding 1, dominant negative helix-loop-helix protein	3397	ENSG00000125968
HBEGF	NA	HBEGF	heparin-binding EGF-like growth factor	1839	ENSG00000113070
EGR1	NA	EGR1	early growth response 1	1958	ENSG00000120738
TAF1C	NA	TAF1C	TATA box binding protein (TBP)-associated factor, RNA polymerase I, C, 110kDa	9013	ENSG00000103168
HOXB8	NA	HOXB8	homeobox B8	3218	ENSG00000120068
CCNL1	NA	CCNL1	cyclin L1	57018	ENSG00000163660
ZNF267	NA	ZNF267	zinc finger protein 267	10308	ENSG00000185947
DUSP5	NA	DUSP5	dual specificity phosphatase 5	1847	ENSG00000138166
EEF1A1	NA	EEF1A1	eukaryotic translation elongation factor 1 alpha 1	1915	ENSG00000156508
TRIB1	NA	TRIB1	tribbles homolog 1 (Drosophila)	10221	ENSG00000173334
IER3	NA	IER3	immediate early response 3	8870	ENSG00000137331
JUN	NA	JUN	jun proto-oncogene	3725	ENSG00000177606
ZFP36	NA	ZFP36	zinc finger protein 36, C3H type, homolog (mouse)	7538	ENSG00000128016
EIF1	NA	EIF1	eukaryotic translation initiation factor 1	10209	ENSG00000173812
JUNB	NA	JUNB	jun B proto-oncogene	3726	ENSG00000171223
PASK	NA	PASK	PAS domain containing serine/threonine kinase	23178	ENSG00000115687
FOSB	NA	FOSB	FBJ murine osteosarcoma viral oncogene homolog B	2354	ENSG00000125740
TRA2B	NA	TRA2B	transformer 2 beta homolog (Drosophila)	6434	ENSG00000136527
UBB	NA	UBB	ubiquitin B	7314	ENSG00000170315
SIK1	NA	SIK1	salt-inducible kinase 1	150094	ENSG00000142178
EIF5	NA	EIF5	eukaryotic translation initiation factor 5	1983	ENSG00000100664
MYLIP	NA	MYLIP	myosin regulatory light chain interacting protein	29116	ENSG00000007944
PDGFRB	NA	PDGFRB	platelet-derived growth factor receptor, beta polypeptide	5159	ENSG00000113721
DUSP1	NA	DUSP1	dual specificity phosphatase 1	1843	ENSG00000120129
OSM	NA	OSM	oncostatin M	5008	ENSG00000099985
TNF	NA	TNF	tumor necrosis factor	7124	ENSG00000232810
PLK3	NA	PLK3	polo-like kinase 3	1263	ENSG00000173846
CAMKK2	NA	CAMKK2	calcium/calmodulin-dependent protein kinase kinase 2, beta	10645	ENSG00000110931
ATF4	NA	ATF4	activating transcription factor 4 (tax-responsive enhancer element B67)	468	ENSG00000128272
ETV3	NA	ETV3	ets variant 3	2117	ENSG00000117036
KLF10	NA	KLF10	Kruppel-like factor 10	7071	ENSG00000155090
ZNF414	NA	ZNF414	zinc finger protein 414	84330	ENSG00000133250
BTG2	NA	BTG2	BTG family, member 2	7832	ENSG00000159388
ATF3	NA	ATF3	activating transcription factor 3	467	ENSG00000162772
EAF2	NA	EAF2	ELL associated factor 2	55840	ENSG00000145088
PRMT2	NA	PRMT2	protein arginine methyltransferase 2	3275	ENSG00000160310
FOS	NA	FOS	FBJ murine osteosarcoma viral oncogene homolog	2353	ENSG00000170345
EIF4H	NA	EIF4H	eukaryotic translation initiation factor 4H	7458	ENSG00000106682
KLF6	NA	KLF6	Kruppel-like factor 6	1316	ENSG00000067082
SOCS3	NA	SOCS3	suppressor of cytokine signaling 3	9021	ENSG00000184557
BTG1	NA	BTG1	B-cell translocation gene 1, anti-proliferative	694	ENSG00000133639
PPP1R15A	NA	PPP1R15A	protein phosphatase 1, regulatory subunit 15A	23645	ENSG00000087074
KLF4	NA	KLF4	Kruppel-like factor 4 (gut)	9314	ENSG00000136826
NFKBIA	NA	NFKBIA	nuclear factor of kappa light polypeptide gene enhancer in B-cells inhibitor, alpha	4792	ENSG00000100906
CSRNP1	NA	CSRNP1	cysteine-serine-rich nuclear protein 1	64651	ENSG00000144655
POMC	NA	POMC	proopiomelanocortin	5443	ENSG00000115138
NR4A2	NA	NR4A2	nuclear receptor subfamily 4, group A, member 2	4929	ENSG00000153234
NFKBIZ	NA	NFKBIZ	nuclear factor of kappa light polypeptide gene enhancer in B-cells inhibitor, zeta	64332	ENSG00000144802
STK11	NA	STK11	serine/threonine kinase 11	6794	ENSG00000118046
APBA2	NA	APBA2	amyloid beta (A4) precursor protein-binding, family A, member 2	321	ENSG00000034053
CCDC59	NA	CCDC59	coiled-coil domain containing 59	29080	ENSG00000133773
DDIT3	NA	DDIT3	DNA-damage-inducible transcript 3	1649	ENSG00000175197
ZBTB24	NA	ZBTB24	zinc finger and BTB domain containing 24	9841	ENSG00000112365
biological process	cell death	GO:0008219
C=1704;O=33;E=10.72;R=3.08;rawP=1.17e-09;adjP=1.33e-07
DUSP2	NA	DUSP2	dual specificity phosphatase 2	1844	ENSG00000158050
ID1	NA	ID1	inhibitor of DNA binding 1, dominant negative helix-loop-helix protein	3397	ENSG00000125968
IER3	NA	IER3	immediate early response 3	8870	ENSG00000137331
JUN	NA	JUN	jun proto-oncogene	3725	ENSG00000177606
PMAIP1	NA	PMAIP1	phorbol-12-myristate-13-acetate-induced protein 1	5366	ENSG00000141682
UBB	NA	UBB	ubiquitin B	7314	ENSG00000170315
SIK1	NA	SIK1	salt-inducible kinase 1	150094	ENSG00000142178
DUSP1	NA	DUSP1	dual specificity phosphatase 1	1843	ENSG00000120129
OSM	NA	OSM	oncostatin M	5008	ENSG00000099985
PLK3	NA	PLK3	polo-like kinase 3	1263	ENSG00000173846
TNF	NA	TNF	tumor necrosis factor	7124	ENSG00000232810
ATF4	NA	ATF4	activating transcription factor 4 (tax-responsive enhancer element B67)	468	ENSG00000128272
KLF10	NA	KLF10	Kruppel-like factor 10	7071	ENSG00000155090
BTG2	NA	BTG2	BTG family, member 2	7832	ENSG00000159388
NR4A1	NA	NR4A1	nuclear receptor subfamily 4, group A, member 1	3164	ENSG00000123358
EAF2	NA	EAF2	ELL associated factor 2	55840	ENSG00000145088
PRMT2	NA	PRMT2	protein arginine methyltransferase 2	3275	ENSG00000160310
AKR1C3	NA	AKR1C3	aldo-keto reductase family 1, member C3 (3-alpha hydroxysteroid dehydrogenase, type II)	8644	ENSG00000196139
RHOB	NA	RHOB	ras homolog family member B	388	ENSG00000143878
SOCS3	NA	SOCS3	suppressor of cytokine signaling 3	9021	ENSG00000184557
ZC3H12A	NA	ZC3H12A	zinc finger CCCH-type containing 12A	80149	ENSG00000163874
BTG1	NA	BTG1	B-cell translocation gene 1, anti-proliferative	694	ENSG00000133639
KLF4	NA	KLF4	Kruppel-like factor 4 (gut)	9314	ENSG00000136826
G0S2	NA	G0S2	G0/G1switch 2	50486	ENSG00000123689
PPP1R15A	NA	PPP1R15A	protein phosphatase 1, regulatory subunit 15A	23645	ENSG00000087074
NFKBIA	NA	NFKBIA	nuclear factor of kappa light polypeptide gene enhancer in B-cells inhibitor, alpha	4792	ENSG00000100906
CSRNP1	NA	CSRNP1	cysteine-serine-rich nuclear protein 1	64651	ENSG00000144655
DYNLL2	NA	DYNLL2	dynein, light chain, LC8-type 2	140735	ENSG00000121083
STK11	NA	STK11	serine/threonine kinase 11	6794	ENSG00000118046
NR4A2	NA	NR4A2	nuclear receptor subfamily 4, group A, member 2	4929	ENSG00000153234
TNFSF14	NA	TNFSF14	tumor necrosis factor (ligand) superfamily, member 14	8740	ENSG00000125735
DDIT3	NA	DDIT3	DNA-damage-inducible transcript 3	1649	ENSG00000175197
PLEKHG2	NA	PLEKHG2	pleckstrin homology domain containing, family G (with RhoGef domain) member 2	64857	ENSG00000090924
biological process	death	GO:0016265
C=1706;O=33;E=10.73;R=3.08;rawP=1.20e-09;adjP=1.33e-07
DUSP2	NA	DUSP2	dual specificity phosphatase 2	1844	ENSG00000158050
ID1	NA	ID1	inhibitor of DNA binding 1, dominant negative helix-loop-helix protein	3397	ENSG00000125968
IER3	NA	IER3	immediate early response 3	8870	ENSG00000137331
JUN	NA	JUN	jun proto-oncogene	3725	ENSG00000177606
PMAIP1	NA	PMAIP1	phorbol-12-myristate-13-acetate-induced protein 1	5366	ENSG00000141682
UBB	NA	UBB	ubiquitin B	7314	ENSG00000170315
SIK1	NA	SIK1	salt-inducible kinase 1	150094	ENSG00000142178
DUSP1	NA	DUSP1	dual specificity phosphatase 1	1843	ENSG00000120129
OSM	NA	OSM	oncostatin M	5008	ENSG00000099985
PLK3	NA	PLK3	polo-like kinase 3	1263	ENSG00000173846
TNF	NA	TNF	tumor necrosis factor	7124	ENSG00000232810
ATF4	NA	ATF4	activating transcription factor 4 (tax-responsive enhancer element B67)	468	ENSG00000128272
KLF10	NA	KLF10	Kruppel-like factor 10	7071	ENSG00000155090
BTG2	NA	BTG2	BTG family, member 2	7832	ENSG00000159388
NR4A1	NA	NR4A1	nuclear receptor subfamily 4, group A, member 1	3164	ENSG00000123358
EAF2	NA	EAF2	ELL associated factor 2	55840	ENSG00000145088
PRMT2	NA	PRMT2	protein arginine methyltransferase 2	3275	ENSG00000160310
AKR1C3	NA	AKR1C3	aldo-keto reductase family 1, member C3 (3-alpha hydroxysteroid dehydrogenase, type II)	8644	ENSG00000196139
RHOB	NA	RHOB	ras homolog family member B	388	ENSG00000143878
SOCS3	NA	SOCS3	suppressor of cytokine signaling 3	9021	ENSG00000184557
ZC3H12A	NA	ZC3H12A	zinc finger CCCH-type containing 12A	80149	ENSG00000163874
BTG1	NA	BTG1	B-cell translocation gene 1, anti-proliferative	694	ENSG00000133639
KLF4	NA	KLF4	Kruppel-like factor 4 (gut)	9314	ENSG00000136826
G0S2	NA	G0S2	G0/G1switch 2	50486	ENSG00000123689
PPP1R15A	NA	PPP1R15A	protein phosphatase 1, regulatory subunit 15A	23645	ENSG00000087074
NFKBIA	NA	NFKBIA	nuclear factor of kappa light polypeptide gene enhancer in B-cells inhibitor, alpha	4792	ENSG00000100906
CSRNP1	NA	CSRNP1	cysteine-serine-rich nuclear protein 1	64651	ENSG00000144655
DYNLL2	NA	DYNLL2	dynein, light chain, LC8-type 2	140735	ENSG00000121083
STK11	NA	STK11	serine/threonine kinase 11	6794	ENSG00000118046
NR4A2	NA	NR4A2	nuclear receptor subfamily 4, group A, member 2	4929	ENSG00000153234
TNFSF14	NA	TNFSF14	tumor necrosis factor (ligand) superfamily, member 14	8740	ENSG00000125735
DDIT3	NA	DDIT3	DNA-damage-inducible transcript 3	1649	ENSG00000175197
PLEKHG2	NA	PLEKHG2	pleckstrin homology domain containing, family G (with RhoGef domain) member 2	64857	ENSG00000090924
biological process	intracellular protein kinase cascade	GO:0007243
C=867;O=23;E=5.45;R=4.22;rawP=2.50e-09;adjP=2.55e-07
TNF	NA	TNF	tumor necrosis factor	7124	ENSG00000232810
PLK3	NA	PLK3	polo-like kinase 3	1263	ENSG00000173846
DUSP2	NA	DUSP2	dual specificity phosphatase 2	1844	ENSG00000158050
CAMKK2	NA	CAMKK2	calcium/calmodulin-dependent protein kinase kinase 2, beta	10645	ENSG00000110931
ID1	NA	ID1	inhibitor of DNA binding 1, dominant negative helix-loop-helix protein	3397	ENSG00000125968
HBEGF	NA	HBEGF	heparin-binding EGF-like growth factor	1839	ENSG00000113070
S100B	NA	S100B	S100 calcium binding protein B	6285	ENSG00000160307
AKR1C3	NA	AKR1C3	aldo-keto reductase family 1, member C3 (3-alpha hydroxysteroid dehydrogenase, type II)	8644	ENSG00000196139
FOS	NA	FOS	FBJ murine osteosarcoma viral oncogene homolog	2353	ENSG00000170345
DUSP5	NA	DUSP5	dual specificity phosphatase 5	1847	ENSG00000138166
TRIB1	NA	TRIB1	tribbles homolog 1 (Drosophila)	10221	ENSG00000173334
SOCS3	NA	SOCS3	suppressor of cytokine signaling 3	9021	ENSG00000184557
JUN	NA	JUN	jun proto-oncogene	3725	ENSG00000177606
ZFP36	NA	ZFP36	zinc finger protein 36, C3H type, homolog (mouse)	7538	ENSG00000128016
KLF4	NA	KLF4	Kruppel-like factor 4 (gut)	9314	ENSG00000136826
NFKBIA	NA	NFKBIA	nuclear factor of kappa light polypeptide gene enhancer in B-cells inhibitor, alpha	4792	ENSG00000100906
STK11	NA	STK11	serine/threonine kinase 11	6794	ENSG00000118046
TNFSF14	NA	TNFSF14	tumor necrosis factor (ligand) superfamily, member 14	8740	ENSG00000125735
SIK1	NA	SIK1	salt-inducible kinase 1	150094	ENSG00000142178
UBB	NA	UBB	ubiquitin B	7314	ENSG00000170315
PDGFRB	NA	PDGFRB	platelet-derived growth factor receptor, beta polypeptide	5159	ENSG00000113721
OSM	NA	OSM	oncostatin M	5008	ENSG00000099985
DUSP1	NA	DUSP1	dual specificity phosphatase 1	1843	ENSG00000120129
biological process	regulation of cellular macromolecule biosynthetic process	GO:2000112
C=3119;O=45;E=19.61;R=2.29;rawP=3.86e-09;adjP=3.63e-07
ID1	NA	ID1	inhibitor of DNA binding 1, dominant negative helix-loop-helix protein	3397	ENSG00000125968
HBEGF	NA	HBEGF	heparin-binding EGF-like growth factor	1839	ENSG00000113070
EGR1	NA	EGR1	early growth response 1	1958	ENSG00000120738
TAF1C	NA	TAF1C	TATA box binding protein (TBP)-associated factor, RNA polymerase I, C, 110kDa	9013	ENSG00000103168
HOXB8	NA	HOXB8	homeobox B8	3218	ENSG00000120068
CCNL1	NA	CCNL1	cyclin L1	57018	ENSG00000163660
ZNF267	NA	ZNF267	zinc finger protein 267	10308	ENSG00000185947
DUSP5	NA	DUSP5	dual specificity phosphatase 5	1847	ENSG00000138166
EEF1A1	NA	EEF1A1	eukaryotic translation elongation factor 1 alpha 1	1915	ENSG00000156508
TRIB1	NA	TRIB1	tribbles homolog 1 (Drosophila)	10221	ENSG00000173334
JUN	NA	JUN	jun proto-oncogene	3725	ENSG00000177606
ZFP36	NA	ZFP36	zinc finger protein 36, C3H type, homolog (mouse)	7538	ENSG00000128016
EIF1	NA	EIF1	eukaryotic translation initiation factor 1	10209	ENSG00000173812
JUNB	NA	JUNB	jun B proto-oncogene	3726	ENSG00000171223
PASK	NA	PASK	PAS domain containing serine/threonine kinase	23178	ENSG00000115687
FOSB	NA	FOSB	FBJ murine osteosarcoma viral oncogene homolog B	2354	ENSG00000125740
UBB	NA	UBB	ubiquitin B	7314	ENSG00000170315
SIK1	NA	SIK1	salt-inducible kinase 1	150094	ENSG00000142178
EIF5	NA	EIF5	eukaryotic translation initiation factor 5	1983	ENSG00000100664
PDGFRB	NA	PDGFRB	platelet-derived growth factor receptor, beta polypeptide	5159	ENSG00000113721
OSM	NA	OSM	oncostatin M	5008	ENSG00000099985
PLK3	NA	PLK3	polo-like kinase 3	1263	ENSG00000173846
TNF	NA	TNF	tumor necrosis factor	7124	ENSG00000232810
CAMKK2	NA	CAMKK2	calcium/calmodulin-dependent protein kinase kinase 2, beta	10645	ENSG00000110931
ATF4	NA	ATF4	activating transcription factor 4 (tax-responsive enhancer element B67)	468	ENSG00000128272
ETV3	NA	ETV3	ets variant 3	2117	ENSG00000117036
KLF10	NA	KLF10	Kruppel-like factor 10	7071	ENSG00000155090
ZNF414	NA	ZNF414	zinc finger protein 414	84330	ENSG00000133250
ATF3	NA	ATF3	activating transcription factor 3	467	ENSG00000162772
EAF2	NA	EAF2	ELL associated factor 2	55840	ENSG00000145088
PRMT2	NA	PRMT2	protein arginine methyltransferase 2	3275	ENSG00000160310
FOS	NA	FOS	FBJ murine osteosarcoma viral oncogene homolog	2353	ENSG00000170345
EIF4H	NA	EIF4H	eukaryotic translation initiation factor 4H	7458	ENSG00000106682
KLF6	NA	KLF6	Kruppel-like factor 6	1316	ENSG00000067082
BTG1	NA	BTG1	B-cell translocation gene 1, anti-proliferative	694	ENSG00000133639
PPP1R15A	NA	PPP1R15A	protein phosphatase 1, regulatory subunit 15A	23645	ENSG00000087074
KLF4	NA	KLF4	Kruppel-like factor 4 (gut)	9314	ENSG00000136826
NFKBIA	NA	NFKBIA	nuclear factor of kappa light polypeptide gene enhancer in B-cells inhibitor, alpha	4792	ENSG00000100906
CSRNP1	NA	CSRNP1	cysteine-serine-rich nuclear protein 1	64651	ENSG00000144655
POMC	NA	POMC	proopiomelanocortin	5443	ENSG00000115138
NR4A2	NA	NR4A2	nuclear receptor subfamily 4, group A, member 2	4929	ENSG00000153234
NFKBIZ	NA	NFKBIZ	nuclear factor of kappa light polypeptide gene enhancer in B-cells inhibitor, zeta	64332	ENSG00000144802
CCDC59	NA	CCDC59	coiled-coil domain containing 59	29080	ENSG00000133773
DDIT3	NA	DDIT3	DNA-damage-inducible transcript 3	1649	ENSG00000175197
ZBTB24	NA	ZBTB24	zinc finger and BTB domain containing 24	9841	ENSG00000112365
biological process	regulation of cellular protein metabolic process	GO:0032268
C=1250;O=27;E=7.86;R=3.43;rawP=6.48e-09;adjP=5.66e-07
TNF	NA	TNF	tumor necrosis factor	7124	ENSG00000232810
PLK3	NA	PLK3	polo-like kinase 3	1263	ENSG00000173846
DUSP2	NA	DUSP2	dual specificity phosphatase 2	1844	ENSG00000158050
CAMKK2	NA	CAMKK2	calcium/calmodulin-dependent protein kinase kinase 2, beta	10645	ENSG00000110931
ATF4	NA	ATF4	activating transcription factor 4 (tax-responsive enhancer element B67)	468	ENSG00000128272
HBEGF	NA	HBEGF	heparin-binding EGF-like growth factor	1839	ENSG00000113070
EGR1	NA	EGR1	early growth response 1	1958	ENSG00000120738
ATF3	NA	ATF3	activating transcription factor 3	467	ENSG00000162772
CCNL1	NA	CCNL1	cyclin L1	57018	ENSG00000163660
EIF4H	NA	EIF4H	eukaryotic translation initiation factor 4H	7458	ENSG00000106682
DUSP5	NA	DUSP5	dual specificity phosphatase 5	1847	ENSG00000138166
TRIB1	NA	TRIB1	tribbles homolog 1 (Drosophila)	10221	ENSG00000173334
SOCS3	NA	SOCS3	suppressor of cytokine signaling 3	9021	ENSG00000184557
JUN	NA	JUN	jun proto-oncogene	3725	ENSG00000177606
PPP1R15A	NA	PPP1R15A	protein phosphatase 1, regulatory subunit 15A	23645	ENSG00000087074
KLF4	NA	KLF4	Kruppel-like factor 4 (gut)	9314	ENSG00000136826
NFKBIA	NA	NFKBIA	nuclear factor of kappa light polypeptide gene enhancer in B-cells inhibitor, alpha	4792	ENSG00000100906
EIF1	NA	EIF1	eukaryotic translation initiation factor 1	10209	ENSG00000173812
PASK	NA	PASK	PAS domain containing serine/threonine kinase	23178	ENSG00000115687
STK11	NA	STK11	serine/threonine kinase 11	6794	ENSG00000118046
UBB	NA	UBB	ubiquitin B	7314	ENSG00000170315
EIF5	NA	EIF5	eukaryotic translation initiation factor 5	1983	ENSG00000100664
MYLIP	NA	MYLIP	myosin regulatory light chain interacting protein	29116	ENSG00000007944
DDIT3	NA	DDIT3	DNA-damage-inducible transcript 3	1649	ENSG00000175197
PDGFRB	NA	PDGFRB	platelet-derived growth factor receptor, beta polypeptide	5159	ENSG00000113721
DUSP1	NA	DUSP1	dual specificity phosphatase 1	1843	ENSG00000120129
OSM	NA	OSM	oncostatin M	5008	ENSG00000099985
biological process	regulation of macromolecule biosynthetic process	GO:0010556
C=3199;O=45;E=20.12;R=2.24;rawP=8.86e-09;adjP=7.22e-07
ID1	NA	ID1	inhibitor of DNA binding 1, dominant negative helix-loop-helix protein	3397	ENSG00000125968
HBEGF	NA	HBEGF	heparin-binding EGF-like growth factor	1839	ENSG00000113070
EGR1	NA	EGR1	early growth response 1	1958	ENSG00000120738
TAF1C	NA	TAF1C	TATA box binding protein (TBP)-associated factor, RNA polymerase I, C, 110kDa	9013	ENSG00000103168
HOXB8	NA	HOXB8	homeobox B8	3218	ENSG00000120068
CCNL1	NA	CCNL1	cyclin L1	57018	ENSG00000163660
ZNF267	NA	ZNF267	zinc finger protein 267	10308	ENSG00000185947
DUSP5	NA	DUSP5	dual specificity phosphatase 5	1847	ENSG00000138166
EEF1A1	NA	EEF1A1	eukaryotic translation elongation factor 1 alpha 1	1915	ENSG00000156508
TRIB1	NA	TRIB1	tribbles homolog 1 (Drosophila)	10221	ENSG00000173334
JUN	NA	JUN	jun proto-oncogene	3725	ENSG00000177606
ZFP36	NA	ZFP36	zinc finger protein 36, C3H type, homolog (mouse)	7538	ENSG00000128016
EIF1	NA	EIF1	eukaryotic translation initiation factor 1	10209	ENSG00000173812
JUNB	NA	JUNB	jun B proto-oncogene	3726	ENSG00000171223
PASK	NA	PASK	PAS domain containing serine/threonine kinase	23178	ENSG00000115687
FOSB	NA	FOSB	FBJ murine osteosarcoma viral oncogene homolog B	2354	ENSG00000125740
UBB	NA	UBB	ubiquitin B	7314	ENSG00000170315
SIK1	NA	SIK1	salt-inducible kinase 1	150094	ENSG00000142178
EIF5	NA	EIF5	eukaryotic translation initiation factor 5	1983	ENSG00000100664
PDGFRB	NA	PDGFRB	platelet-derived growth factor receptor, beta polypeptide	5159	ENSG00000113721
OSM	NA	OSM	oncostatin M	5008	ENSG00000099985
PLK3	NA	PLK3	polo-like kinase 3	1263	ENSG00000173846
TNF	NA	TNF	tumor necrosis factor	7124	ENSG00000232810
CAMKK2	NA	CAMKK2	calcium/calmodulin-dependent protein kinase kinase 2, beta	10645	ENSG00000110931
ATF4	NA	ATF4	activating transcription factor 4 (tax-responsive enhancer element B67)	468	ENSG00000128272
ETV3	NA	ETV3	ets variant 3	2117	ENSG00000117036
KLF10	NA	KLF10	Kruppel-like factor 10	7071	ENSG00000155090
ZNF414	NA	ZNF414	zinc finger protein 414	84330	ENSG00000133250
ATF3	NA	ATF3	activating transcription factor 3	467	ENSG00000162772
EAF2	NA	EAF2	ELL associated factor 2	55840	ENSG00000145088
PRMT2	NA	PRMT2	protein arginine methyltransferase 2	3275	ENSG00000160310
FOS	NA	FOS	FBJ murine osteosarcoma viral oncogene homolog	2353	ENSG00000170345
EIF4H	NA	EIF4H	eukaryotic translation initiation factor 4H	7458	ENSG00000106682
KLF6	NA	KLF6	Kruppel-like factor 6	1316	ENSG00000067082
BTG1	NA	BTG1	B-cell translocation gene 1, anti-proliferative	694	ENSG00000133639
PPP1R15A	NA	PPP1R15A	protein phosphatase 1, regulatory subunit 15A	23645	ENSG00000087074
KLF4	NA	KLF4	Kruppel-like factor 4 (gut)	9314	ENSG00000136826
NFKBIA	NA	NFKBIA	nuclear factor of kappa light polypeptide gene enhancer in B-cells inhibitor, alpha	4792	ENSG00000100906
CSRNP1	NA	CSRNP1	cysteine-serine-rich nuclear protein 1	64651	ENSG00000144655
POMC	NA	POMC	proopiomelanocortin	5443	ENSG00000115138
NR4A2	NA	NR4A2	nuclear receptor subfamily 4, group A, member 2	4929	ENSG00000153234
NFKBIZ	NA	NFKBIZ	nuclear factor of kappa light polypeptide gene enhancer in B-cells inhibitor, zeta	64332	ENSG00000144802
CCDC59	NA	CCDC59	coiled-coil domain containing 59	29080	ENSG00000133773
DDIT3	NA	DDIT3	DNA-damage-inducible transcript 3	1649	ENSG00000175197
ZBTB24	NA	ZBTB24	zinc finger and BTB domain containing 24	9841	ENSG00000112365
biological process	intracellular signal transduction	GO:0035556
C=1902;O=33;E=11.96;R=2.76;rawP=1.89e-08;adjP=1.44e-06
DUSP2	NA	DUSP2	dual specificity phosphatase 2	1844	ENSG00000158050
ID1	NA	ID1	inhibitor of DNA binding 1, dominant negative helix-loop-helix protein	3397	ENSG00000125968
HBEGF	NA	HBEGF	heparin-binding EGF-like growth factor	1839	ENSG00000113070
DUSP5	NA	DUSP5	dual specificity phosphatase 5	1847	ENSG00000138166
TRIB1	NA	TRIB1	tribbles homolog 1 (Drosophila)	10221	ENSG00000173334
JUN	NA	JUN	jun proto-oncogene	3725	ENSG00000177606
TREM1	NA	TREM1	triggering receptor expressed on myeloid cells 1	54210	ENSG00000124731
PMAIP1	NA	PMAIP1	phorbol-12-myristate-13-acetate-induced protein 1	5366	ENSG00000141682
ZFP36	NA	ZFP36	zinc finger protein 36, C3H type, homolog (mouse)	7538	ENSG00000128016
UBB	NA	UBB	ubiquitin B	7314	ENSG00000170315
SIK1	NA	SIK1	salt-inducible kinase 1	150094	ENSG00000142178
PDGFRB	NA	PDGFRB	platelet-derived growth factor receptor, beta polypeptide	5159	ENSG00000113721
DUSP1	NA	DUSP1	dual specificity phosphatase 1	1843	ENSG00000120129
OSM	NA	OSM	oncostatin M	5008	ENSG00000099985
PLK3	NA	PLK3	polo-like kinase 3	1263	ENSG00000173846
TNF	NA	TNF	tumor necrosis factor	7124	ENSG00000232810
RAB12	NA	RAB12	RAB12, member RAS oncogene family	201475	ENSG00000206418
ATF4	NA	ATF4	activating transcription factor 4 (tax-responsive enhancer element B67)	468	ENSG00000128272
CAMKK2	NA	CAMKK2	calcium/calmodulin-dependent protein kinase kinase 2, beta	10645	ENSG00000110931
NR4A1	NA	NR4A1	nuclear receptor subfamily 4, group A, member 1	3164	ENSG00000123358
S100B	NA	S100B	S100 calcium binding protein B	6285	ENSG00000160307
FOS	NA	FOS	FBJ murine osteosarcoma viral oncogene homolog	2353	ENSG00000170345
AKR1C3	NA	AKR1C3	aldo-keto reductase family 1, member C3 (3-alpha hydroxysteroid dehydrogenase, type II)	8644	ENSG00000196139
ADM	NA	ADM	adrenomedullin	133	ENSG00000148926
RHOB	NA	RHOB	ras homolog family member B	388	ENSG00000143878
SOCS3	NA	SOCS3	suppressor of cytokine signaling 3	9021	ENSG00000184557
KLF4	NA	KLF4	Kruppel-like factor 4 (gut)	9314	ENSG00000136826
NFKBIA	NA	NFKBIA	nuclear factor of kappa light polypeptide gene enhancer in B-cells inhibitor, alpha	4792	ENSG00000100906
STK11	NA	STK11	serine/threonine kinase 11	6794	ENSG00000118046
TNFSF14	NA	TNFSF14	tumor necrosis factor (ligand) superfamily, member 14	8740	ENSG00000125735
P2RX5	NA	P2RX5	purinergic receptor P2X, ligand-gated ion channel, 5	5026	ENSG00000257950,ENSG00000083454
PLEKHG2	NA	PLEKHG2	pleckstrin homology domain containing, family G (with RhoGef domain) member 2	64857	ENSG00000090924
DDIT3	NA	DDIT3	DNA-damage-inducible transcript 3	1649	ENSG00000175197
biological process	regulation of protein metabolic process	GO:0051246
C=1413;O=28;E=8.89;R=3.15;rawP=2.07e-08;adjP=1.49e-06
TNF	NA	TNF	tumor necrosis factor	7124	ENSG00000232810
PLK3	NA	PLK3	polo-like kinase 3	1263	ENSG00000173846
DUSP2	NA	DUSP2	dual specificity phosphatase 2	1844	ENSG00000158050
CAMKK2	NA	CAMKK2	calcium/calmodulin-dependent protein kinase kinase 2, beta	10645	ENSG00000110931
ATF4	NA	ATF4	activating transcription factor 4 (tax-responsive enhancer element B67)	468	ENSG00000128272
HBEGF	NA	HBEGF	heparin-binding EGF-like growth factor	1839	ENSG00000113070
EGR1	NA	EGR1	early growth response 1	1958	ENSG00000120738
ATF3	NA	ATF3	activating transcription factor 3	467	ENSG00000162772
CCNL1	NA	CCNL1	cyclin L1	57018	ENSG00000163660
EIF4H	NA	EIF4H	eukaryotic translation initiation factor 4H	7458	ENSG00000106682
DUSP5	NA	DUSP5	dual specificity phosphatase 5	1847	ENSG00000138166
TRIB1	NA	TRIB1	tribbles homolog 1 (Drosophila)	10221	ENSG00000173334
SOCS3	NA	SOCS3	suppressor of cytokine signaling 3	9021	ENSG00000184557
IER3	NA	IER3	immediate early response 3	8870	ENSG00000137331
JUN	NA	JUN	jun proto-oncogene	3725	ENSG00000177606
PPP1R15A	NA	PPP1R15A	protein phosphatase 1, regulatory subunit 15A	23645	ENSG00000087074
KLF4	NA	KLF4	Kruppel-like factor 4 (gut)	9314	ENSG00000136826
NFKBIA	NA	NFKBIA	nuclear factor of kappa light polypeptide gene enhancer in B-cells inhibitor, alpha	4792	ENSG00000100906
EIF1	NA	EIF1	eukaryotic translation initiation factor 1	10209	ENSG00000173812
PASK	NA	PASK	PAS domain containing serine/threonine kinase	23178	ENSG00000115687
STK11	NA	STK11	serine/threonine kinase 11	6794	ENSG00000118046
UBB	NA	UBB	ubiquitin B	7314	ENSG00000170315
EIF5	NA	EIF5	eukaryotic translation initiation factor 5	1983	ENSG00000100664
MYLIP	NA	MYLIP	myosin regulatory light chain interacting protein	29116	ENSG00000007944
DDIT3	NA	DDIT3	DNA-damage-inducible transcript 3	1649	ENSG00000175197
PDGFRB	NA	PDGFRB	platelet-derived growth factor receptor, beta polypeptide	5159	ENSG00000113721
DUSP1	NA	DUSP1	dual specificity phosphatase 1	1843	ENSG00000120129
OSM	NA	OSM	oncostatin M	5008	ENSG00000099985
biological process	positive regulation of cellular process	GO:0048522
C=3113;O=43;E=19.58;R=2.20;rawP=4.40e-08;adjP=2.99e-06
HBEGF	NA	HBEGF	heparin-binding EGF-like growth factor	1839	ENSG00000113070
EGR1	NA	EGR1	early growth response 1	1958	ENSG00000120738
TRIB1	NA	TRIB1	tribbles homolog 1 (Drosophila)	10221	ENSG00000173334
IER3	NA	IER3	immediate early response 3	8870	ENSG00000137331
JUN	NA	JUN	jun proto-oncogene	3725	ENSG00000177606
PMAIP1	NA	PMAIP1	phorbol-12-myristate-13-acetate-induced protein 1	5366	ENSG00000141682
ZFP36	NA	ZFP36	zinc finger protein 36, C3H type, homolog (mouse)	7538	ENSG00000128016
JUNB	NA	JUNB	jun B proto-oncogene	3726	ENSG00000171223
PTX3	NA	PTX3	pentraxin 3, long	5806	ENSG00000163661
PASK	NA	PASK	PAS domain containing serine/threonine kinase	23178	ENSG00000115687
TRA2B	NA	TRA2B	transformer 2 beta homolog (Drosophila)	6434	ENSG00000136527
UBB	NA	UBB	ubiquitin B	7314	ENSG00000170315
PDGFRB	NA	PDGFRB	platelet-derived growth factor receptor, beta polypeptide	5159	ENSG00000113721
DUSP1	NA	DUSP1	dual specificity phosphatase 1	1843	ENSG00000120129
OSM	NA	OSM	oncostatin M	5008	ENSG00000099985
PLK3	NA	PLK3	polo-like kinase 3	1263	ENSG00000173846
TNF	NA	TNF	tumor necrosis factor	7124	ENSG00000232810
ATF4	NA	ATF4	activating transcription factor 4 (tax-responsive enhancer element B67)	468	ENSG00000128272
CAMKK2	NA	CAMKK2	calcium/calmodulin-dependent protein kinase kinase 2, beta	10645	ENSG00000110931
KLF10	NA	KLF10	Kruppel-like factor 10	7071	ENSG00000155090
BTG2	NA	BTG2	BTG family, member 2	7832	ENSG00000159388
NR4A1	NA	NR4A1	nuclear receptor subfamily 4, group A, member 1	3164	ENSG00000123358
ATF3	NA	ATF3	activating transcription factor 3	467	ENSG00000162772
S100B	NA	S100B	S100 calcium binding protein B	6285	ENSG00000160307
EAF2	NA	EAF2	ELL associated factor 2	55840	ENSG00000145088
PRMT2	NA	PRMT2	protein arginine methyltransferase 2	3275	ENSG00000160310
AKR1C3	NA	AKR1C3	aldo-keto reductase family 1, member C3 (3-alpha hydroxysteroid dehydrogenase, type II)	8644	ENSG00000196139
KLF6	NA	KLF6	Kruppel-like factor 6	1316	ENSG00000067082
FOS	NA	FOS	FBJ murine osteosarcoma viral oncogene homolog	2353	ENSG00000170345
RHOB	NA	RHOB	ras homolog family member B	388	ENSG00000143878
ADM	NA	ADM	adrenomedullin	133	ENSG00000148926
SOCS3	NA	SOCS3	suppressor of cytokine signaling 3	9021	ENSG00000184557
BTG1	NA	BTG1	B-cell translocation gene 1, anti-proliferative	694	ENSG00000133639
G0S2	NA	G0S2	G0/G1switch 2	50486	ENSG00000123689
KLF4	NA	KLF4	Kruppel-like factor 4 (gut)	9314	ENSG00000136826
NFKBIA	NA	NFKBIA	nuclear factor of kappa light polypeptide gene enhancer in B-cells inhibitor, alpha	4792	ENSG00000100906
CSRNP1	NA	CSRNP1	cysteine-serine-rich nuclear protein 1	64651	ENSG00000144655
POMC	NA	POMC	proopiomelanocortin	5443	ENSG00000115138
NR4A2	NA	NR4A2	nuclear receptor subfamily 4, group A, member 2	4929	ENSG00000153234
STK11	NA	STK11	serine/threonine kinase 11	6794	ENSG00000118046
TNFSF14	NA	TNFSF14	tumor necrosis factor (ligand) superfamily, member 14	8740	ENSG00000125735
P2RX5	NA	P2RX5	purinergic receptor P2X, ligand-gated ion channel, 5	5026	ENSG00000257950,ENSG00000083454
DDIT3	NA	DDIT3	DNA-damage-inducible transcript 3	1649	ENSG00000175197
biological process	positive regulation of metabolic process	GO:0009893
C=1981;O=33;E=12.46;R=2.65;rawP=5.16e-08;adjP=3.32e-06
EGR1	NA	EGR1	early growth response 1	1958	ENSG00000120738
TRIB1	NA	TRIB1	tribbles homolog 1 (Drosophila)	10221	ENSG00000173334
IER3	NA	IER3	immediate early response 3	8870	ENSG00000137331
JUN	NA	JUN	jun proto-oncogene	3725	ENSG00000177606
PMAIP1	NA	PMAIP1	phorbol-12-myristate-13-acetate-induced protein 1	5366	ENSG00000141682
ZFP36	NA	ZFP36	zinc finger protein 36, C3H type, homolog (mouse)	7538	ENSG00000128016
JUNB	NA	JUNB	jun B proto-oncogene	3726	ENSG00000171223
PTX3	NA	PTX3	pentraxin 3, long	5806	ENSG00000163661
PASK	NA	PASK	PAS domain containing serine/threonine kinase	23178	ENSG00000115687
TRA2B	NA	TRA2B	transformer 2 beta homolog (Drosophila)	6434	ENSG00000136527
UBB	NA	UBB	ubiquitin B	7314	ENSG00000170315
MYLIP	NA	MYLIP	myosin regulatory light chain interacting protein	29116	ENSG00000007944
PDGFRB	NA	PDGFRB	platelet-derived growth factor receptor, beta polypeptide	5159	ENSG00000113721
OSM	NA	OSM	oncostatin M	5008	ENSG00000099985
PLK3	NA	PLK3	polo-like kinase 3	1263	ENSG00000173846
TNF	NA	TNF	tumor necrosis factor	7124	ENSG00000232810
ATF4	NA	ATF4	activating transcription factor 4 (tax-responsive enhancer element B67)	468	ENSG00000128272
CAMKK2	NA	CAMKK2	calcium/calmodulin-dependent protein kinase kinase 2, beta	10645	ENSG00000110931
BTG2	NA	BTG2	BTG family, member 2	7832	ENSG00000159388
ATF3	NA	ATF3	activating transcription factor 3	467	ENSG00000162772
EAF2	NA	EAF2	ELL associated factor 2	55840	ENSG00000145088
PRMT2	NA	PRMT2	protein arginine methyltransferase 2	3275	ENSG00000160310
KLF6	NA	KLF6	Kruppel-like factor 6	1316	ENSG00000067082
FOS	NA	FOS	FBJ murine osteosarcoma viral oncogene homolog	2353	ENSG00000170345
AKR1C3	NA	AKR1C3	aldo-keto reductase family 1, member C3 (3-alpha hydroxysteroid dehydrogenase, type II)	8644	ENSG00000196139
ADM	NA	ADM	adrenomedullin	133	ENSG00000148926
KLF4	NA	KLF4	Kruppel-like factor 4 (gut)	9314	ENSG00000136826
NFKBIA	NA	NFKBIA	nuclear factor of kappa light polypeptide gene enhancer in B-cells inhibitor, alpha	4792	ENSG00000100906
CSRNP1	NA	CSRNP1	cysteine-serine-rich nuclear protein 1	64651	ENSG00000144655
POMC	NA	POMC	proopiomelanocortin	5443	ENSG00000115138
STK11	NA	STK11	serine/threonine kinase 11	6794	ENSG00000118046
NR4A2	NA	NR4A2	nuclear receptor subfamily 4, group A, member 2	4929	ENSG00000153234
DDIT3	NA	DDIT3	DNA-damage-inducible transcript 3	1649	ENSG00000175197
biological process	regulation of apoptotic process	GO:0042981
C=1153;O=24;E=7.25;R=3.31;rawP=1.14e-07;adjP=6.97e-06
TNF	NA	TNF	tumor necrosis factor	7124	ENSG00000232810
PLK3	NA	PLK3	polo-like kinase 3	1263	ENSG00000173846
DUSP2	NA	DUSP2	dual specificity phosphatase 2	1844	ENSG00000158050
ATF4	NA	ATF4	activating transcription factor 4 (tax-responsive enhancer element B67)	468	ENSG00000128272
KLF10	NA	KLF10	Kruppel-like factor 10	7071	ENSG00000155090
NR4A1	NA	NR4A1	nuclear receptor subfamily 4, group A, member 1	3164	ENSG00000123358
BTG2	NA	BTG2	BTG family, member 2	7832	ENSG00000159388
EAF2	NA	EAF2	ELL associated factor 2	55840	ENSG00000145088
PRMT2	NA	PRMT2	protein arginine methyltransferase 2	3275	ENSG00000160310
AKR1C3	NA	AKR1C3	aldo-keto reductase family 1, member C3 (3-alpha hydroxysteroid dehydrogenase, type II)	8644	ENSG00000196139
RHOB	NA	RHOB	ras homolog family member B	388	ENSG00000143878
IER3	NA	IER3	immediate early response 3	8870	ENSG00000137331
SOCS3	NA	SOCS3	suppressor of cytokine signaling 3	9021	ENSG00000184557
JUN	NA	JUN	jun proto-oncogene	3725	ENSG00000177606
BTG1	NA	BTG1	B-cell translocation gene 1, anti-proliferative	694	ENSG00000133639
PMAIP1	NA	PMAIP1	phorbol-12-myristate-13-acetate-induced protein 1	5366	ENSG00000141682
G0S2	NA	G0S2	G0/G1switch 2	50486	ENSG00000123689
KLF4	NA	KLF4	Kruppel-like factor 4 (gut)	9314	ENSG00000136826
NR4A2	NA	NR4A2	nuclear receptor subfamily 4, group A, member 2	4929	ENSG00000153234
STK11	NA	STK11	serine/threonine kinase 11	6794	ENSG00000118046
TNFSF14	NA	TNFSF14	tumor necrosis factor (ligand) superfamily, member 14	8740	ENSG00000125735
UBB	NA	UBB	ubiquitin B	7314	ENSG00000170315
DDIT3	NA	DDIT3	DNA-damage-inducible transcript 3	1649	ENSG00000175197
DUSP1	NA	DUSP1	dual specificity phosphatase 1	1843	ENSG00000120129
biological process	regulation of programmed cell death	GO:0043067
C=1167;O=24;E=7.34;R=3.27;rawP=1.43e-07;adjP=8.33e-06
TNF	NA	TNF	tumor necrosis factor	7124	ENSG00000232810
PLK3	NA	PLK3	polo-like kinase 3	1263	ENSG00000173846
DUSP2	NA	DUSP2	dual specificity phosphatase 2	1844	ENSG00000158050
ATF4	NA	ATF4	activating transcription factor 4 (tax-responsive enhancer element B67)	468	ENSG00000128272
KLF10	NA	KLF10	Kruppel-like factor 10	7071	ENSG00000155090
NR4A1	NA	NR4A1	nuclear receptor subfamily 4, group A, member 1	3164	ENSG00000123358
BTG2	NA	BTG2	BTG family, member 2	7832	ENSG00000159388
EAF2	NA	EAF2	ELL associated factor 2	55840	ENSG00000145088
PRMT2	NA	PRMT2	protein arginine methyltransferase 2	3275	ENSG00000160310
AKR1C3	NA	AKR1C3	aldo-keto reductase family 1, member C3 (3-alpha hydroxysteroid dehydrogenase, type II)	8644	ENSG00000196139
RHOB	NA	RHOB	ras homolog family member B	388	ENSG00000143878
IER3	NA	IER3	immediate early response 3	8870	ENSG00000137331
SOCS3	NA	SOCS3	suppressor of cytokine signaling 3	9021	ENSG00000184557
JUN	NA	JUN	jun proto-oncogene	3725	ENSG00000177606
BTG1	NA	BTG1	B-cell translocation gene 1, anti-proliferative	694	ENSG00000133639
PMAIP1	NA	PMAIP1	phorbol-12-myristate-13-acetate-induced protein 1	5366	ENSG00000141682
G0S2	NA	G0S2	G0/G1switch 2	50486	ENSG00000123689
KLF4	NA	KLF4	Kruppel-like factor 4 (gut)	9314	ENSG00000136826
NR4A2	NA	NR4A2	nuclear receptor subfamily 4, group A, member 2	4929	ENSG00000153234
STK11	NA	STK11	serine/threonine kinase 11	6794	ENSG00000118046
TNFSF14	NA	TNFSF14	tumor necrosis factor (ligand) superfamily, member 14	8740	ENSG00000125735
UBB	NA	UBB	ubiquitin B	7314	ENSG00000170315
DDIT3	NA	DDIT3	DNA-damage-inducible transcript 3	1649	ENSG00000175197
DUSP1	NA	DUSP1	dual specificity phosphatase 1	1843	ENSG00000120129
biological process	positive regulation of cellular metabolic process	GO:0031325
C=1880;O=31;E=11.82;R=2.62;rawP=1.99e-07;adjP=1.11e-05
TNF	NA	TNF	tumor necrosis factor	7124	ENSG00000232810
PLK3	NA	PLK3	polo-like kinase 3	1263	ENSG00000173846
CAMKK2	NA	CAMKK2	calcium/calmodulin-dependent protein kinase kinase 2, beta	10645	ENSG00000110931
ATF4	NA	ATF4	activating transcription factor 4 (tax-responsive enhancer element B67)	468	ENSG00000128272
EGR1	NA	EGR1	early growth response 1	1958	ENSG00000120738
BTG2	NA	BTG2	BTG family, member 2	7832	ENSG00000159388
ATF3	NA	ATF3	activating transcription factor 3	467	ENSG00000162772
EAF2	NA	EAF2	ELL associated factor 2	55840	ENSG00000145088
PRMT2	NA	PRMT2	protein arginine methyltransferase 2	3275	ENSG00000160310
AKR1C3	NA	AKR1C3	aldo-keto reductase family 1, member C3 (3-alpha hydroxysteroid dehydrogenase, type II)	8644	ENSG00000196139
FOS	NA	FOS	FBJ murine osteosarcoma viral oncogene homolog	2353	ENSG00000170345
KLF6	NA	KLF6	Kruppel-like factor 6	1316	ENSG00000067082
ADM	NA	ADM	adrenomedullin	133	ENSG00000148926
TRIB1	NA	TRIB1	tribbles homolog 1 (Drosophila)	10221	ENSG00000173334
JUN	NA	JUN	jun proto-oncogene	3725	ENSG00000177606
PMAIP1	NA	PMAIP1	phorbol-12-myristate-13-acetate-induced protein 1	5366	ENSG00000141682
ZFP36	NA	ZFP36	zinc finger protein 36, C3H type, homolog (mouse)	7538	ENSG00000128016
KLF4	NA	KLF4	Kruppel-like factor 4 (gut)	9314	ENSG00000136826
NFKBIA	NA	NFKBIA	nuclear factor of kappa light polypeptide gene enhancer in B-cells inhibitor, alpha	4792	ENSG00000100906
JUNB	NA	JUNB	jun B proto-oncogene	3726	ENSG00000171223
PTX3	NA	PTX3	pentraxin 3, long	5806	ENSG00000163661
PASK	NA	PASK	PAS domain containing serine/threonine kinase	23178	ENSG00000115687
CSRNP1	NA	CSRNP1	cysteine-serine-rich nuclear protein 1	64651	ENSG00000144655
TRA2B	NA	TRA2B	transformer 2 beta homolog (Drosophila)	6434	ENSG00000136527
POMC	NA	POMC	proopiomelanocortin	5443	ENSG00000115138
NR4A2	NA	NR4A2	nuclear receptor subfamily 4, group A, member 2	4929	ENSG00000153234
STK11	NA	STK11	serine/threonine kinase 11	6794	ENSG00000118046
UBB	NA	UBB	ubiquitin B	7314	ENSG00000170315
DDIT3	NA	DDIT3	DNA-damage-inducible transcript 3	1649	ENSG00000175197
PDGFRB	NA	PDGFRB	platelet-derived growth factor receptor, beta polypeptide	5159	ENSG00000113721
OSM	NA	OSM	oncostatin M	5008	ENSG00000099985
biological process	positive regulation of nitrogen compound metabolic process	GO:0051173
C=1198;O=24;E=7.53;R=3.19;rawP=2.33e-07;adjP=1.19e-05
TNF	NA	TNF	tumor necrosis factor	7124	ENSG00000232810
CAMKK2	NA	CAMKK2	calcium/calmodulin-dependent protein kinase kinase 2, beta	10645	ENSG00000110931
ATF4	NA	ATF4	activating transcription factor 4 (tax-responsive enhancer element B67)	468	ENSG00000128272
EGR1	NA	EGR1	early growth response 1	1958	ENSG00000120738
BTG2	NA	BTG2	BTG family, member 2	7832	ENSG00000159388
EAF2	NA	EAF2	ELL associated factor 2	55840	ENSG00000145088
PRMT2	NA	PRMT2	protein arginine methyltransferase 2	3275	ENSG00000160310
FOS	NA	FOS	FBJ murine osteosarcoma viral oncogene homolog	2353	ENSG00000170345
KLF6	NA	KLF6	Kruppel-like factor 6	1316	ENSG00000067082
ADM	NA	ADM	adrenomedullin	133	ENSG00000148926
JUN	NA	JUN	jun proto-oncogene	3725	ENSG00000177606
ZFP36	NA	ZFP36	zinc finger protein 36, C3H type, homolog (mouse)	7538	ENSG00000128016
KLF4	NA	KLF4	Kruppel-like factor 4 (gut)	9314	ENSG00000136826
NFKBIA	NA	NFKBIA	nuclear factor of kappa light polypeptide gene enhancer in B-cells inhibitor, alpha	4792	ENSG00000100906
PTX3	NA	PTX3	pentraxin 3, long	5806	ENSG00000163661
JUNB	NA	JUNB	jun B proto-oncogene	3726	ENSG00000171223
CSRNP1	NA	CSRNP1	cysteine-serine-rich nuclear protein 1	64651	ENSG00000144655
TRA2B	NA	TRA2B	transformer 2 beta homolog (Drosophila)	6434	ENSG00000136527
POMC	NA	POMC	proopiomelanocortin	5443	ENSG00000115138
NR4A2	NA	NR4A2	nuclear receptor subfamily 4, group A, member 2	4929	ENSG00000153234
UBB	NA	UBB	ubiquitin B	7314	ENSG00000170315
DDIT3	NA	DDIT3	DNA-damage-inducible transcript 3	1649	ENSG00000175197
PDGFRB	NA	PDGFRB	platelet-derived growth factor receptor, beta polypeptide	5159	ENSG00000113721
OSM	NA	OSM	oncostatin M	5008	ENSG00000099985
biological process	regulation of cell death	GO:0010941
C=1196;O=24;E=7.52;R=3.19;rawP=2.26e-07;adjP=1.19e-05
TNF	NA	TNF	tumor necrosis factor	7124	ENSG00000232810
PLK3	NA	PLK3	polo-like kinase 3	1263	ENSG00000173846
DUSP2	NA	DUSP2	dual specificity phosphatase 2	1844	ENSG00000158050
ATF4	NA	ATF4	activating transcription factor 4 (tax-responsive enhancer element B67)	468	ENSG00000128272
KLF10	NA	KLF10	Kruppel-like factor 10	7071	ENSG00000155090
NR4A1	NA	NR4A1	nuclear receptor subfamily 4, group A, member 1	3164	ENSG00000123358
BTG2	NA	BTG2	BTG family, member 2	7832	ENSG00000159388
EAF2	NA	EAF2	ELL associated factor 2	55840	ENSG00000145088
PRMT2	NA	PRMT2	protein arginine methyltransferase 2	3275	ENSG00000160310
AKR1C3	NA	AKR1C3	aldo-keto reductase family 1, member C3 (3-alpha hydroxysteroid dehydrogenase, type II)	8644	ENSG00000196139
RHOB	NA	RHOB	ras homolog family member B	388	ENSG00000143878
IER3	NA	IER3	immediate early response 3	8870	ENSG00000137331
SOCS3	NA	SOCS3	suppressor of cytokine signaling 3	9021	ENSG00000184557
JUN	NA	JUN	jun proto-oncogene	3725	ENSG00000177606
BTG1	NA	BTG1	B-cell translocation gene 1, anti-proliferative	694	ENSG00000133639
PMAIP1	NA	PMAIP1	phorbol-12-myristate-13-acetate-induced protein 1	5366	ENSG00000141682
G0S2	NA	G0S2	G0/G1switch 2	50486	ENSG00000123689
KLF4	NA	KLF4	Kruppel-like factor 4 (gut)	9314	ENSG00000136826
NR4A2	NA	NR4A2	nuclear receptor subfamily 4, group A, member 2	4929	ENSG00000153234
STK11	NA	STK11	serine/threonine kinase 11	6794	ENSG00000118046
TNFSF14	NA	TNFSF14	tumor necrosis factor (ligand) superfamily, member 14	8740	ENSG00000125735
UBB	NA	UBB	ubiquitin B	7314	ENSG00000170315
DDIT3	NA	DDIT3	DNA-damage-inducible transcript 3	1649	ENSG00000175197
DUSP1	NA	DUSP1	dual specificity phosphatase 1	1843	ENSG00000120129
biological process	positive regulation of biological process	GO:0048518
C=3439;O=44;E=21.63;R=2.03;rawP=2.82e-07;adjP=1.33e-05
HBEGF	NA	HBEGF	heparin-binding EGF-like growth factor	1839	ENSG00000113070
EGR1	NA	EGR1	early growth response 1	1958	ENSG00000120738
TRIB1	NA	TRIB1	tribbles homolog 1 (Drosophila)	10221	ENSG00000173334
IER3	NA	IER3	immediate early response 3	8870	ENSG00000137331
JUN	NA	JUN	jun proto-oncogene	3725	ENSG00000177606
PMAIP1	NA	PMAIP1	phorbol-12-myristate-13-acetate-induced protein 1	5366	ENSG00000141682
ZFP36	NA	ZFP36	zinc finger protein 36, C3H type, homolog (mouse)	7538	ENSG00000128016
JUNB	NA	JUNB	jun B proto-oncogene	3726	ENSG00000171223
PTX3	NA	PTX3	pentraxin 3, long	5806	ENSG00000163661
PASK	NA	PASK	PAS domain containing serine/threonine kinase	23178	ENSG00000115687
TRA2B	NA	TRA2B	transformer 2 beta homolog (Drosophila)	6434	ENSG00000136527
UBB	NA	UBB	ubiquitin B	7314	ENSG00000170315
MYLIP	NA	MYLIP	myosin regulatory light chain interacting protein	29116	ENSG00000007944
PDGFRB	NA	PDGFRB	platelet-derived growth factor receptor, beta polypeptide	5159	ENSG00000113721
DUSP1	NA	DUSP1	dual specificity phosphatase 1	1843	ENSG00000120129
OSM	NA	OSM	oncostatin M	5008	ENSG00000099985
PLK3	NA	PLK3	polo-like kinase 3	1263	ENSG00000173846
TNF	NA	TNF	tumor necrosis factor	7124	ENSG00000232810
ATF4	NA	ATF4	activating transcription factor 4 (tax-responsive enhancer element B67)	468	ENSG00000128272
CAMKK2	NA	CAMKK2	calcium/calmodulin-dependent protein kinase kinase 2, beta	10645	ENSG00000110931
KLF10	NA	KLF10	Kruppel-like factor 10	7071	ENSG00000155090
BTG2	NA	BTG2	BTG family, member 2	7832	ENSG00000159388
NR4A1	NA	NR4A1	nuclear receptor subfamily 4, group A, member 1	3164	ENSG00000123358
ATF3	NA	ATF3	activating transcription factor 3	467	ENSG00000162772
S100B	NA	S100B	S100 calcium binding protein B	6285	ENSG00000160307
EAF2	NA	EAF2	ELL associated factor 2	55840	ENSG00000145088
PRMT2	NA	PRMT2	protein arginine methyltransferase 2	3275	ENSG00000160310
AKR1C3	NA	AKR1C3	aldo-keto reductase family 1, member C3 (3-alpha hydroxysteroid dehydrogenase, type II)	8644	ENSG00000196139
FOS	NA	FOS	FBJ murine osteosarcoma viral oncogene homolog	2353	ENSG00000170345
KLF6	NA	KLF6	Kruppel-like factor 6	1316	ENSG00000067082
RHOB	NA	RHOB	ras homolog family member B	388	ENSG00000143878
ADM	NA	ADM	adrenomedullin	133	ENSG00000148926
SOCS3	NA	SOCS3	suppressor of cytokine signaling 3	9021	ENSG00000184557
BTG1	NA	BTG1	B-cell translocation gene 1, anti-proliferative	694	ENSG00000133639
G0S2	NA	G0S2	G0/G1switch 2	50486	ENSG00000123689
KLF4	NA	KLF4	Kruppel-like factor 4 (gut)	9314	ENSG00000136826
NFKBIA	NA	NFKBIA	nuclear factor of kappa light polypeptide gene enhancer in B-cells inhibitor, alpha	4792	ENSG00000100906
CSRNP1	NA	CSRNP1	cysteine-serine-rich nuclear protein 1	64651	ENSG00000144655
POMC	NA	POMC	proopiomelanocortin	5443	ENSG00000115138
NR4A2	NA	NR4A2	nuclear receptor subfamily 4, group A, member 2	4929	ENSG00000153234
STK11	NA	STK11	serine/threonine kinase 11	6794	ENSG00000118046
TNFSF14	NA	TNFSF14	tumor necrosis factor (ligand) superfamily, member 14	8740	ENSG00000125735
P2RX5	NA	P2RX5	purinergic receptor P2X, ligand-gated ion channel, 5	5026	ENSG00000257950,ENSG00000083454
DDIT3	NA	DDIT3	DNA-damage-inducible transcript 3	1649	ENSG00000175197
biological process	regulation of cellular process	GO:0050794
C=7687;O=72;E=48.34;R=1.49;rawP=2.78e-07;adjP=1.33e-05
GRASP	NA	GRASP	GRP1 (general receptor for phosphoinositides 1)-associated scaffold protein	160622	ENSG00000161835
ID1	NA	ID1	inhibitor of DNA binding 1, dominant negative helix-loop-helix protein	3397	ENSG00000125968
HBEGF	NA	HBEGF	heparin-binding EGF-like growth factor	1839	ENSG00000113070
PDK4	NA	PDK4	pyruvate dehydrogenase kinase, isozyme 4	5166	ENSG00000004799
FTH1	NA	FTH1	ferritin, heavy polypeptide 1	2495	ENSG00000167996
CCNL1	NA	CCNL1	cyclin L1	57018	ENSG00000163660
ZNF267	NA	ZNF267	zinc finger protein 267	10308	ENSG00000185947
IER3	NA	IER3	immediate early response 3	8870	ENSG00000137331
PMAIP1	NA	PMAIP1	phorbol-12-myristate-13-acetate-induced protein 1	5366	ENSG00000141682
ZFP36	NA	ZFP36	zinc finger protein 36, C3H type, homolog (mouse)	7538	ENSG00000128016
PASK	NA	PASK	PAS domain containing serine/threonine kinase	23178	ENSG00000115687
FOSB	NA	FOSB	FBJ murine osteosarcoma viral oncogene homolog B	2354	ENSG00000125740
TRA2B	NA	TRA2B	transformer 2 beta homolog (Drosophila)	6434	ENSG00000136527
EIF5	NA	EIF5	eukaryotic translation initiation factor 5	1983	ENSG00000100664
PDGFRB	NA	PDGFRB	platelet-derived growth factor receptor, beta polypeptide	5159	ENSG00000113721
OSM	NA	OSM	oncostatin M	5008	ENSG00000099985
PLK3	NA	PLK3	polo-like kinase 3	1263	ENSG00000173846
RAB12	NA	RAB12	RAB12, member RAS oncogene family	201475	ENSG00000206418
ATF4	NA	ATF4	activating transcription factor 4 (tax-responsive enhancer element B67)	468	ENSG00000128272
KLF10	NA	KLF10	Kruppel-like factor 10	7071	ENSG00000155090
ZNF414	NA	ZNF414	zinc finger protein 414	84330	ENSG00000133250
BTG2	NA	BTG2	BTG family, member 2	7832	ENSG00000159388
ASUN	NA	ASUN	asunder, spermatogenesis regulator homolog (Drosphila)	55726	ENSG00000064102
ATF3	NA	ATF3	activating transcription factor 3	467	ENSG00000162772
EAF2	NA	EAF2	ELL associated factor 2	55840	ENSG00000145088
ADM	NA	ADM	adrenomedullin	133	ENSG00000148926
SOCS3	NA	SOCS3	suppressor of cytokine signaling 3	9021	ENSG00000184557
ISG20	NA	ISG20	interferon stimulated exonuclease gene 20kDa	3669	ENSG00000172183
G0S2	NA	G0S2	G0/G1switch 2	50486	ENSG00000123689
KLF4	NA	KLF4	Kruppel-like factor 4 (gut)	9314	ENSG00000136826
POMC	NA	POMC	proopiomelanocortin	5443	ENSG00000115138
NFKBIZ	NA	NFKBIZ	nuclear factor of kappa light polypeptide gene enhancer in B-cells inhibitor, zeta	64332	ENSG00000144802
STK11	NA	STK11	serine/threonine kinase 11	6794	ENSG00000118046
CCDC59	NA	CCDC59	coiled-coil domain containing 59	29080	ENSG00000133773
PLEKHG2	NA	PLEKHG2	pleckstrin homology domain containing, family G (with RhoGef domain) member 2	64857	ENSG00000090924
DUSP2	NA	DUSP2	dual specificity phosphatase 2	1844	ENSG00000158050
EGR1	NA	EGR1	early growth response 1	1958	ENSG00000120738
TAF1C	NA	TAF1C	TATA box binding protein (TBP)-associated factor, RNA polymerase I, C, 110kDa	9013	ENSG00000103168
HOXB8	NA	HOXB8	homeobox B8	3218	ENSG00000120068
EEF1A1	NA	EEF1A1	eukaryotic translation elongation factor 1 alpha 1	1915	ENSG00000156508
DUSP5	NA	DUSP5	dual specificity phosphatase 5	1847	ENSG00000138166
TRIB1	NA	TRIB1	tribbles homolog 1 (Drosophila)	10221	ENSG00000173334
JUN	NA	JUN	jun proto-oncogene	3725	ENSG00000177606
TREM1	NA	TREM1	triggering receptor expressed on myeloid cells 1	54210	ENSG00000124731
PTX3	NA	PTX3	pentraxin 3, long	5806	ENSG00000163661
JUNB	NA	JUNB	jun B proto-oncogene	3726	ENSG00000171223
EIF1	NA	EIF1	eukaryotic translation initiation factor 1	10209	ENSG00000173812
SIK1	NA	SIK1	salt-inducible kinase 1	150094	ENSG00000142178
UBB	NA	UBB	ubiquitin B	7314	ENSG00000170315
MYLIP	NA	MYLIP	myosin regulatory light chain interacting protein	29116	ENSG00000007944
DUSP1	NA	DUSP1	dual specificity phosphatase 1	1843	ENSG00000120129
TNF	NA	TNF	tumor necrosis factor	7124	ENSG00000232810
CAMKK2	NA	CAMKK2	calcium/calmodulin-dependent protein kinase kinase 2, beta	10645	ENSG00000110931
ETV3	NA	ETV3	ets variant 3	2117	ENSG00000117036
NR4A1	NA	NR4A1	nuclear receptor subfamily 4, group A, member 1	3164	ENSG00000123358
S100B	NA	S100B	S100 calcium binding protein B	6285	ENSG00000160307
PRMT2	NA	PRMT2	protein arginine methyltransferase 2	3275	ENSG00000160310
KLF6	NA	KLF6	Kruppel-like factor 6	1316	ENSG00000067082
EIF4H	NA	EIF4H	eukaryotic translation initiation factor 4H	7458	ENSG00000106682
FOS	NA	FOS	FBJ murine osteosarcoma viral oncogene homolog	2353	ENSG00000170345
AKR1C3	NA	AKR1C3	aldo-keto reductase family 1, member C3 (3-alpha hydroxysteroid dehydrogenase, type II)	8644	ENSG00000196139
RHOB	NA	RHOB	ras homolog family member B	388	ENSG00000143878
BTG1	NA	BTG1	B-cell translocation gene 1, anti-proliferative	694	ENSG00000133639
PPP1R15A	NA	PPP1R15A	protein phosphatase 1, regulatory subunit 15A	23645	ENSG00000087074
NFKBIA	NA	NFKBIA	nuclear factor of kappa light polypeptide gene enhancer in B-cells inhibitor, alpha	4792	ENSG00000100906
CSRNP1	NA	CSRNP1	cysteine-serine-rich nuclear protein 1	64651	ENSG00000144655
PTPRN2	NA	PTPRN2	protein tyrosine phosphatase, receptor type, N polypeptide 2	5799	ENSG00000155093
NR4A2	NA	NR4A2	nuclear receptor subfamily 4, group A, member 2	4929	ENSG00000153234
TNFSF14	NA	TNFSF14	tumor necrosis factor (ligand) superfamily, member 14	8740	ENSG00000125735
P2RX5	NA	P2RX5	purinergic receptor P2X, ligand-gated ion channel, 5	5026	ENSG00000257950,ENSG00000083454
DDIT3	NA	DDIT3	DNA-damage-inducible transcript 3	1649	ENSG00000175197
ZBTB24	NA	ZBTB24	zinc finger and BTB domain containing 24	9841	ENSG00000112365
biological process	regulation of RNA metabolic process	GO:0051252
C=2957;O=40;E=18.59;R=2.15;rawP=3.34e-07;adjP=1.51e-05
ID1	NA	ID1	inhibitor of DNA binding 1, dominant negative helix-loop-helix protein	3397	ENSG00000125968
EGR1	NA	EGR1	early growth response 1	1958	ENSG00000120738
TAF1C	NA	TAF1C	TATA box binding protein (TBP)-associated factor, RNA polymerase I, C, 110kDa	9013	ENSG00000103168
HOXB8	NA	HOXB8	homeobox B8	3218	ENSG00000120068
CCNL1	NA	CCNL1	cyclin L1	57018	ENSG00000163660
ZNF267	NA	ZNF267	zinc finger protein 267	10308	ENSG00000185947
DUSP5	NA	DUSP5	dual specificity phosphatase 5	1847	ENSG00000138166
EEF1A1	NA	EEF1A1	eukaryotic translation elongation factor 1 alpha 1	1915	ENSG00000156508
TRIB1	NA	TRIB1	tribbles homolog 1 (Drosophila)	10221	ENSG00000173334
JUN	NA	JUN	jun proto-oncogene	3725	ENSG00000177606
ZFP36	NA	ZFP36	zinc finger protein 36, C3H type, homolog (mouse)	7538	ENSG00000128016
JUNB	NA	JUNB	jun B proto-oncogene	3726	ENSG00000171223
FOSB	NA	FOSB	FBJ murine osteosarcoma viral oncogene homolog B	2354	ENSG00000125740
TRA2B	NA	TRA2B	transformer 2 beta homolog (Drosophila)	6434	ENSG00000136527
UBB	NA	UBB	ubiquitin B	7314	ENSG00000170315
SIK1	NA	SIK1	salt-inducible kinase 1	150094	ENSG00000142178
OSM	NA	OSM	oncostatin M	5008	ENSG00000099985
PLK3	NA	PLK3	polo-like kinase 3	1263	ENSG00000173846
TNF	NA	TNF	tumor necrosis factor	7124	ENSG00000232810
ATF4	NA	ATF4	activating transcription factor 4 (tax-responsive enhancer element B67)	468	ENSG00000128272
CAMKK2	NA	CAMKK2	calcium/calmodulin-dependent protein kinase kinase 2, beta	10645	ENSG00000110931
KLF10	NA	KLF10	Kruppel-like factor 10	7071	ENSG00000155090
ETV3	NA	ETV3	ets variant 3	2117	ENSG00000117036
ZNF414	NA	ZNF414	zinc finger protein 414	84330	ENSG00000133250
BTG2	NA	BTG2	BTG family, member 2	7832	ENSG00000159388
ATF3	NA	ATF3	activating transcription factor 3	467	ENSG00000162772
EAF2	NA	EAF2	ELL associated factor 2	55840	ENSG00000145088
PRMT2	NA	PRMT2	protein arginine methyltransferase 2	3275	ENSG00000160310
KLF6	NA	KLF6	Kruppel-like factor 6	1316	ENSG00000067082
FOS	NA	FOS	FBJ murine osteosarcoma viral oncogene homolog	2353	ENSG00000170345
BTG1	NA	BTG1	B-cell translocation gene 1, anti-proliferative	694	ENSG00000133639
KLF4	NA	KLF4	Kruppel-like factor 4 (gut)	9314	ENSG00000136826
NFKBIA	NA	NFKBIA	nuclear factor of kappa light polypeptide gene enhancer in B-cells inhibitor, alpha	4792	ENSG00000100906
CSRNP1	NA	CSRNP1	cysteine-serine-rich nuclear protein 1	64651	ENSG00000144655
POMC	NA	POMC	proopiomelanocortin	5443	ENSG00000115138
NR4A2	NA	NR4A2	nuclear receptor subfamily 4, group A, member 2	4929	ENSG00000153234
NFKBIZ	NA	NFKBIZ	nuclear factor of kappa light polypeptide gene enhancer in B-cells inhibitor, zeta	64332	ENSG00000144802
CCDC59	NA	CCDC59	coiled-coil domain containing 59	29080	ENSG00000133773
DDIT3	NA	DDIT3	DNA-damage-inducible transcript 3	1649	ENSG00000175197
ZBTB24	NA	ZBTB24	zinc finger and BTB domain containing 24	9841	ENSG00000112365
biological process	positive regulation of apoptotic process	GO:0043065
C=421;O=14;E=2.65;R=5.29;rawP=3.51e-07;adjP=1.53e-05
TNF	NA	TNF	tumor necrosis factor	7124	ENSG00000232810
JUN	NA	JUN	jun proto-oncogene	3725	ENSG00000177606
ATF4	NA	ATF4	activating transcription factor 4 (tax-responsive enhancer element B67)	468	ENSG00000128272
KLF10	NA	KLF10	Kruppel-like factor 10	7071	ENSG00000155090
PMAIP1	NA	PMAIP1	phorbol-12-myristate-13-acetate-induced protein 1	5366	ENSG00000141682
NR4A1	NA	NR4A1	nuclear receptor subfamily 4, group A, member 1	3164	ENSG00000123358
G0S2	NA	G0S2	G0/G1switch 2	50486	ENSG00000123689
EAF2	NA	EAF2	ELL associated factor 2	55840	ENSG00000145088
TNFSF14	NA	TNFSF14	tumor necrosis factor (ligand) superfamily, member 14	8740	ENSG00000125735
PRMT2	NA	PRMT2	protein arginine methyltransferase 2	3275	ENSG00000160310
AKR1C3	NA	AKR1C3	aldo-keto reductase family 1, member C3 (3-alpha hydroxysteroid dehydrogenase, type II)	8644	ENSG00000196139
RHOB	NA	RHOB	ras homolog family member B	388	ENSG00000143878
IER3	NA	IER3	immediate early response 3	8870	ENSG00000137331
DUSP1	NA	DUSP1	dual specificity phosphatase 1	1843	ENSG00000120129
biological process	regulation of nitrogen compound metabolic process	GO:0051171
C=3487;O=44;E=21.93;R=2.01;rawP=4.27e-07;adjP=1.74e-05
ID1	NA	ID1	inhibitor of DNA binding 1, dominant negative helix-loop-helix protein	3397	ENSG00000125968
EGR1	NA	EGR1	early growth response 1	1958	ENSG00000120738
TAF1C	NA	TAF1C	TATA box binding protein (TBP)-associated factor, RNA polymerase I, C, 110kDa	9013	ENSG00000103168
HOXB8	NA	HOXB8	homeobox B8	3218	ENSG00000120068
CCNL1	NA	CCNL1	cyclin L1	57018	ENSG00000163660
ZNF267	NA	ZNF267	zinc finger protein 267	10308	ENSG00000185947
DUSP5	NA	DUSP5	dual specificity phosphatase 5	1847	ENSG00000138166
EEF1A1	NA	EEF1A1	eukaryotic translation elongation factor 1 alpha 1	1915	ENSG00000156508
TRIB1	NA	TRIB1	tribbles homolog 1 (Drosophila)	10221	ENSG00000173334
JUN	NA	JUN	jun proto-oncogene	3725	ENSG00000177606
ZFP36	NA	ZFP36	zinc finger protein 36, C3H type, homolog (mouse)	7538	ENSG00000128016
JUNB	NA	JUNB	jun B proto-oncogene	3726	ENSG00000171223
PTX3	NA	PTX3	pentraxin 3, long	5806	ENSG00000163661
FOSB	NA	FOSB	FBJ murine osteosarcoma viral oncogene homolog B	2354	ENSG00000125740
TRA2B	NA	TRA2B	transformer 2 beta homolog (Drosophila)	6434	ENSG00000136527
UBB	NA	UBB	ubiquitin B	7314	ENSG00000170315
SIK1	NA	SIK1	salt-inducible kinase 1	150094	ENSG00000142178
PDGFRB	NA	PDGFRB	platelet-derived growth factor receptor, beta polypeptide	5159	ENSG00000113721
OSM	NA	OSM	oncostatin M	5008	ENSG00000099985
PLK3	NA	PLK3	polo-like kinase 3	1263	ENSG00000173846
TNF	NA	TNF	tumor necrosis factor	7124	ENSG00000232810
CAMKK2	NA	CAMKK2	calcium/calmodulin-dependent protein kinase kinase 2, beta	10645	ENSG00000110931
ATF4	NA	ATF4	activating transcription factor 4 (tax-responsive enhancer element B67)	468	ENSG00000128272
ETV3	NA	ETV3	ets variant 3	2117	ENSG00000117036
KLF10	NA	KLF10	Kruppel-like factor 10	7071	ENSG00000155090
ZNF414	NA	ZNF414	zinc finger protein 414	84330	ENSG00000133250
BTG2	NA	BTG2	BTG family, member 2	7832	ENSG00000159388
ATF3	NA	ATF3	activating transcription factor 3	467	ENSG00000162772
EAF2	NA	EAF2	ELL associated factor 2	55840	ENSG00000145088
PRMT2	NA	PRMT2	protein arginine methyltransferase 2	3275	ENSG00000160310
FOS	NA	FOS	FBJ murine osteosarcoma viral oncogene homolog	2353	ENSG00000170345
KLF6	NA	KLF6	Kruppel-like factor 6	1316	ENSG00000067082
ADM	NA	ADM	adrenomedullin	133	ENSG00000148926
BTG1	NA	BTG1	B-cell translocation gene 1, anti-proliferative	694	ENSG00000133639
KLF4	NA	KLF4	Kruppel-like factor 4 (gut)	9314	ENSG00000136826
NFKBIA	NA	NFKBIA	nuclear factor of kappa light polypeptide gene enhancer in B-cells inhibitor, alpha	4792	ENSG00000100906
CSRNP1	NA	CSRNP1	cysteine-serine-rich nuclear protein 1	64651	ENSG00000144655
PTPRN2	NA	PTPRN2	protein tyrosine phosphatase, receptor type, N polypeptide 2	5799	ENSG00000155093
POMC	NA	POMC	proopiomelanocortin	5443	ENSG00000115138
NR4A2	NA	NR4A2	nuclear receptor subfamily 4, group A, member 2	4929	ENSG00000153234
NFKBIZ	NA	NFKBIZ	nuclear factor of kappa light polypeptide gene enhancer in B-cells inhibitor, zeta	64332	ENSG00000144802
CCDC59	NA	CCDC59	coiled-coil domain containing 59	29080	ENSG00000133773
DDIT3	NA	DDIT3	DNA-damage-inducible transcript 3	1649	ENSG00000175197
ZBTB24	NA	ZBTB24	zinc finger and BTB domain containing 24	9841	ENSG00000112365
biological process	positive regulation of programmed cell death	GO:0043068
C=427;O=14;E=2.69;R=5.21;rawP=4.16e-07;adjP=1.74e-05
TNF	NA	TNF	tumor necrosis factor	7124	ENSG00000232810
JUN	NA	JUN	jun proto-oncogene	3725	ENSG00000177606
ATF4	NA	ATF4	activating transcription factor 4 (tax-responsive enhancer element B67)	468	ENSG00000128272
KLF10	NA	KLF10	Kruppel-like factor 10	7071	ENSG00000155090
PMAIP1	NA	PMAIP1	phorbol-12-myristate-13-acetate-induced protein 1	5366	ENSG00000141682
NR4A1	NA	NR4A1	nuclear receptor subfamily 4, group A, member 1	3164	ENSG00000123358
G0S2	NA	G0S2	G0/G1switch 2	50486	ENSG00000123689
EAF2	NA	EAF2	ELL associated factor 2	55840	ENSG00000145088
TNFSF14	NA	TNFSF14	tumor necrosis factor (ligand) superfamily, member 14	8740	ENSG00000125735
PRMT2	NA	PRMT2	protein arginine methyltransferase 2	3275	ENSG00000160310
AKR1C3	NA	AKR1C3	aldo-keto reductase family 1, member C3 (3-alpha hydroxysteroid dehydrogenase, type II)	8644	ENSG00000196139
RHOB	NA	RHOB	ras homolog family member B	388	ENSG00000143878
IER3	NA	IER3	immediate early response 3	8870	ENSG00000137331
DUSP1	NA	DUSP1	dual specificity phosphatase 1	1843	ENSG00000120129
biological process	regulation of biological process	GO:0050789
C=8132;O=74;E=51.14;R=1.45;rawP=4.67e-07;adjP=1.84e-05
GRASP	NA	GRASP	GRP1 (general receptor for phosphoinositides 1)-associated scaffold protein	160622	ENSG00000161835
ID1	NA	ID1	inhibitor of DNA binding 1, dominant negative helix-loop-helix protein	3397	ENSG00000125968
HBEGF	NA	HBEGF	heparin-binding EGF-like growth factor	1839	ENSG00000113070
PDK4	NA	PDK4	pyruvate dehydrogenase kinase, isozyme 4	5166	ENSG00000004799
FTH1	NA	FTH1	ferritin, heavy polypeptide 1	2495	ENSG00000167996
CCNL1	NA	CCNL1	cyclin L1	57018	ENSG00000163660
ZNF267	NA	ZNF267	zinc finger protein 267	10308	ENSG00000185947
IER3	NA	IER3	immediate early response 3	8870	ENSG00000137331
PMAIP1	NA	PMAIP1	phorbol-12-myristate-13-acetate-induced protein 1	5366	ENSG00000141682
ZFP36	NA	ZFP36	zinc finger protein 36, C3H type, homolog (mouse)	7538	ENSG00000128016
PASK	NA	PASK	PAS domain containing serine/threonine kinase	23178	ENSG00000115687
FOSB	NA	FOSB	FBJ murine osteosarcoma viral oncogene homolog B	2354	ENSG00000125740
TRA2B	NA	TRA2B	transformer 2 beta homolog (Drosophila)	6434	ENSG00000136527
EIF5	NA	EIF5	eukaryotic translation initiation factor 5	1983	ENSG00000100664
PDGFRB	NA	PDGFRB	platelet-derived growth factor receptor, beta polypeptide	5159	ENSG00000113721
OSM	NA	OSM	oncostatin M	5008	ENSG00000099985
PLK3	NA	PLK3	polo-like kinase 3	1263	ENSG00000173846
RAB12	NA	RAB12	RAB12, member RAS oncogene family	201475	ENSG00000206418
ATF4	NA	ATF4	activating transcription factor 4 (tax-responsive enhancer element B67)	468	ENSG00000128272
KLF10	NA	KLF10	Kruppel-like factor 10	7071	ENSG00000155090
ZNF414	NA	ZNF414	zinc finger protein 414	84330	ENSG00000133250
BTG2	NA	BTG2	BTG family, member 2	7832	ENSG00000159388
ASUN	NA	ASUN	asunder, spermatogenesis regulator homolog (Drosphila)	55726	ENSG00000064102
ATF3	NA	ATF3	activating transcription factor 3	467	ENSG00000162772
EAF2	NA	EAF2	ELL associated factor 2	55840	ENSG00000145088
ADM	NA	ADM	adrenomedullin	133	ENSG00000148926
SOCS3	NA	SOCS3	suppressor of cytokine signaling 3	9021	ENSG00000184557
ISG20	NA	ISG20	interferon stimulated exonuclease gene 20kDa	3669	ENSG00000172183
G0S2	NA	G0S2	G0/G1switch 2	50486	ENSG00000123689
KLF4	NA	KLF4	Kruppel-like factor 4 (gut)	9314	ENSG00000136826
POMC	NA	POMC	proopiomelanocortin	5443	ENSG00000115138
NFKBIZ	NA	NFKBIZ	nuclear factor of kappa light polypeptide gene enhancer in B-cells inhibitor, zeta	64332	ENSG00000144802
STK11	NA	STK11	serine/threonine kinase 11	6794	ENSG00000118046
APBA2	NA	APBA2	amyloid beta (A4) precursor protein-binding, family A, member 2	321	ENSG00000034053
CCDC59	NA	CCDC59	coiled-coil domain containing 59	29080	ENSG00000133773
PLEKHG2	NA	PLEKHG2	pleckstrin homology domain containing, family G (with RhoGef domain) member 2	64857	ENSG00000090924
DUSP2	NA	DUSP2	dual specificity phosphatase 2	1844	ENSG00000158050
EGR1	NA	EGR1	early growth response 1	1958	ENSG00000120738
TAF1C	NA	TAF1C	TATA box binding protein (TBP)-associated factor, RNA polymerase I, C, 110kDa	9013	ENSG00000103168
HOXB8	NA	HOXB8	homeobox B8	3218	ENSG00000120068
EEF1A1	NA	EEF1A1	eukaryotic translation elongation factor 1 alpha 1	1915	ENSG00000156508
DUSP5	NA	DUSP5	dual specificity phosphatase 5	1847	ENSG00000138166
TRIB1	NA	TRIB1	tribbles homolog 1 (Drosophila)	10221	ENSG00000173334
JUN	NA	JUN	jun proto-oncogene	3725	ENSG00000177606
TREM1	NA	TREM1	triggering receptor expressed on myeloid cells 1	54210	ENSG00000124731
PTX3	NA	PTX3	pentraxin 3, long	5806	ENSG00000163661
JUNB	NA	JUNB	jun B proto-oncogene	3726	ENSG00000171223
EIF1	NA	EIF1	eukaryotic translation initiation factor 1	10209	ENSG00000173812
PTS	NA	PTS	6-pyruvoyltetrahydropterin synthase	5805	ENSG00000150787
SIK1	NA	SIK1	salt-inducible kinase 1	150094	ENSG00000142178
UBB	NA	UBB	ubiquitin B	7314	ENSG00000170315
MYLIP	NA	MYLIP	myosin regulatory light chain interacting protein	29116	ENSG00000007944
DUSP1	NA	DUSP1	dual specificity phosphatase 1	1843	ENSG00000120129
TNF	NA	TNF	tumor necrosis factor	7124	ENSG00000232810
CAMKK2	NA	CAMKK2	calcium/calmodulin-dependent protein kinase kinase 2, beta	10645	ENSG00000110931
ETV3	NA	ETV3	ets variant 3	2117	ENSG00000117036
NR4A1	NA	NR4A1	nuclear receptor subfamily 4, group A, member 1	3164	ENSG00000123358
S100B	NA	S100B	S100 calcium binding protein B	6285	ENSG00000160307
PRMT2	NA	PRMT2	protein arginine methyltransferase 2	3275	ENSG00000160310
KLF6	NA	KLF6	Kruppel-like factor 6	1316	ENSG00000067082
EIF4H	NA	EIF4H	eukaryotic translation initiation factor 4H	7458	ENSG00000106682
FOS	NA	FOS	FBJ murine osteosarcoma viral oncogene homolog	2353	ENSG00000170345
AKR1C3	NA	AKR1C3	aldo-keto reductase family 1, member C3 (3-alpha hydroxysteroid dehydrogenase, type II)	8644	ENSG00000196139
RHOB	NA	RHOB	ras homolog family member B	388	ENSG00000143878
BTG1	NA	BTG1	B-cell translocation gene 1, anti-proliferative	694	ENSG00000133639
PPP1R15A	NA	PPP1R15A	protein phosphatase 1, regulatory subunit 15A	23645	ENSG00000087074
NFKBIA	NA	NFKBIA	nuclear factor of kappa light polypeptide gene enhancer in B-cells inhibitor, alpha	4792	ENSG00000100906
CSRNP1	NA	CSRNP1	cysteine-serine-rich nuclear protein 1	64651	ENSG00000144655
PTPRN2	NA	PTPRN2	protein tyrosine phosphatase, receptor type, N polypeptide 2	5799	ENSG00000155093
NR4A2	NA	NR4A2	nuclear receptor subfamily 4, group A, member 2	4929	ENSG00000153234
TNFSF14	NA	TNFSF14	tumor necrosis factor (ligand) superfamily, member 14	8740	ENSG00000125735
P2RX5	NA	P2RX5	purinergic receptor P2X, ligand-gated ion channel, 5	5026	ENSG00000257950,ENSG00000083454
DDIT3	NA	DDIT3	DNA-damage-inducible transcript 3	1649	ENSG00000175197
ZBTB24	NA	ZBTB24	zinc finger and BTB domain containing 24	9841	ENSG00000112365
biological process	gene expression	GO:0010467
C=4736;O=53;E=29.78;R=1.78;rawP=5.14e-07;adjP=1.96e-05
ID1	NA	ID1	inhibitor of DNA binding 1, dominant negative helix-loop-helix protein	3397	ENSG00000125968
HBEGF	NA	HBEGF	heparin-binding EGF-like growth factor	1839	ENSG00000113070
EGR1	NA	EGR1	early growth response 1	1958	ENSG00000120738
TAF1C	NA	TAF1C	TATA box binding protein (TBP)-associated factor, RNA polymerase I, C, 110kDa	9013	ENSG00000103168
HOXB8	NA	HOXB8	homeobox B8	3218	ENSG00000120068
CCNL1	NA	CCNL1	cyclin L1	57018	ENSG00000163660
ZNF267	NA	ZNF267	zinc finger protein 267	10308	ENSG00000185947
DUSP5	NA	DUSP5	dual specificity phosphatase 5	1847	ENSG00000138166
EEF1A1	NA	EEF1A1	eukaryotic translation elongation factor 1 alpha 1	1915	ENSG00000156508
MXD1	NA	MXD1	MAX dimerization protein 1	4084	ENSG00000059728
TRIB1	NA	TRIB1	tribbles homolog 1 (Drosophila)	10221	ENSG00000173334
JUN	NA	JUN	jun proto-oncogene	3725	ENSG00000177606
BCAS2	NA	BCAS2	breast carcinoma amplified sequence 2	10286	ENSG00000116752
ZFP36	NA	ZFP36	zinc finger protein 36, C3H type, homolog (mouse)	7538	ENSG00000128016
EIF1	NA	EIF1	eukaryotic translation initiation factor 1	10209	ENSG00000173812
JUNB	NA	JUNB	jun B proto-oncogene	3726	ENSG00000171223
PASK	NA	PASK	PAS domain containing serine/threonine kinase	23178	ENSG00000115687
FOSB	NA	FOSB	FBJ murine osteosarcoma viral oncogene homolog B	2354	ENSG00000125740
TRA2B	NA	TRA2B	transformer 2 beta homolog (Drosophila)	6434	ENSG00000136527
UBB	NA	UBB	ubiquitin B	7314	ENSG00000170315
SIK1	NA	SIK1	salt-inducible kinase 1	150094	ENSG00000142178
EIF5	NA	EIF5	eukaryotic translation initiation factor 5	1983	ENSG00000100664
MYLIP	NA	MYLIP	myosin regulatory light chain interacting protein	29116	ENSG00000007944
OSM	NA	OSM	oncostatin M	5008	ENSG00000099985
TNF	NA	TNF	tumor necrosis factor	7124	ENSG00000232810
PLK3	NA	PLK3	polo-like kinase 3	1263	ENSG00000173846
CAMKK2	NA	CAMKK2	calcium/calmodulin-dependent protein kinase kinase 2, beta	10645	ENSG00000110931
ATF4	NA	ATF4	activating transcription factor 4 (tax-responsive enhancer element B67)	468	ENSG00000128272
ETV3	NA	ETV3	ets variant 3	2117	ENSG00000117036
KLF10	NA	KLF10	Kruppel-like factor 10	7071	ENSG00000155090
ZNF414	NA	ZNF414	zinc finger protein 414	84330	ENSG00000133250
NR4A1	NA	NR4A1	nuclear receptor subfamily 4, group A, member 1	3164	ENSG00000123358
BTG2	NA	BTG2	BTG family, member 2	7832	ENSG00000159388
ATF3	NA	ATF3	activating transcription factor 3	467	ENSG00000162772
EAF2	NA	EAF2	ELL associated factor 2	55840	ENSG00000145088
PRMT2	NA	PRMT2	protein arginine methyltransferase 2	3275	ENSG00000160310
FOS	NA	FOS	FBJ murine osteosarcoma viral oncogene homolog	2353	ENSG00000170345
EIF4H	NA	EIF4H	eukaryotic translation initiation factor 4H	7458	ENSG00000106682
KLF6	NA	KLF6	Kruppel-like factor 6	1316	ENSG00000067082
ISG20	NA	ISG20	interferon stimulated exonuclease gene 20kDa	3669	ENSG00000172183
ZBTB25	NA	ZBTB25	zinc finger and BTB domain containing 25	7597	ENSG00000089775
BTG1	NA	BTG1	B-cell translocation gene 1, anti-proliferative	694	ENSG00000133639
PPP1R15A	NA	PPP1R15A	protein phosphatase 1, regulatory subunit 15A	23645	ENSG00000087074
KLF4	NA	KLF4	Kruppel-like factor 4 (gut)	9314	ENSG00000136826
NFKBIA	NA	NFKBIA	nuclear factor of kappa light polypeptide gene enhancer in B-cells inhibitor, alpha	4792	ENSG00000100906
CSRNP1	NA	CSRNP1	cysteine-serine-rich nuclear protein 1	64651	ENSG00000144655
POMC	NA	POMC	proopiomelanocortin	5443	ENSG00000115138
NR4A2	NA	NR4A2	nuclear receptor subfamily 4, group A, member 2	4929	ENSG00000153234
NFKBIZ	NA	NFKBIZ	nuclear factor of kappa light polypeptide gene enhancer in B-cells inhibitor, zeta	64332	ENSG00000144802
APBA2	NA	APBA2	amyloid beta (A4) precursor protein-binding, family A, member 2	321	ENSG00000034053
CCDC59	NA	CCDC59	coiled-coil domain containing 59	29080	ENSG00000133773
DDIT3	NA	DDIT3	DNA-damage-inducible transcript 3	1649	ENSG00000175197
ZBTB24	NA	ZBTB24	zinc finger and BTB domain containing 24	9841	ENSG00000112365
biological process	positive regulation of cell death	GO:0010942
C=442;O=14;E=2.78;R=5.04;rawP=6.30e-07;adjP=2.20e-05
TNF	NA	TNF	tumor necrosis factor	7124	ENSG00000232810
JUN	NA	JUN	jun proto-oncogene	3725	ENSG00000177606
ATF4	NA	ATF4	activating transcription factor 4 (tax-responsive enhancer element B67)	468	ENSG00000128272
KLF10	NA	KLF10	Kruppel-like factor 10	7071	ENSG00000155090
PMAIP1	NA	PMAIP1	phorbol-12-myristate-13-acetate-induced protein 1	5366	ENSG00000141682
NR4A1	NA	NR4A1	nuclear receptor subfamily 4, group A, member 1	3164	ENSG00000123358
G0S2	NA	G0S2	G0/G1switch 2	50486	ENSG00000123689
EAF2	NA	EAF2	ELL associated factor 2	55840	ENSG00000145088
TNFSF14	NA	TNFSF14	tumor necrosis factor (ligand) superfamily, member 14	8740	ENSG00000125735
PRMT2	NA	PRMT2	protein arginine methyltransferase 2	3275	ENSG00000160310
AKR1C3	NA	AKR1C3	aldo-keto reductase family 1, member C3 (3-alpha hydroxysteroid dehydrogenase, type II)	8644	ENSG00000196139
RHOB	NA	RHOB	ras homolog family member B	388	ENSG00000143878
IER3	NA	IER3	immediate early response 3	8870	ENSG00000137331
DUSP1	NA	DUSP1	dual specificity phosphatase 1	1843	ENSG00000120129
biological process	positive regulation of nucleobase-containing compound metabolic process	GO:0045935
C=1171;O=23;E=7.36;R=3.12;rawP=6.31e-07;adjP=2.20e-05
TNF	NA	TNF	tumor necrosis factor	7124	ENSG00000232810
CAMKK2	NA	CAMKK2	calcium/calmodulin-dependent protein kinase kinase 2, beta	10645	ENSG00000110931
ATF4	NA	ATF4	activating transcription factor 4 (tax-responsive enhancer element B67)	468	ENSG00000128272
EGR1	NA	EGR1	early growth response 1	1958	ENSG00000120738
BTG2	NA	BTG2	BTG family, member 2	7832	ENSG00000159388
EAF2	NA	EAF2	ELL associated factor 2	55840	ENSG00000145088
PRMT2	NA	PRMT2	protein arginine methyltransferase 2	3275	ENSG00000160310
FOS	NA	FOS	FBJ murine osteosarcoma viral oncogene homolog	2353	ENSG00000170345
KLF6	NA	KLF6	Kruppel-like factor 6	1316	ENSG00000067082
ADM	NA	ADM	adrenomedullin	133	ENSG00000148926
JUN	NA	JUN	jun proto-oncogene	3725	ENSG00000177606
ZFP36	NA	ZFP36	zinc finger protein 36, C3H type, homolog (mouse)	7538	ENSG00000128016
KLF4	NA	KLF4	Kruppel-like factor 4 (gut)	9314	ENSG00000136826
NFKBIA	NA	NFKBIA	nuclear factor of kappa light polypeptide gene enhancer in B-cells inhibitor, alpha	4792	ENSG00000100906
JUNB	NA	JUNB	jun B proto-oncogene	3726	ENSG00000171223
CSRNP1	NA	CSRNP1	cysteine-serine-rich nuclear protein 1	64651	ENSG00000144655
TRA2B	NA	TRA2B	transformer 2 beta homolog (Drosophila)	6434	ENSG00000136527
POMC	NA	POMC	proopiomelanocortin	5443	ENSG00000115138
NR4A2	NA	NR4A2	nuclear receptor subfamily 4, group A, member 2	4929	ENSG00000153234
UBB	NA	UBB	ubiquitin B	7314	ENSG00000170315
DDIT3	NA	DDIT3	DNA-damage-inducible transcript 3	1649	ENSG00000175197
PDGFRB	NA	PDGFRB	platelet-derived growth factor receptor, beta polypeptide	5159	ENSG00000113721
OSM	NA	OSM	oncostatin M	5008	ENSG00000099985
biological process	regulation of nucleobase-containing compound metabolic process	GO:0019219
C=3401;O=43;E=21.39;R=2.01;rawP=6.15e-07;adjP=2.20e-05
ID1	NA	ID1	inhibitor of DNA binding 1, dominant negative helix-loop-helix protein	3397	ENSG00000125968
EGR1	NA	EGR1	early growth response 1	1958	ENSG00000120738
TAF1C	NA	TAF1C	TATA box binding protein (TBP)-associated factor, RNA polymerase I, C, 110kDa	9013	ENSG00000103168
HOXB8	NA	HOXB8	homeobox B8	3218	ENSG00000120068
CCNL1	NA	CCNL1	cyclin L1	57018	ENSG00000163660
ZNF267	NA	ZNF267	zinc finger protein 267	10308	ENSG00000185947
DUSP5	NA	DUSP5	dual specificity phosphatase 5	1847	ENSG00000138166
EEF1A1	NA	EEF1A1	eukaryotic translation elongation factor 1 alpha 1	1915	ENSG00000156508
TRIB1	NA	TRIB1	tribbles homolog 1 (Drosophila)	10221	ENSG00000173334
JUN	NA	JUN	jun proto-oncogene	3725	ENSG00000177606
ZFP36	NA	ZFP36	zinc finger protein 36, C3H type, homolog (mouse)	7538	ENSG00000128016
JUNB	NA	JUNB	jun B proto-oncogene	3726	ENSG00000171223
FOSB	NA	FOSB	FBJ murine osteosarcoma viral oncogene homolog B	2354	ENSG00000125740
TRA2B	NA	TRA2B	transformer 2 beta homolog (Drosophila)	6434	ENSG00000136527
UBB	NA	UBB	ubiquitin B	7314	ENSG00000170315
SIK1	NA	SIK1	salt-inducible kinase 1	150094	ENSG00000142178
PDGFRB	NA	PDGFRB	platelet-derived growth factor receptor, beta polypeptide	5159	ENSG00000113721
OSM	NA	OSM	oncostatin M	5008	ENSG00000099985
PLK3	NA	PLK3	polo-like kinase 3	1263	ENSG00000173846
TNF	NA	TNF	tumor necrosis factor	7124	ENSG00000232810
ATF4	NA	ATF4	activating transcription factor 4 (tax-responsive enhancer element B67)	468	ENSG00000128272
CAMKK2	NA	CAMKK2	calcium/calmodulin-dependent protein kinase kinase 2, beta	10645	ENSG00000110931
ETV3	NA	ETV3	ets variant 3	2117	ENSG00000117036
KLF10	NA	KLF10	Kruppel-like factor 10	7071	ENSG00000155090
ZNF414	NA	ZNF414	zinc finger protein 414	84330	ENSG00000133250
BTG2	NA	BTG2	BTG family, member 2	7832	ENSG00000159388
ATF3	NA	ATF3	activating transcription factor 3	467	ENSG00000162772
EAF2	NA	EAF2	ELL associated factor 2	55840	ENSG00000145088
PRMT2	NA	PRMT2	protein arginine methyltransferase 2	3275	ENSG00000160310
FOS	NA	FOS	FBJ murine osteosarcoma viral oncogene homolog	2353	ENSG00000170345
KLF6	NA	KLF6	Kruppel-like factor 6	1316	ENSG00000067082
ADM	NA	ADM	adrenomedullin	133	ENSG00000148926
BTG1	NA	BTG1	B-cell translocation gene 1, anti-proliferative	694	ENSG00000133639
KLF4	NA	KLF4	Kruppel-like factor 4 (gut)	9314	ENSG00000136826
NFKBIA	NA	NFKBIA	nuclear factor of kappa light polypeptide gene enhancer in B-cells inhibitor, alpha	4792	ENSG00000100906
CSRNP1	NA	CSRNP1	cysteine-serine-rich nuclear protein 1	64651	ENSG00000144655
PTPRN2	NA	PTPRN2	protein tyrosine phosphatase, receptor type, N polypeptide 2	5799	ENSG00000155093
POMC	NA	POMC	proopiomelanocortin	5443	ENSG00000115138
NR4A2	NA	NR4A2	nuclear receptor subfamily 4, group A, member 2	4929	ENSG00000153234
NFKBIZ	NA	NFKBIZ	nuclear factor of kappa light polypeptide gene enhancer in B-cells inhibitor, zeta	64332	ENSG00000144802
CCDC59	NA	CCDC59	coiled-coil domain containing 59	29080	ENSG00000133773
DDIT3	NA	DDIT3	DNA-damage-inducible transcript 3	1649	ENSG00000175197
ZBTB24	NA	ZBTB24	zinc finger and BTB domain containing 24	9841	ENSG00000112365
biological process	negative regulation of molecular function	GO:0044092
C=662;O=17;E=4.16;R=4.08;rawP=6.70e-07;adjP=2.28e-05
TNF	NA	TNF	tumor necrosis factor	7124	ENSG00000232810
DUSP2	NA	DUSP2	dual specificity phosphatase 2	1844	ENSG00000158050
ID1	NA	ID1	inhibitor of DNA binding 1, dominant negative helix-loop-helix protein	3397	ENSG00000125968
NR4A1	NA	NR4A1	nuclear receptor subfamily 4, group A, member 1	3164	ENSG00000123358
PRMT2	NA	PRMT2	protein arginine methyltransferase 2	3275	ENSG00000160310
DUSP5	NA	DUSP5	dual specificity phosphatase 5	1847	ENSG00000138166
SOCS3	NA	SOCS3	suppressor of cytokine signaling 3	9021	ENSG00000184557
TRIB1	NA	TRIB1	tribbles homolog 1 (Drosophila)	10221	ENSG00000173334
JUN	NA	JUN	jun proto-oncogene	3725	ENSG00000177606
KLF4	NA	KLF4	Kruppel-like factor 4 (gut)	9314	ENSG00000136826
NFKBIA	NA	NFKBIA	nuclear factor of kappa light polypeptide gene enhancer in B-cells inhibitor, alpha	4792	ENSG00000100906
PTPRN2	NA	PTPRN2	protein tyrosine phosphatase, receptor type, N polypeptide 2	5799	ENSG00000155093
UBB	NA	UBB	ubiquitin B	7314	ENSG00000170315
SIK1	NA	SIK1	salt-inducible kinase 1	150094	ENSG00000142178
TNFSF14	NA	TNFSF14	tumor necrosis factor (ligand) superfamily, member 14	8740	ENSG00000125735
DDIT3	NA	DDIT3	DNA-damage-inducible transcript 3	1649	ENSG00000175197
DUSP1	NA	DUSP1	dual specificity phosphatase 1	1843	ENSG00000120129
biological process	cellular biosynthetic process	GO:0044249
C=5068;O=55;E=31.87;R=1.73;rawP=6.97e-07;adjP=2.30e-05
ID1	NA	ID1	inhibitor of DNA binding 1, dominant negative helix-loop-helix protein	3397	ENSG00000125968
HBEGF	NA	HBEGF	heparin-binding EGF-like growth factor	1839	ENSG00000113070
EGR1	NA	EGR1	early growth response 1	1958	ENSG00000120738
TAF1C	NA	TAF1C	TATA box binding protein (TBP)-associated factor, RNA polymerase I, C, 110kDa	9013	ENSG00000103168
PDK4	NA	PDK4	pyruvate dehydrogenase kinase, isozyme 4	5166	ENSG00000004799
HOXB8	NA	HOXB8	homeobox B8	3218	ENSG00000120068
CCNL1	NA	CCNL1	cyclin L1	57018	ENSG00000163660
ZNF267	NA	ZNF267	zinc finger protein 267	10308	ENSG00000185947
DUSP5	NA	DUSP5	dual specificity phosphatase 5	1847	ENSG00000138166
EEF1A1	NA	EEF1A1	eukaryotic translation elongation factor 1 alpha 1	1915	ENSG00000156508
MXD1	NA	MXD1	MAX dimerization protein 1	4084	ENSG00000059728
TRIB1	NA	TRIB1	tribbles homolog 1 (Drosophila)	10221	ENSG00000173334
JUN	NA	JUN	jun proto-oncogene	3725	ENSG00000177606
ZFP36	NA	ZFP36	zinc finger protein 36, C3H type, homolog (mouse)	7538	ENSG00000128016
EIF1	NA	EIF1	eukaryotic translation initiation factor 1	10209	ENSG00000173812
JUNB	NA	JUNB	jun B proto-oncogene	3726	ENSG00000171223
PTX3	NA	PTX3	pentraxin 3, long	5806	ENSG00000163661
PASK	NA	PASK	PAS domain containing serine/threonine kinase	23178	ENSG00000115687
FOSB	NA	FOSB	FBJ murine osteosarcoma viral oncogene homolog B	2354	ENSG00000125740
PTS	NA	PTS	6-pyruvoyltetrahydropterin synthase	5805	ENSG00000150787
UBB	NA	UBB	ubiquitin B	7314	ENSG00000170315
SIK1	NA	SIK1	salt-inducible kinase 1	150094	ENSG00000142178
EIF5	NA	EIF5	eukaryotic translation initiation factor 5	1983	ENSG00000100664
PDGFRB	NA	PDGFRB	platelet-derived growth factor receptor, beta polypeptide	5159	ENSG00000113721
OSM	NA	OSM	oncostatin M	5008	ENSG00000099985
TNF	NA	TNF	tumor necrosis factor	7124	ENSG00000232810
PLK3	NA	PLK3	polo-like kinase 3	1263	ENSG00000173846
CAMKK2	NA	CAMKK2	calcium/calmodulin-dependent protein kinase kinase 2, beta	10645	ENSG00000110931
ATF4	NA	ATF4	activating transcription factor 4 (tax-responsive enhancer element B67)	468	ENSG00000128272
ETV3	NA	ETV3	ets variant 3	2117	ENSG00000117036
KLF10	NA	KLF10	Kruppel-like factor 10	7071	ENSG00000155090
ZNF414	NA	ZNF414	zinc finger protein 414	84330	ENSG00000133250
AGPAT4	NA	AGPAT4	1-acylglycerol-3-phosphate O-acyltransferase 4 (lysophosphatidic acid acyltransferase, delta)	56895	ENSG00000026652
NR4A1	NA	NR4A1	nuclear receptor subfamily 4, group A, member 1	3164	ENSG00000123358
ATF3	NA	ATF3	activating transcription factor 3	467	ENSG00000162772
EAF2	NA	EAF2	ELL associated factor 2	55840	ENSG00000145088
PRMT2	NA	PRMT2	protein arginine methyltransferase 2	3275	ENSG00000160310
AKR1C3	NA	AKR1C3	aldo-keto reductase family 1, member C3 (3-alpha hydroxysteroid dehydrogenase, type II)	8644	ENSG00000196139
FOS	NA	FOS	FBJ murine osteosarcoma viral oncogene homolog	2353	ENSG00000170345
EIF4H	NA	EIF4H	eukaryotic translation initiation factor 4H	7458	ENSG00000106682
KLF6	NA	KLF6	Kruppel-like factor 6	1316	ENSG00000067082
ADM	NA	ADM	adrenomedullin	133	ENSG00000148926
ZBTB25	NA	ZBTB25	zinc finger and BTB domain containing 25	7597	ENSG00000089775
BTG1	NA	BTG1	B-cell translocation gene 1, anti-proliferative	694	ENSG00000133639
PPP1R15A	NA	PPP1R15A	protein phosphatase 1, regulatory subunit 15A	23645	ENSG00000087074
KLF4	NA	KLF4	Kruppel-like factor 4 (gut)	9314	ENSG00000136826
NFKBIA	NA	NFKBIA	nuclear factor of kappa light polypeptide gene enhancer in B-cells inhibitor, alpha	4792	ENSG00000100906
CSRNP1	NA	CSRNP1	cysteine-serine-rich nuclear protein 1	64651	ENSG00000144655
POMC	NA	POMC	proopiomelanocortin	5443	ENSG00000115138
NR4A2	NA	NR4A2	nuclear receptor subfamily 4, group A, member 2	4929	ENSG00000153234
NFKBIZ	NA	NFKBIZ	nuclear factor of kappa light polypeptide gene enhancer in B-cells inhibitor, zeta	64332	ENSG00000144802
STK11	NA	STK11	serine/threonine kinase 11	6794	ENSG00000118046
CCDC59	NA	CCDC59	coiled-coil domain containing 59	29080	ENSG00000133773
DDIT3	NA	DDIT3	DNA-damage-inducible transcript 3	1649	ENSG00000175197
ZBTB24	NA	ZBTB24	zinc finger and BTB domain containing 24	9841	ENSG00000112365
biological process	cellular response to calcium ion	GO:0071277
C=28;O=5;E=0.18;R=28.40;rawP=7.72e-07;adjP=2.48e-05
JUN	NA	JUN	jun proto-oncogene	3725	ENSG00000177606
AKR1C3	NA	AKR1C3	aldo-keto reductase family 1, member C3 (3-alpha hydroxysteroid dehydrogenase, type II)	8644	ENSG00000196139
FOS	NA	FOS	FBJ murine osteosarcoma viral oncogene homolog	2353	ENSG00000170345
JUNB	NA	JUNB	jun B proto-oncogene	3726	ENSG00000171223
FOSB	NA	FOSB	FBJ murine osteosarcoma viral oncogene homolog B	2354	ENSG00000125740
biological process	cellular macromolecule metabolic process	GO:0044260
C=6670;O=65;E=41.94;R=1.55;rawP=9.48e-07;adjP=2.83e-05
DUSP2	NA	DUSP2	dual specificity phosphatase 2	1844	ENSG00000158050
TUBB2A	NA	TUBB2A	tubulin, beta 2A class IIa	7280	ENSG00000137267
ID1	NA	ID1	inhibitor of DNA binding 1, dominant negative helix-loop-helix protein	3397	ENSG00000125968
HBEGF	NA	HBEGF	heparin-binding EGF-like growth factor	1839	ENSG00000113070
EGR1	NA	EGR1	early growth response 1	1958	ENSG00000120738
TAF1C	NA	TAF1C	TATA box binding protein (TBP)-associated factor, RNA polymerase I, C, 110kDa	9013	ENSG00000103168
HOXB8	NA	HOXB8	homeobox B8	3218	ENSG00000120068
TUBB6	NA	TUBB6	tubulin, beta 6 class V	84617	ENSG00000176014
CCNL1	NA	CCNL1	cyclin L1	57018	ENSG00000163660
ZNF267	NA	ZNF267	zinc finger protein 267	10308	ENSG00000185947
DUSP5	NA	DUSP5	dual specificity phosphatase 5	1847	ENSG00000138166
EEF1A1	NA	EEF1A1	eukaryotic translation elongation factor 1 alpha 1	1915	ENSG00000156508
MXD1	NA	MXD1	MAX dimerization protein 1	4084	ENSG00000059728
RNF103	NA	RNF103	ring finger protein 103	7844	ENSG00000239305
TRIB1	NA	TRIB1	tribbles homolog 1 (Drosophila)	10221	ENSG00000173334
JUN	NA	JUN	jun proto-oncogene	3725	ENSG00000177606
BCAS2	NA	BCAS2	breast carcinoma amplified sequence 2	10286	ENSG00000116752
PMAIP1	NA	PMAIP1	phorbol-12-myristate-13-acetate-induced protein 1	5366	ENSG00000141682
ZFP36	NA	ZFP36	zinc finger protein 36, C3H type, homolog (mouse)	7538	ENSG00000128016
EIF1	NA	EIF1	eukaryotic translation initiation factor 1	10209	ENSG00000173812
JUNB	NA	JUNB	jun B proto-oncogene	3726	ENSG00000171223
PASK	NA	PASK	PAS domain containing serine/threonine kinase	23178	ENSG00000115687
FOSB	NA	FOSB	FBJ murine osteosarcoma viral oncogene homolog B	2354	ENSG00000125740
TRA2B	NA	TRA2B	transformer 2 beta homolog (Drosophila)	6434	ENSG00000136527
UBB	NA	UBB	ubiquitin B	7314	ENSG00000170315
SIK1	NA	SIK1	salt-inducible kinase 1	150094	ENSG00000142178
EIF5	NA	EIF5	eukaryotic translation initiation factor 5	1983	ENSG00000100664
MYLIP	NA	MYLIP	myosin regulatory light chain interacting protein	29116	ENSG00000007944
PDGFRB	NA	PDGFRB	platelet-derived growth factor receptor, beta polypeptide	5159	ENSG00000113721
DUSP1	NA	DUSP1	dual specificity phosphatase 1	1843	ENSG00000120129
OSM	NA	OSM	oncostatin M	5008	ENSG00000099985
TNF	NA	TNF	tumor necrosis factor	7124	ENSG00000232810
PLK3	NA	PLK3	polo-like kinase 3	1263	ENSG00000173846
CAMKK2	NA	CAMKK2	calcium/calmodulin-dependent protein kinase kinase 2, beta	10645	ENSG00000110931
RAB12	NA	RAB12	RAB12, member RAS oncogene family	201475	ENSG00000206418
ATF4	NA	ATF4	activating transcription factor 4 (tax-responsive enhancer element B67)	468	ENSG00000128272
ETV3	NA	ETV3	ets variant 3	2117	ENSG00000117036
KLF10	NA	KLF10	Kruppel-like factor 10	7071	ENSG00000155090
ZNF414	NA	ZNF414	zinc finger protein 414	84330	ENSG00000133250
NR4A1	NA	NR4A1	nuclear receptor subfamily 4, group A, member 1	3164	ENSG00000123358
BTG2	NA	BTG2	BTG family, member 2	7832	ENSG00000159388
ATF3	NA	ATF3	activating transcription factor 3	467	ENSG00000162772
H3F3B	NA	H3F3B	H3 histone, family 3B (H3.3B)	3021	ENSG00000132475
EAF2	NA	EAF2	ELL associated factor 2	55840	ENSG00000145088
PRMT2	NA	PRMT2	protein arginine methyltransferase 2	3275	ENSG00000160310
FOS	NA	FOS	FBJ murine osteosarcoma viral oncogene homolog	2353	ENSG00000170345
EIF4H	NA	EIF4H	eukaryotic translation initiation factor 4H	7458	ENSG00000106682
KLF6	NA	KLF6	Kruppel-like factor 6	1316	ENSG00000067082
ADM	NA	ADM	adrenomedullin	133	ENSG00000148926
SOCS3	NA	SOCS3	suppressor of cytokine signaling 3	9021	ENSG00000184557
ISG20	NA	ISG20	interferon stimulated exonuclease gene 20kDa	3669	ENSG00000172183
ZBTB25	NA	ZBTB25	zinc finger and BTB domain containing 25	7597	ENSG00000089775
BTG1	NA	BTG1	B-cell translocation gene 1, anti-proliferative	694	ENSG00000133639
PPP1R15A	NA	PPP1R15A	protein phosphatase 1, regulatory subunit 15A	23645	ENSG00000087074
KLF4	NA	KLF4	Kruppel-like factor 4 (gut)	9314	ENSG00000136826
NFKBIA	NA	NFKBIA	nuclear factor of kappa light polypeptide gene enhancer in B-cells inhibitor, alpha	4792	ENSG00000100906
CSRNP1	NA	CSRNP1	cysteine-serine-rich nuclear protein 1	64651	ENSG00000144655
PTPRN2	NA	PTPRN2	protein tyrosine phosphatase, receptor type, N polypeptide 2	5799	ENSG00000155093
POMC	NA	POMC	proopiomelanocortin	5443	ENSG00000115138
NR4A2	NA	NR4A2	nuclear receptor subfamily 4, group A, member 2	4929	ENSG00000153234
NFKBIZ	NA	NFKBIZ	nuclear factor of kappa light polypeptide gene enhancer in B-cells inhibitor, zeta	64332	ENSG00000144802
STK11	NA	STK11	serine/threonine kinase 11	6794	ENSG00000118046
CCDC59	NA	CCDC59	coiled-coil domain containing 59	29080	ENSG00000133773
DDIT3	NA	DDIT3	DNA-damage-inducible transcript 3	1649	ENSG00000175197
ZBTB24	NA	ZBTB24	zinc finger and BTB domain containing 24	9841	ENSG00000112365
biological process	glucose metabolic process	GO:0006006
C=214;O=10;E=1.35;R=7.43;rawP=9.22e-07;adjP=2.83e-05
TNF	NA	TNF	tumor necrosis factor	7124	ENSG00000232810
ATF4	NA	ATF4	activating transcription factor 4 (tax-responsive enhancer element B67)	468	ENSG00000128272
PMAIP1	NA	PMAIP1	phorbol-12-myristate-13-acetate-induced protein 1	5366	ENSG00000141682
PASK	NA	PASK	PAS domain containing serine/threonine kinase	23178	ENSG00000115687
PDK4	NA	PDK4	pyruvate dehydrogenase kinase, isozyme 4	5166	ENSG00000004799
ATF3	NA	ATF3	activating transcription factor 3	467	ENSG00000162772
STK11	NA	STK11	serine/threonine kinase 11	6794	ENSG00000118046
SIK1	NA	SIK1	salt-inducible kinase 1	150094	ENSG00000142178
IER3	NA	IER3	immediate early response 3	8870	ENSG00000137331
HIBADH	NA	HIBADH	3-hydroxyisobutyrate dehydrogenase	11112	ENSG00000106049
molecular function	sequence-specific DNA binding transcription factor activity	GO:0003700
C=1009;O=20;E=6.54;R=3.06;rawP=5.93e-06;adjP=0.0004
ATF4	NA	ATF4	activating transcription factor 4 (tax-responsive enhancer element B67)	468	ENSG00000128272
ID1	NA	ID1	inhibitor of DNA binding 1, dominant negative helix-loop-helix protein	3397	ENSG00000125968
ETV3	NA	ETV3	ets variant 3	2117	ENSG00000117036
EGR1	NA	EGR1	early growth response 1	1958	ENSG00000120738
KLF10	NA	KLF10	Kruppel-like factor 10	7071	ENSG00000155090
NR4A1	NA	NR4A1	nuclear receptor subfamily 4, group A, member 1	3164	ENSG00000123358
BTG2	NA	BTG2	BTG family, member 2	7832	ENSG00000159388
ATF3	NA	ATF3	activating transcription factor 3	467	ENSG00000162772
HOXB8	NA	HOXB8	homeobox B8	3218	ENSG00000120068
KLF6	NA	KLF6	Kruppel-like factor 6	1316	ENSG00000067082
FOS	NA	FOS	FBJ murine osteosarcoma viral oncogene homolog	2353	ENSG00000170345
MXD1	NA	MXD1	MAX dimerization protein 1	4084	ENSG00000059728
ZBTB25	NA	ZBTB25	zinc finger and BTB domain containing 25	7597	ENSG00000089775
JUN	NA	JUN	jun proto-oncogene	3725	ENSG00000177606
KLF4	NA	KLF4	Kruppel-like factor 4 (gut)	9314	ENSG00000136826
FOSB	NA	FOSB	FBJ murine osteosarcoma viral oncogene homolog B	2354	ENSG00000125740
JUNB	NA	JUNB	jun B proto-oncogene	3726	ENSG00000171223
CSRNP1	NA	CSRNP1	cysteine-serine-rich nuclear protein 1	64651	ENSG00000144655
NR4A2	NA	NR4A2	nuclear receptor subfamily 4, group A, member 2	4929	ENSG00000153234
DDIT3	NA	DDIT3	DNA-damage-inducible transcript 3	1649	ENSG00000175197
molecular function	nucleic acid binding transcription factor activity	GO:0001071
C=1011;O=20;E=6.55;R=3.05;rawP=6.11e-06;adjP=0.0004
ATF4	NA	ATF4	activating transcription factor 4 (tax-responsive enhancer element B67)	468	ENSG00000128272
ID1	NA	ID1	inhibitor of DNA binding 1, dominant negative helix-loop-helix protein	3397	ENSG00000125968
ETV3	NA	ETV3	ets variant 3	2117	ENSG00000117036
EGR1	NA	EGR1	early growth response 1	1958	ENSG00000120738
KLF10	NA	KLF10	Kruppel-like factor 10	7071	ENSG00000155090
NR4A1	NA	NR4A1	nuclear receptor subfamily 4, group A, member 1	3164	ENSG00000123358
BTG2	NA	BTG2	BTG family, member 2	7832	ENSG00000159388
ATF3	NA	ATF3	activating transcription factor 3	467	ENSG00000162772
HOXB8	NA	HOXB8	homeobox B8	3218	ENSG00000120068
KLF6	NA	KLF6	Kruppel-like factor 6	1316	ENSG00000067082
FOS	NA	FOS	FBJ murine osteosarcoma viral oncogene homolog	2353	ENSG00000170345
MXD1	NA	MXD1	MAX dimerization protein 1	4084	ENSG00000059728
ZBTB25	NA	ZBTB25	zinc finger and BTB domain containing 25	7597	ENSG00000089775
JUN	NA	JUN	jun proto-oncogene	3725	ENSG00000177606
KLF4	NA	KLF4	Kruppel-like factor 4 (gut)	9314	ENSG00000136826
FOSB	NA	FOSB	FBJ murine osteosarcoma viral oncogene homolog B	2354	ENSG00000125740
JUNB	NA	JUNB	jun B proto-oncogene	3726	ENSG00000171223
CSRNP1	NA	CSRNP1	cysteine-serine-rich nuclear protein 1	64651	ENSG00000144655
NR4A2	NA	NR4A2	nuclear receptor subfamily 4, group A, member 2	4929	ENSG00000153234
DDIT3	NA	DDIT3	DNA-damage-inducible transcript 3	1649	ENSG00000175197
molecular function	MAP kinase phosphatase activity	GO:0033549
C=14;O=3;E=0.09;R=33.08;rawP=9.11e-05;adjP=0.0033
DUSP2	NA	DUSP2	dual specificity phosphatase 2	1844	ENSG00000158050
DUSP5	NA	DUSP5	dual specificity phosphatase 5	1847	ENSG00000138166
DUSP1	NA	DUSP1	dual specificity phosphatase 1	1843	ENSG00000120129
molecular function	MAP kinase tyrosine/serine/threonine phosphatase activity	GO:0017017
C=13;O=3;E=0.08;R=35.63;rawP=7.19e-05;adjP=0.0033
DUSP2	NA	DUSP2	dual specificity phosphatase 2	1844	ENSG00000158050
DUSP5	NA	DUSP5	dual specificity phosphatase 5	1847	ENSG00000138166
DUSP1	NA	DUSP1	dual specificity phosphatase 1	1843	ENSG00000120129
molecular function	translation factor activity, nucleic acid binding	GO:0008135
C=81;O=5;E=0.52;R=9.53;rawP=0.0002;adjP=0.0057
EIF5	NA	EIF5	eukaryotic translation initiation factor 5	1983	ENSG00000100664
EIF4H	NA	EIF4H	eukaryotic translation initiation factor 4H	7458	ENSG00000106682
DHX29	NA	DHX29	DEAH (Asp-Glu-Ala-His) box polypeptide 29	54505	ENSG00000067248
EEF1A1	NA	EEF1A1	eukaryotic translation elongation factor 1 alpha 1	1915	ENSG00000156508
EIF1	NA	EIF1	eukaryotic translation initiation factor 1	10209	ENSG00000173812
molecular function	translation initiation factor activity	GO:0003743
C=50;O=4;E=0.32;R=12.35;rawP=0.0003;adjP=0.0061
EIF5	NA	EIF5	eukaryotic translation initiation factor 5	1983	ENSG00000100664
EIF4H	NA	EIF4H	eukaryotic translation initiation factor 4H	7458	ENSG00000106682
DHX29	NA	DHX29	DEAH (Asp-Glu-Ala-His) box polypeptide 29	54505	ENSG00000067248
EIF1	NA	EIF1	eukaryotic translation initiation factor 1	10209	ENSG00000173812
molecular function	protein binding	GO:0005515
C=7337;O=65;E=47.52;R=1.37;rawP=0.0003;adjP=0.0061
DUSP2	NA	DUSP2	dual specificity phosphatase 2	1844	ENSG00000158050
GRASP	NA	GRASP	GRP1 (general receptor for phosphoinositides 1)-associated scaffold protein	160622	ENSG00000161835
ID1	NA	ID1	inhibitor of DNA binding 1, dominant negative helix-loop-helix protein	3397	ENSG00000125968
HBEGF	NA	HBEGF	heparin-binding EGF-like growth factor	1839	ENSG00000113070
EGR1	NA	EGR1	early growth response 1	1958	ENSG00000120738
FTH1	NA	FTH1	ferritin, heavy polypeptide 1	2495	ENSG00000167996
CXCL2	NA	CXCL2	chemokine (C-X-C motif) ligand 2	2920	ENSG00000081041
CCNL1	NA	CCNL1	cyclin L1	57018	ENSG00000163660
DIP2A	NA	DIP2A	DIP2 disco-interacting protein 2 homolog A (Drosophila)	23181	ENSG00000160305
EEF1A1	NA	EEF1A1	eukaryotic translation elongation factor 1 alpha 1	1915	ENSG00000156508
MXD1	NA	MXD1	MAX dimerization protein 1	4084	ENSG00000059728
RNF103	NA	RNF103	ring finger protein 103	7844	ENSG00000239305
TRIB1	NA	TRIB1	tribbles homolog 1 (Drosophila)	10221	ENSG00000173334
IER3	NA	IER3	immediate early response 3	8870	ENSG00000137331
JUN	NA	JUN	jun proto-oncogene	3725	ENSG00000177606
BCAS2	NA	BCAS2	breast carcinoma amplified sequence 2	10286	ENSG00000116752
PMAIP1	NA	PMAIP1	phorbol-12-myristate-13-acetate-induced protein 1	5366	ENSG00000141682
ZFP36	NA	ZFP36	zinc finger protein 36, C3H type, homolog (mouse)	7538	ENSG00000128016
JUNB	NA	JUNB	jun B proto-oncogene	3726	ENSG00000171223
PASK	NA	PASK	PAS domain containing serine/threonine kinase	23178	ENSG00000115687
FOSB	NA	FOSB	FBJ murine osteosarcoma viral oncogene homolog B	2354	ENSG00000125740
PTS	NA	PTS	6-pyruvoyltetrahydropterin synthase	5805	ENSG00000150787
TRA2B	NA	TRA2B	transformer 2 beta homolog (Drosophila)	6434	ENSG00000136527
UBB	NA	UBB	ubiquitin B	7314	ENSG00000170315
SIK1	NA	SIK1	salt-inducible kinase 1	150094	ENSG00000142178
MYLIP	NA	MYLIP	myosin regulatory light chain interacting protein	29116	ENSG00000007944
PDGFRB	NA	PDGFRB	platelet-derived growth factor receptor, beta polypeptide	5159	ENSG00000113721
DUSP1	NA	DUSP1	dual specificity phosphatase 1	1843	ENSG00000120129
OSM	NA	OSM	oncostatin M	5008	ENSG00000099985
TNF	NA	TNF	tumor necrosis factor	7124	ENSG00000232810
PLK3	NA	PLK3	polo-like kinase 3	1263	ENSG00000173846
CAMKK2	NA	CAMKK2	calcium/calmodulin-dependent protein kinase kinase 2, beta	10645	ENSG00000110931
NXT1	NA	NXT1	NTF2-like export factor 1	29107	ENSG00000132661
ATF4	NA	ATF4	activating transcription factor 4 (tax-responsive enhancer element B67)	468	ENSG00000128272
KLF10	NA	KLF10	Kruppel-like factor 10	7071	ENSG00000155090
COL11A2	NA	COL11A2	collagen, type XI, alpha 2	1302	ENSG00000204248
NR4A1	NA	NR4A1	nuclear receptor subfamily 4, group A, member 1	3164	ENSG00000123358
BTG2	NA	BTG2	BTG family, member 2	7832	ENSG00000159388
ASUN	NA	ASUN	asunder, spermatogenesis regulator homolog (Drosphila)	55726	ENSG00000064102
S100B	NA	S100B	S100 calcium binding protein B	6285	ENSG00000160307
ATF3	NA	ATF3	activating transcription factor 3	467	ENSG00000162772
H3F3B	NA	H3F3B	H3 histone, family 3B (H3.3B)	3021	ENSG00000132475
EAF2	NA	EAF2	ELL associated factor 2	55840	ENSG00000145088
PRMT2	NA	PRMT2	protein arginine methyltransferase 2	3275	ENSG00000160310
FOS	NA	FOS	FBJ murine osteosarcoma viral oncogene homolog	2353	ENSG00000170345
EIF4H	NA	EIF4H	eukaryotic translation initiation factor 4H	7458	ENSG00000106682
RHOB	NA	RHOB	ras homolog family member B	388	ENSG00000143878
ADM	NA	ADM	adrenomedullin	133	ENSG00000148926
ZBTB25	NA	ZBTB25	zinc finger and BTB domain containing 25	7597	ENSG00000089775
ZC3H12A	NA	ZC3H12A	zinc finger CCCH-type containing 12A	80149	ENSG00000163874
BTG1	NA	BTG1	B-cell translocation gene 1, anti-proliferative	694	ENSG00000133639
PPP1R15A	NA	PPP1R15A	protein phosphatase 1, regulatory subunit 15A	23645	ENSG00000087074
G0S2	NA	G0S2	G0/G1switch 2	50486	ENSG00000123689
KLF4	NA	KLF4	Kruppel-like factor 4 (gut)	9314	ENSG00000136826
NFKBIA	NA	NFKBIA	nuclear factor of kappa light polypeptide gene enhancer in B-cells inhibitor, alpha	4792	ENSG00000100906
TECPR2	NA	TECPR2	tectonin beta-propeller repeat containing 2	9895	ENSG00000196663
DYNLL2	NA	DYNLL2	dynein, light chain, LC8-type 2	140735	ENSG00000121083
POMC	NA	POMC	proopiomelanocortin	5443	ENSG00000115138
NR4A2	NA	NR4A2	nuclear receptor subfamily 4, group A, member 2	4929	ENSG00000153234
STK11	NA	STK11	serine/threonine kinase 11	6794	ENSG00000118046
TNFSF14	NA	TNFSF14	tumor necrosis factor (ligand) superfamily, member 14	8740	ENSG00000125735
APBA2	NA	APBA2	amyloid beta (A4) precursor protein-binding, family A, member 2	321	ENSG00000034053
CCDC59	NA	CCDC59	coiled-coil domain containing 59	29080	ENSG00000133773
DDIT3	NA	DDIT3	DNA-damage-inducible transcript 3	1649	ENSG00000175197
ZBTB24	NA	ZBTB24	zinc finger and BTB domain containing 24	9841	ENSG00000112365
molecular function	sequence-specific DNA binding	GO:0043565
C=680;O=13;E=4.40;R=2.95;rawP=0.0004;adjP=0.0064
JUN	NA	JUN	jun proto-oncogene	3725	ENSG00000177606
ATF4	NA	ATF4	activating transcription factor 4 (tax-responsive enhancer element B67)	468	ENSG00000128272
ETV3	NA	ETV3	ets variant 3	2117	ENSG00000117036
EGR1	NA	EGR1	early growth response 1	1958	ENSG00000120738
NR4A1	NA	NR4A1	nuclear receptor subfamily 4, group A, member 1	3164	ENSG00000123358
KLF4	NA	KLF4	Kruppel-like factor 4 (gut)	9314	ENSG00000136826
JUNB	NA	JUNB	jun B proto-oncogene	3726	ENSG00000171223
FOSB	NA	FOSB	FBJ murine osteosarcoma viral oncogene homolog B	2354	ENSG00000125740
NR4A2	NA	NR4A2	nuclear receptor subfamily 4, group A, member 2	4929	ENSG00000153234
ATF3	NA	ATF3	activating transcription factor 3	467	ENSG00000162772
HOXB8	NA	HOXB8	homeobox B8	3218	ENSG00000120068
FOS	NA	FOS	FBJ murine osteosarcoma viral oncogene homolog	2353	ENSG00000170345
DDIT3	NA	DDIT3	DNA-damage-inducible transcript 3	1649	ENSG00000175197
molecular function	protein tyrosine/threonine phosphatase activity	GO:0008330
C=5;O=2;E=0.03;R=61.75;rawP=0.0004;adjP=0.0064
DUSP2	NA	DUSP2	dual specificity phosphatase 2	1844	ENSG00000158050
DUSP1	NA	DUSP1	dual specificity phosphatase 1	1843	ENSG00000120129
molecular function	double-stranded DNA binding	GO:0003690
C=154;O=6;E=1.00;R=6.01;rawP=0.0005;adjP=0.0072
JUN	NA	JUN	jun proto-oncogene	3725	ENSG00000177606
EGR1	NA	EGR1	early growth response 1	1958	ENSG00000120738
KLF6	NA	KLF6	Kruppel-like factor 6	1316	ENSG00000067082
FOS	NA	FOS	FBJ murine osteosarcoma viral oncogene homolog	2353	ENSG00000170345
KLF4	NA	KLF4	Kruppel-like factor 4 (gut)	9314	ENSG00000136826
JUNB	NA	JUNB	jun B proto-oncogene	3726	ENSG00000171223
molecular function	protein dimerization activity	GO:0046983
C=972;O=15;E=6.30;R=2.38;rawP=0.0014;adjP=0.0182
JUN	NA	JUN	jun proto-oncogene	3725	ENSG00000177606
ATF4	NA	ATF4	activating transcription factor 4 (tax-responsive enhancer element B67)	468	ENSG00000128272
ID1	NA	ID1	inhibitor of DNA binding 1, dominant negative helix-loop-helix protein	3397	ENSG00000125968
NR4A1	NA	NR4A1	nuclear receptor subfamily 4, group A, member 1	3164	ENSG00000123358
JUNB	NA	JUNB	jun B proto-oncogene	3726	ENSG00000171223
FOSB	NA	FOSB	FBJ murine osteosarcoma viral oncogene homolog B	2354	ENSG00000125740
PTS	NA	PTS	6-pyruvoyltetrahydropterin synthase	5805	ENSG00000150787
NR4A2	NA	NR4A2	nuclear receptor subfamily 4, group A, member 2	4929	ENSG00000153234
S100B	NA	S100B	S100 calcium binding protein B	6285	ENSG00000160307
ATF3	NA	ATF3	activating transcription factor 3	467	ENSG00000162772
H3F3B	NA	H3F3B	H3 histone, family 3B (H3.3B)	3021	ENSG00000132475
PRMT2	NA	PRMT2	protein arginine methyltransferase 2	3275	ENSG00000160310
FOS	NA	FOS	FBJ murine osteosarcoma viral oncogene homolog	2353	ENSG00000170345
DDIT3	NA	DDIT3	DNA-damage-inducible transcript 3	1649	ENSG00000175197
MXD1	NA	MXD1	MAX dimerization protein 1	4084	ENSG00000059728
molecular function	structure-specific DNA binding	GO:0043566
C=195;O=6;E=1.26;R=4.75;rawP=0.0017;adjP=0.0203
JUN	NA	JUN	jun proto-oncogene	3725	ENSG00000177606
EGR1	NA	EGR1	early growth response 1	1958	ENSG00000120738
KLF6	NA	KLF6	Kruppel-like factor 6	1316	ENSG00000067082
FOS	NA	FOS	FBJ murine osteosarcoma viral oncogene homolog	2353	ENSG00000170345
KLF4	NA	KLF4	Kruppel-like factor 4 (gut)	9314	ENSG00000136826
JUNB	NA	JUNB	jun B proto-oncogene	3726	ENSG00000171223
molecular function	RNA polymerase II core promoter proximal region sequence-specific DNA binding transcription factor activity	GO:0000982
C=84;O=4;E=0.54;R=7.35;rawP=0.0021;adjP=0.0231
EGR1	NA	EGR1	early growth response 1	1958	ENSG00000120738
NR4A1	NA	NR4A1	nuclear receptor subfamily 4, group A, member 1	3164	ENSG00000123358
KLF4	NA	KLF4	Kruppel-like factor 4 (gut)	9314	ENSG00000136826
BTG2	NA	BTG2	BTG family, member 2	7832	ENSG00000159388
molecular function	14-3-3 protein binding	GO:0071889
C=12;O=2;E=0.08;R=25.73;rawP=0.0026;adjP=0.0257
SIK1	NA	SIK1	salt-inducible kinase 1	150094	ENSG00000142178
ZFP36	NA	ZFP36	zinc finger protein 36, C3H type, homolog (mouse)	7538	ENSG00000128016
molecular function	DNA binding	GO:0003677
C=2309;O=26;E=14.96;R=1.74;rawP=0.0027;adjP=0.0257
TNF	NA	TNF	tumor necrosis factor	7124	ENSG00000232810
ATF4	NA	ATF4	activating transcription factor 4 (tax-responsive enhancer element B67)	468	ENSG00000128272
ETV3	NA	ETV3	ets variant 3	2117	ENSG00000117036
EGR1	NA	EGR1	early growth response 1	1958	ENSG00000120738
KLF10	NA	KLF10	Kruppel-like factor 10	7071	ENSG00000155090
ZNF414	NA	ZNF414	zinc finger protein 414	84330	ENSG00000133250
NR4A1	NA	NR4A1	nuclear receptor subfamily 4, group A, member 1	3164	ENSG00000123358
TAF1C	NA	TAF1C	TATA box binding protein (TBP)-associated factor, RNA polymerase I, C, 110kDa	9013	ENSG00000103168
ATF3	NA	ATF3	activating transcription factor 3	467	ENSG00000162772
H3F3B	NA	H3F3B	H3 histone, family 3B (H3.3B)	3021	ENSG00000132475
HOXB8	NA	HOXB8	homeobox B8	3218	ENSG00000120068
ZNF267	NA	ZNF267	zinc finger protein 267	10308	ENSG00000185947
KLF6	NA	KLF6	Kruppel-like factor 6	1316	ENSG00000067082
FOS	NA	FOS	FBJ murine osteosarcoma viral oncogene homolog	2353	ENSG00000170345
MXD1	NA	MXD1	MAX dimerization protein 1	4084	ENSG00000059728
ZBTB25	NA	ZBTB25	zinc finger and BTB domain containing 25	7597	ENSG00000089775
JUN	NA	JUN	jun proto-oncogene	3725	ENSG00000177606
ZFP36	NA	ZFP36	zinc finger protein 36, C3H type, homolog (mouse)	7538	ENSG00000128016
KLF4	NA	KLF4	Kruppel-like factor 4 (gut)	9314	ENSG00000136826
FOSB	NA	FOSB	FBJ murine osteosarcoma viral oncogene homolog B	2354	ENSG00000125740
JUNB	NA	JUNB	jun B proto-oncogene	3726	ENSG00000171223
CSRNP1	NA	CSRNP1	cysteine-serine-rich nuclear protein 1	64651	ENSG00000144655
BOD1L1	NA	BOD1L1	biorientation of chromosomes in cell division 1-like 1	259282	ENSG00000038219
NR4A2	NA	NR4A2	nuclear receptor subfamily 4, group A, member 2	4929	ENSG00000153234
DDIT3	NA	DDIT3	DNA-damage-inducible transcript 3	1649	ENSG00000175197
ZBTB24	NA	ZBTB24	zinc finger and BTB domain containing 24	9841	ENSG00000112365
molecular function	protein tyrosine/serine/threonine phosphatase activity	GO:0008138
C=45;O=3;E=0.29;R=10.29;rawP=0.0031;adjP=0.0277
DUSP2	NA	DUSP2	dual specificity phosphatase 2	1844	ENSG00000158050
DUSP5	NA	DUSP5	dual specificity phosphatase 5	1847	ENSG00000138166
DUSP1	NA	DUSP1	dual specificity phosphatase 1	1843	ENSG00000120129
molecular function	binding	GO:0005488
C=11955;O=88;E=77.44;R=1.14;rawP=0.0045;adjP=0.0319
GRASP	NA	GRASP	GRP1 (general receptor for phosphoinositides 1)-associated scaffold protein	160622	ENSG00000161835
ID1	NA	ID1	inhibitor of DNA binding 1, dominant negative helix-loop-helix protein	3397	ENSG00000125968
HBEGF	NA	HBEGF	heparin-binding EGF-like growth factor	1839	ENSG00000113070
PDK4	NA	PDK4	pyruvate dehydrogenase kinase, isozyme 4	5166	ENSG00000004799
FTH1	NA	FTH1	ferritin, heavy polypeptide 1	2495	ENSG00000167996
TUBB6	NA	TUBB6	tubulin, beta 6 class V	84617	ENSG00000176014
CCNL1	NA	CCNL1	cyclin L1	57018	ENSG00000163660
ZNF267	NA	ZNF267	zinc finger protein 267	10308	ENSG00000185947
RNF103	NA	RNF103	ring finger protein 103	7844	ENSG00000239305
MXD1	NA	MXD1	MAX dimerization protein 1	4084	ENSG00000059728
IER3	NA	IER3	immediate early response 3	8870	ENSG00000137331
ZFAND2A	NA	ZFAND2A	zinc finger, AN1-type domain 2A	90637	ENSG00000178381
BCAS2	NA	BCAS2	breast carcinoma amplified sequence 2	10286	ENSG00000116752
PMAIP1	NA	PMAIP1	phorbol-12-myristate-13-acetate-induced protein 1	5366	ENSG00000141682
ZFP36	NA	ZFP36	zinc finger protein 36, C3H type, homolog (mouse)	7538	ENSG00000128016
FOSB	NA	FOSB	FBJ murine osteosarcoma viral oncogene homolog B	2354	ENSG00000125740
PASK	NA	PASK	PAS domain containing serine/threonine kinase	23178	ENSG00000115687
BOD1L1	NA	BOD1L1	biorientation of chromosomes in cell division 1-like 1	259282	ENSG00000038219
TRA2B	NA	TRA2B	transformer 2 beta homolog (Drosophila)	6434	ENSG00000136527
EIF5	NA	EIF5	eukaryotic translation initiation factor 5	1983	ENSG00000100664
PDGFRB	NA	PDGFRB	platelet-derived growth factor receptor, beta polypeptide	5159	ENSG00000113721
OSM	NA	OSM	oncostatin M	5008	ENSG00000099985
PLK3	NA	PLK3	polo-like kinase 3	1263	ENSG00000173846
RAB12	NA	RAB12	RAB12, member RAS oncogene family	201475	ENSG00000206418
NXT1	NA	NXT1	NTF2-like export factor 1	29107	ENSG00000132661
ATF4	NA	ATF4	activating transcription factor 4 (tax-responsive enhancer element B67)	468	ENSG00000128272
KLF10	NA	KLF10	Kruppel-like factor 10	7071	ENSG00000155090
ZNF414	NA	ZNF414	zinc finger protein 414	84330	ENSG00000133250
BTG2	NA	BTG2	BTG family, member 2	7832	ENSG00000159388
ASUN	NA	ASUN	asunder, spermatogenesis regulator homolog (Drosphila)	55726	ENSG00000064102
ATF3	NA	ATF3	activating transcription factor 3	467	ENSG00000162772
H3F3B	NA	H3F3B	H3 histone, family 3B (H3.3B)	3021	ENSG00000132475
EAF2	NA	EAF2	ELL associated factor 2	55840	ENSG00000145088
ADM	NA	ADM	adrenomedullin	133	ENSG00000148926
ZBTB25	NA	ZBTB25	zinc finger and BTB domain containing 25	7597	ENSG00000089775
ISG20	NA	ISG20	interferon stimulated exonuclease gene 20kDa	3669	ENSG00000172183
ZC3H12A	NA	ZC3H12A	zinc finger CCCH-type containing 12A	80149	ENSG00000163874
KLF4	NA	KLF4	Kruppel-like factor 4 (gut)	9314	ENSG00000136826
G0S2	NA	G0S2	G0/G1switch 2	50486	ENSG00000123689
CD69	NA	CD69	CD69 molecule	969	ENSG00000110848
TECPR2	NA	TECPR2	tectonin beta-propeller repeat containing 2	9895	ENSG00000196663
POMC	NA	POMC	proopiomelanocortin	5443	ENSG00000115138
STK11	NA	STK11	serine/threonine kinase 11	6794	ENSG00000118046
APBA2	NA	APBA2	amyloid beta (A4) precursor protein-binding, family A, member 2	321	ENSG00000034053
CCDC59	NA	CCDC59	coiled-coil domain containing 59	29080	ENSG00000133773
PLEKHG2	NA	PLEKHG2	pleckstrin homology domain containing, family G (with RhoGef domain) member 2	64857	ENSG00000090924
DUSP2	NA	DUSP2	dual specificity phosphatase 2	1844	ENSG00000158050
TUBB2A	NA	TUBB2A	tubulin, beta 2A class IIa	7280	ENSG00000137267
EGR1	NA	EGR1	early growth response 1	1958	ENSG00000120738
TAF1C	NA	TAF1C	TATA box binding protein (TBP)-associated factor, RNA polymerase I, C, 110kDa	9013	ENSG00000103168
CXCL2	NA	CXCL2	chemokine (C-X-C motif) ligand 2	2920	ENSG00000081041
HOXB8	NA	HOXB8	homeobox B8	3218	ENSG00000120068
EEF1A1	NA	EEF1A1	eukaryotic translation elongation factor 1 alpha 1	1915	ENSG00000156508
DIP2A	NA	DIP2A	DIP2 disco-interacting protein 2 homolog A (Drosophila)	23181	ENSG00000160305
TRIB1	NA	TRIB1	tribbles homolog 1 (Drosophila)	10221	ENSG00000173334
JUN	NA	JUN	jun proto-oncogene	3725	ENSG00000177606
PTX3	NA	PTX3	pentraxin 3, long	5806	ENSG00000163661
JUNB	NA	JUNB	jun B proto-oncogene	3726	ENSG00000171223
EIF1	NA	EIF1	eukaryotic translation initiation factor 1	10209	ENSG00000173812
PTS	NA	PTS	6-pyruvoyltetrahydropterin synthase	5805	ENSG00000150787
SIK1	NA	SIK1	salt-inducible kinase 1	150094	ENSG00000142178
UBB	NA	UBB	ubiquitin B	7314	ENSG00000170315
MYLIP	NA	MYLIP	myosin regulatory light chain interacting protein	29116	ENSG00000007944
DUSP1	NA	DUSP1	dual specificity phosphatase 1	1843	ENSG00000120129
TNF	NA	TNF	tumor necrosis factor	7124	ENSG00000232810
CAMKK2	NA	CAMKK2	calcium/calmodulin-dependent protein kinase kinase 2, beta	10645	ENSG00000110931
ETV3	NA	ETV3	ets variant 3	2117	ENSG00000117036
COL11A2	NA	COL11A2	collagen, type XI, alpha 2	1302	ENSG00000204248
DHX29	NA	DHX29	DEAH (Asp-Glu-Ala-His) box polypeptide 29	54505	ENSG00000067248
NR4A1	NA	NR4A1	nuclear receptor subfamily 4, group A, member 1	3164	ENSG00000123358
S100B	NA	S100B	S100 calcium binding protein B	6285	ENSG00000160307
OSBPL10	NA	OSBPL10	oxysterol binding protein-like 10	114884	ENSG00000144645
PRMT2	NA	PRMT2	protein arginine methyltransferase 2	3275	ENSG00000160310
KLF6	NA	KLF6	Kruppel-like factor 6	1316	ENSG00000067082
FOS	NA	FOS	FBJ murine osteosarcoma viral oncogene homolog	2353	ENSG00000170345
EIF4H	NA	EIF4H	eukaryotic translation initiation factor 4H	7458	ENSG00000106682
RHOB	NA	RHOB	ras homolog family member B	388	ENSG00000143878
BTG1	NA	BTG1	B-cell translocation gene 1, anti-proliferative	694	ENSG00000133639
PPP1R15A	NA	PPP1R15A	protein phosphatase 1, regulatory subunit 15A	23645	ENSG00000087074
NFKBIA	NA	NFKBIA	nuclear factor of kappa light polypeptide gene enhancer in B-cells inhibitor, alpha	4792	ENSG00000100906
CSRNP1	NA	CSRNP1	cysteine-serine-rich nuclear protein 1	64651	ENSG00000144655
DYNLL2	NA	DYNLL2	dynein, light chain, LC8-type 2	140735	ENSG00000121083
NR4A2	NA	NR4A2	nuclear receptor subfamily 4, group A, member 2	4929	ENSG00000153234
TNFSF14	NA	TNFSF14	tumor necrosis factor (ligand) superfamily, member 14	8740	ENSG00000125735
P2RX5	NA	P2RX5	purinergic receptor P2X, ligand-gated ion channel, 5	5026	ENSG00000257950,ENSG00000083454
DDIT3	NA	DDIT3	DNA-damage-inducible transcript 3	1649	ENSG00000175197
ZBTB24	NA	ZBTB24	zinc finger and BTB domain containing 24	9841	ENSG00000112365
HIBADH	NA	HIBADH	3-hydroxyisobutyrate dehydrogenase	11112	ENSG00000106049
molecular function	sequence-specific DNA binding RNA polymerase II transcription factor activity	GO:0000981
C=242;O=6;E=1.57;R=3.83;rawP=0.0049;adjP=0.0319
JUN	NA	JUN	jun proto-oncogene	3725	ENSG00000177606
NR4A2	NA	NR4A2	nuclear receptor subfamily 4, group A, member 2	4929	ENSG00000153234
EGR1	NA	EGR1	early growth response 1	1958	ENSG00000120738
NR4A1	NA	NR4A1	nuclear receptor subfamily 4, group A, member 1	3164	ENSG00000123358
KLF4	NA	KLF4	Kruppel-like factor 4 (gut)	9314	ENSG00000136826
BTG2	NA	BTG2	BTG family, member 2	7832	ENSG00000159388
molecular function	nucleic acid binding	GO:0003676
C=3295;O=33;E=21.34;R=1.55;rawP=0.0044;adjP=0.0319
TNF	NA	TNF	tumor necrosis factor	7124	ENSG00000232810
ATF4	NA	ATF4	activating transcription factor 4 (tax-responsive enhancer element B67)	468	ENSG00000128272
ETV3	NA	ETV3	ets variant 3	2117	ENSG00000117036
EGR1	NA	EGR1	early growth response 1	1958	ENSG00000120738
KLF10	NA	KLF10	Kruppel-like factor 10	7071	ENSG00000155090
ZNF414	NA	ZNF414	zinc finger protein 414	84330	ENSG00000133250
DHX29	NA	DHX29	DEAH (Asp-Glu-Ala-His) box polypeptide 29	54505	ENSG00000067248
NR4A1	NA	NR4A1	nuclear receptor subfamily 4, group A, member 1	3164	ENSG00000123358
TAF1C	NA	TAF1C	TATA box binding protein (TBP)-associated factor, RNA polymerase I, C, 110kDa	9013	ENSG00000103168
H3F3B	NA	H3F3B	H3 histone, family 3B (H3.3B)	3021	ENSG00000132475
ATF3	NA	ATF3	activating transcription factor 3	467	ENSG00000162772
HOXB8	NA	HOXB8	homeobox B8	3218	ENSG00000120068
ZNF267	NA	ZNF267	zinc finger protein 267	10308	ENSG00000185947
KLF6	NA	KLF6	Kruppel-like factor 6	1316	ENSG00000067082
FOS	NA	FOS	FBJ murine osteosarcoma viral oncogene homolog	2353	ENSG00000170345
EIF4H	NA	EIF4H	eukaryotic translation initiation factor 4H	7458	ENSG00000106682
EEF1A1	NA	EEF1A1	eukaryotic translation elongation factor 1 alpha 1	1915	ENSG00000156508
MXD1	NA	MXD1	MAX dimerization protein 1	4084	ENSG00000059728
ZBTB25	NA	ZBTB25	zinc finger and BTB domain containing 25	7597	ENSG00000089775
ISG20	NA	ISG20	interferon stimulated exonuclease gene 20kDa	3669	ENSG00000172183
JUN	NA	JUN	jun proto-oncogene	3725	ENSG00000177606
ZFP36	NA	ZFP36	zinc finger protein 36, C3H type, homolog (mouse)	7538	ENSG00000128016
KLF4	NA	KLF4	Kruppel-like factor 4 (gut)	9314	ENSG00000136826
EIF1	NA	EIF1	eukaryotic translation initiation factor 1	10209	ENSG00000173812
JUNB	NA	JUNB	jun B proto-oncogene	3726	ENSG00000171223
FOSB	NA	FOSB	FBJ murine osteosarcoma viral oncogene homolog B	2354	ENSG00000125740
CSRNP1	NA	CSRNP1	cysteine-serine-rich nuclear protein 1	64651	ENSG00000144655
BOD1L1	NA	BOD1L1	biorientation of chromosomes in cell division 1-like 1	259282	ENSG00000038219
TRA2B	NA	TRA2B	transformer 2 beta homolog (Drosophila)	6434	ENSG00000136527
NR4A2	NA	NR4A2	nuclear receptor subfamily 4, group A, member 2	4929	ENSG00000153234
EIF5	NA	EIF5	eukaryotic translation initiation factor 5	1983	ENSG00000100664
DDIT3	NA	DDIT3	DNA-damage-inducible transcript 3	1649	ENSG00000175197
ZBTB24	NA	ZBTB24	zinc finger and BTB domain containing 24	9841	ENSG00000112365
molecular function	protein binding transcription factor activity	GO:0000988
C=497;O=9;E=3.22;R=2.80;rawP=0.0049;adjP=0.0319
JUN	NA	JUN	jun proto-oncogene	3725	ENSG00000177606
BTG1	NA	BTG1	B-cell translocation gene 1, anti-proliferative	694	ENSG00000133639
KLF4	NA	KLF4	Kruppel-like factor 4 (gut)	9314	ENSG00000136826
JUNB	NA	JUNB	jun B proto-oncogene	3726	ENSG00000171223
ATF3	NA	ATF3	activating transcription factor 3	467	ENSG00000162772
SIK1	NA	SIK1	salt-inducible kinase 1	150094	ENSG00000142178
PRMT2	NA	PRMT2	protein arginine methyltransferase 2	3275	ENSG00000160310
DDIT3	NA	DDIT3	DNA-damage-inducible transcript 3	1649	ENSG00000175197
MXD1	NA	MXD1	MAX dimerization protein 1	4084	ENSG00000059728
molecular function	transcription factor binding transcription factor activity	GO:0000989
C=481;O=9;E=3.12;R=2.89;rawP=0.0040;adjP=0.0319
JUN	NA	JUN	jun proto-oncogene	3725	ENSG00000177606
BTG1	NA	BTG1	B-cell translocation gene 1, anti-proliferative	694	ENSG00000133639
KLF4	NA	KLF4	Kruppel-like factor 4 (gut)	9314	ENSG00000136826
JUNB	NA	JUNB	jun B proto-oncogene	3726	ENSG00000171223
ATF3	NA	ATF3	activating transcription factor 3	467	ENSG00000162772
SIK1	NA	SIK1	salt-inducible kinase 1	150094	ENSG00000142178
PRMT2	NA	PRMT2	protein arginine methyltransferase 2	3275	ENSG00000160310
DDIT3	NA	DDIT3	DNA-damage-inducible transcript 3	1649	ENSG00000175197
MXD1	NA	MXD1	MAX dimerization protein 1	4084	ENSG00000059728
molecular function	protein tyrosine phosphatase activity	GO:0004725
C=103;O=4;E=0.67;R=6.00;rawP=0.0045;adjP=0.0319
PTPRN2	NA	PTPRN2	protein tyrosine phosphatase, receptor type, N polypeptide 2	5799	ENSG00000155093
DUSP2	NA	DUSP2	dual specificity phosphatase 2	1844	ENSG00000158050
DUSP5	NA	DUSP5	dual specificity phosphatase 5	1847	ENSG00000138166
DUSP1	NA	DUSP1	dual specificity phosphatase 1	1843	ENSG00000120129
molecular function	R-SMAD binding	GO:0070412
C=18;O=2;E=0.12;R=17.15;rawP=0.0059;adjP=0.0357
JUN	NA	JUN	jun proto-oncogene	3725	ENSG00000177606
FOS	NA	FOS	FBJ murine osteosarcoma viral oncogene homolog	2353	ENSG00000170345
molecular function	RNA polymerase II core promoter proximal region sequence-specific DNA binding transcription factor activity involved in positive regulation of transcription	GO:0001077
C=57;O=3;E=0.37;R=8.13;rawP=0.0060;adjP=0.0357
NR4A1	NA	NR4A1	nuclear receptor subfamily 4, group A, member 1	3164	ENSG00000123358
KLF4	NA	KLF4	Kruppel-like factor 4 (gut)	9314	ENSG00000136826
BTG2	NA	BTG2	BTG family, member 2	7832	ENSG00000159388
molecular function	transcription factor binding	GO:0008134
C=432;O=8;E=2.80;R=2.86;rawP=0.0070;adjP=0.0396
JUN	NA	JUN	jun proto-oncogene	3725	ENSG00000177606
KLF4	NA	KLF4	Kruppel-like factor 4 (gut)	9314	ENSG00000136826
NFKBIA	NA	NFKBIA	nuclear factor of kappa light polypeptide gene enhancer in B-cells inhibitor, alpha	4792	ENSG00000100906
FOSB	NA	FOSB	FBJ murine osteosarcoma viral oncogene homolog B	2354	ENSG00000125740
PRMT2	NA	PRMT2	protein arginine methyltransferase 2	3275	ENSG00000160310
DIP2A	NA	DIP2A	DIP2 disco-interacting protein 2 homolog A (Drosophila)	23181	ENSG00000160305
[truncated: 975 more rows]
