# Supplementary material for: Gene expression profiling identifies candidate biomarkers for active and latent tuberculosis
Source: BMC Bioinformatics. 2016 Jan 11;17(Suppl 1):3. doi: 10.1186/s12859-015-0848-x (PMC4895247; doi:10.1186/s12859-015-0848-x)
Supplement: Additional file 4: — GO enrichment of genes differentially expressed in TB relative to healthy controls. (XLSX 69 kb) [file 12859_2015_848_MOESM4_ESM.xlsx]

## Sheet: final_sig_file_1438248701
Additional file 4 - GO enrichment of genes differentially expressed in TB relative to healthy controls.
User file and parameters: User file: textAreaUpload.txt, Organism: hsapiens, Id Type: gene_symbol, Ref Set: entrezgene, Significance Level: .05, Statistics Test: Hypergeometric, MTC: BH, Minimum: 2
The results for each enriched GO category are listed in this table. For each GO category, the first row lists its sub-root
(biological process, molecular function, or cellular component), category name, and corresponding GO ID. The second row lists
number of reference genes in the category (C), number of genes in the gene set and also in the category (O), expected number in the
category (E), Ratio of enrichment (R), p value from hypergeometric test (rawP), and p value adjusted by the multiple test adjustment (adjP).
Finally, genes in the category are listed. For each gene, the table lists the user uploaded ID and value (optional), Entrez ID,
Ensembl Gene Stable ID, Gene symbol, and description.
biological process	immune response	GO:0006955
C=1071;O=41;E=15.81;R=2.59;rawP=1.33e-08;adjP=2.02e-05
CARD11	NA	CARD11	caspase recruitment domain family, member 11	84433	ENSG00000198286
CCR7	NA	CCR7	chemokine (C-C motif) receptor 7	1236	ENSG00000126353
CD160	NA	CD160	CD160 molecule	11126	ENSG00000117281
TNFSF13B	NA	TNFSF13B	tumor necrosis factor (ligand) superfamily, member 13b	10673	ENSG00000102524
CD27	NA	CD27	CD27 molecule	939	ENSG00000139193
AQP9	NA	AQP9	aquaporin 9	366	ENSG00000103569
ETS1	NA	ETS1	v-ets erythroblastosis virus E26 oncogene homolog 1 (avian)	2113	ENSG00000134954
IL23A	NA	IL23A	interleukin 23, alpha subunit p19	51561	ENSG00000110944
PRKCH	NA	PRKCH	protein kinase C, eta	5583	ENSG00000027075
CCR6	NA	CCR6	chemokine (C-C motif) receptor 6	1235	ENSG00000112486
LY9	NA	LY9	lymphocyte antigen 9	4063	ENSG00000122224
TREM1	NA	TREM1	triggering receptor expressed on myeloid cells 1	54210	ENSG00000124731
SERPING1	NA	SERPING1	serpin peptidase inhibitor, clade G (C1 inhibitor), member 1	710	ENSG00000149131
SPON2	NA	SPON2	spondin 2, extracellular matrix protein	10417	ENSG00000159674
TBX21	NA	TBX21	T-box 21	30009	ENSG00000073861
BTLA	NA	BTLA	B and T lymphocyte associated	151888	ENSG00000186265
CASP8	NA	CASP8	caspase 8, apoptosis-related cysteine peptidase	841	ENSG00000064012
NCAM1	NA	NCAM1	neural cell adhesion molecule 1	4684	ENSG00000149294
TLR4	NA	TLR4	toll-like receptor 4	7099	ENSG00000136869
PRF1	NA	PRF1	perforin 1 (pore forming protein)	5551	ENSG00000180644
CTSW	NA	CTSW	cathepsin W	1521	ENSG00000172543
MAP3K1	NA	MAP3K1	mitogen-activated protein kinase kinase kinase 1, E3 ubiquitin protein ligase	4214	ENSG00000095015
ITK	NA	ITK	IL2-inducible T-cell kinase	3702	ENSG00000113263
SH2D1B	NA	SH2D1B	SH2 domain containing 1B	117157	ENSG00000198574
CCR2	NA	CCR2	chemokine (C-C motif) receptor 2	729230	ENSG00000121807
PTGER4	NA	PTGER4	prostaglandin E receptor 4 (subtype EP4)	5734	ENSG00000171522
CLEC4C	NA	CLEC4C	C-type lectin domain family 4, member C	170482	ENSG00000198178
PLEKHA1	NA	PLEKHA1	pleckstrin homology domain containing, family A (phosphoinositide binding specific) member 1	59338	ENSG00000107679
SKAP1	NA	SKAP1	src kinase associated phosphoprotein 1	8631	ENSG00000141293
BLNK	NA	BLNK	B-cell linker	29760	ENSG00000095585
XAF1	NA	XAF1	XIAP associated factor 1	54739	ENSG00000132530
MS4A1	NA	MS4A1	membrane-spanning 4-domains, subfamily A, member 1	931	ENSG00000156738
TXK	NA	TXK	TXK tyrosine kinase	7294	ENSG00000074966
YTHDF2	NA	YTHDF2	YTH domain family, member 2	51441	ENSG00000198492
KLRC1	NA	KLRC1	killer cell lectin-like receptor subfamily C, member 1	3821	ENSG00000134545
IL7R	NA	IL7R	interleukin 7 receptor	3575	ENSG00000168685
PVRL2	NA	PVRL2	poliovirus receptor-related 2 (herpesvirus entry mediator B)	5819	ENSG00000130202
ZAP70	NA	ZAP70	zeta-chain (TCR) associated protein kinase 70kDa	7535	ENSG00000115085
FASLG	NA	FASLG	Fas ligand (TNF superfamily, member 6)	356	ENSG00000117560
LY96	NA	LY96	lymphocyte antigen 96	23643	ENSG00000154589
HLA-DOB	NA	HLA-DOB	major histocompatibility complex, class II, DO beta	3112	ENSG00000241106
biological process	leukocyte differentiation	GO:0002521
C=325;O=19;E=4.80;R=3.96;rawP=3.57e-07;adjP=0.0003
CARD11	NA	CARD11	caspase recruitment domain family, member 11	84433	ENSG00000198286
CCR7	NA	CCR7	chemokine (C-C motif) receptor 7	1236	ENSG00000126353
PTGER4	NA	PTGER4	prostaglandin E receptor 4 (subtype EP4)	5734	ENSG00000171522
SPIB	NA	SPIB	Spi-B transcription factor (Spi-1/PU.1 related)	6689	ENSG00000142539
CD27	NA	CD27	CD27 molecule	939	ENSG00000139193
RHOH	NA	RHOH	ras homolog family member H	399	ENSG00000168421
FOXP1	NA	FOXP1	forkhead box P1	27086	ENSG00000114861
TGFBR2	NA	TGFBR2	transforming growth factor, beta receptor II (70/80kDa)	7048	ENSG00000163513
IL23A	NA	IL23A	interleukin 23, alpha subunit p19	51561	ENSG00000110944
BLNK	NA	BLNK	B-cell linker	29760	ENSG00000095585
TXK	NA	TXK	TXK tyrosine kinase	7294	ENSG00000074966
IKZF3	NA	IKZF3	IKAROS family zinc finger 3 (Aiolos)	22806	ENSG00000161405
IL7R	NA	IL7R	interleukin 7 receptor	3575	ENSG00000168685
ZAP70	NA	ZAP70	zeta-chain (TCR) associated protein kinase 70kDa	7535	ENSG00000115085
MYC	NA	MYC	v-myc myelocytomatosis viral oncogene homolog (avian)	4609	ENSG00000136997
TBX21	NA	TBX21	T-box 21	30009	ENSG00000073861
CASP8	NA	CASP8	caspase 8, apoptosis-related cysteine peptidase	841	ENSG00000064012
TLR4	NA	TLR4	toll-like receptor 4	7099	ENSG00000136869
ITK	NA	ITK	IL2-inducible T-cell kinase	3702	ENSG00000113263
biological process	lymphocyte differentiation	GO:0030098
C=223;O=15;E=3.29;R=4.56;rawP=1.12e-06;adjP=0.0003
CARD11	NA	CARD11	caspase recruitment domain family, member 11	84433	ENSG00000198286
IKZF3	NA	IKZF3	IKAROS family zinc finger 3 (Aiolos)	22806	ENSG00000161405
IL7R	NA	IL7R	interleukin 7 receptor	3575	ENSG00000168685
CCR7	NA	CCR7	chemokine (C-C motif) receptor 7	1236	ENSG00000126353
ZAP70	NA	ZAP70	zeta-chain (TCR) associated protein kinase 70kDa	7535	ENSG00000115085
PTGER4	NA	PTGER4	prostaglandin E receptor 4 (subtype EP4)	5734	ENSG00000171522
TBX21	NA	TBX21	T-box 21	30009	ENSG00000073861
CD27	NA	CD27	CD27 molecule	939	ENSG00000139193
RHOH	NA	RHOH	ras homolog family member H	399	ENSG00000168421
FOXP1	NA	FOXP1	forkhead box P1	27086	ENSG00000114861
TGFBR2	NA	TGFBR2	transforming growth factor, beta receptor II (70/80kDa)	7048	ENSG00000163513
IL23A	NA	IL23A	interleukin 23, alpha subunit p19	51561	ENSG00000110944
BLNK	NA	BLNK	B-cell linker	29760	ENSG00000095585
TXK	NA	TXK	TXK tyrosine kinase	7294	ENSG00000074966
ITK	NA	ITK	IL2-inducible T-cell kinase	3702	ENSG00000113263
biological process	B cell activation	GO:0042113
C=164;O=13;E=2.42;R=5.37;rawP=9.51e-07;adjP=0.0003
BANK1	NA	BANK1	B-cell scaffold protein with ankyrin repeats 1	55024	ENSG00000153064
CARD11	NA	CARD11	caspase recruitment domain family, member 11	84433	ENSG00000198286
IKZF3	NA	IKZF3	IKAROS family zinc finger 3 (Aiolos)	22806	ENSG00000161405
IL7R	NA	IL7R	interleukin 7 receptor	3575	ENSG00000168685
ZAP70	NA	ZAP70	zeta-chain (TCR) associated protein kinase 70kDa	7535	ENSG00000115085
TNFSF13B	NA	TNFSF13B	tumor necrosis factor (ligand) superfamily, member 13b	10673	ENSG00000102524
TBX21	NA	TBX21	T-box 21	30009	ENSG00000073861
BTLA	NA	BTLA	B and T lymphocyte associated	151888	ENSG00000186265
CD27	NA	CD27	CD27 molecule	939	ENSG00000139193
FOXP1	NA	FOXP1	forkhead box P1	27086	ENSG00000114861
TLR4	NA	TLR4	toll-like receptor 4	7099	ENSG00000136869
BLNK	NA	BLNK	B-cell linker	29760	ENSG00000095585
MS4A1	NA	MS4A1	membrane-spanning 4-domains, subfamily A, member 1	931	ENSG00000156738
biological process	immune system process	GO:0002376
C=1792;O=52;E=26.46;R=1.97;rawP=1.00e-06;adjP=0.0003
CARD11	NA	CARD11	caspase recruitment domain family, member 11	84433	ENSG00000198286
CCR7	NA	CCR7	chemokine (C-C motif) receptor 7	1236	ENSG00000126353
CD160	NA	CD160	CD160 molecule	11126	ENSG00000117281
ITGA6	NA	ITGA6	integrin, alpha 6	3655	ENSG00000091409
TNFSF13B	NA	TNFSF13B	tumor necrosis factor (ligand) superfamily, member 13b	10673	ENSG00000102524
SPIB	NA	SPIB	Spi-B transcription factor (Spi-1/PU.1 related)	6689	ENSG00000142539
CD27	NA	CD27	CD27 molecule	939	ENSG00000139193
AQP9	NA	AQP9	aquaporin 9	366	ENSG00000103569
ETS1	NA	ETS1	v-ets erythroblastosis virus E26 oncogene homolog 1 (avian)	2113	ENSG00000134954
FOXP1	NA	FOXP1	forkhead box P1	27086	ENSG00000114861
IL23A	NA	IL23A	interleukin 23, alpha subunit p19	51561	ENSG00000110944
TGFBR2	NA	TGFBR2	transforming growth factor, beta receptor II (70/80kDa)	7048	ENSG00000163513
SIRPA	NA	SIRPA	signal-regulatory protein alpha	140885	ENSG00000198053
PRKCH	NA	PRKCH	protein kinase C, eta	5583	ENSG00000027075
CCR6	NA	CCR6	chemokine (C-C motif) receptor 6	1235	ENSG00000112486
LY9	NA	LY9	lymphocyte antigen 9	4063	ENSG00000122224
TREM1	NA	TREM1	triggering receptor expressed on myeloid cells 1	54210	ENSG00000124731
SERPING1	NA	SERPING1	serpin peptidase inhibitor, clade G (C1 inhibitor), member 1	710	ENSG00000149131
MYC	NA	MYC	v-myc myelocytomatosis viral oncogene homolog (avian)	4609	ENSG00000136997
SPON2	NA	SPON2	spondin 2, extracellular matrix protein	10417	ENSG00000159674
TBX21	NA	TBX21	T-box 21	30009	ENSG00000073861
BTLA	NA	BTLA	B and T lymphocyte associated	151888	ENSG00000186265
CASP8	NA	CASP8	caspase 8, apoptosis-related cysteine peptidase	841	ENSG00000064012
NCAM1	NA	NCAM1	neural cell adhesion molecule 1	4684	ENSG00000149294
PRF1	NA	PRF1	perforin 1 (pore forming protein)	5551	ENSG00000180644
TLR4	NA	TLR4	toll-like receptor 4	7099	ENSG00000136869
CTSW	NA	CTSW	cathepsin W	1521	ENSG00000172543
MAP3K1	NA	MAP3K1	mitogen-activated protein kinase kinase kinase 1, E3 ubiquitin protein ligase	4214	ENSG00000095015
ITK	NA	ITK	IL2-inducible T-cell kinase	3702	ENSG00000113263
SH2D1B	NA	SH2D1B	SH2 domain containing 1B	117157	ENSG00000198574
CCR2	NA	CCR2	chemokine (C-C motif) receptor 2	729230	ENSG00000121807
PTGER4	NA	PTGER4	prostaglandin E receptor 4 (subtype EP4)	5734	ENSG00000171522
SNRK	NA	SNRK	SNF related kinase	54861	ENSG00000163788
CLEC4C	NA	CLEC4C	C-type lectin domain family 4, member C	170482	ENSG00000198178
PLEKHA1	NA	PLEKHA1	pleckstrin homology domain containing, family A (phosphoinositide binding specific) member 1	59338	ENSG00000107679
SKAP1	NA	SKAP1	src kinase associated phosphoprotein 1	8631	ENSG00000141293
RHOH	NA	RHOH	ras homolog family member H	399	ENSG00000168421
BLNK	NA	BLNK	B-cell linker	29760	ENSG00000095585
XAF1	NA	XAF1	XIAP associated factor 1	54739	ENSG00000132530
MS4A1	NA	MS4A1	membrane-spanning 4-domains, subfamily A, member 1	931	ENSG00000156738
TXK	NA	TXK	TXK tyrosine kinase	7294	ENSG00000074966
YTHDF2	NA	YTHDF2	YTH domain family, member 2	51441	ENSG00000198492
KLRC1	NA	KLRC1	killer cell lectin-like receptor subfamily C, member 1	3821	ENSG00000134545
BANK1	NA	BANK1	B-cell scaffold protein with ankyrin repeats 1	55024	ENSG00000153064
IKZF3	NA	IKZF3	IKAROS family zinc finger 3 (Aiolos)	22806	ENSG00000161405
IL7R	NA	IL7R	interleukin 7 receptor	3575	ENSG00000168685
PVRL2	NA	PVRL2	poliovirus receptor-related 2 (herpesvirus entry mediator B)	5819	ENSG00000130202
ZAP70	NA	ZAP70	zeta-chain (TCR) associated protein kinase 70kDa	7535	ENSG00000115085
FLT1	NA	FLT1	fms-related tyrosine kinase 1 (vascular endothelial growth factor/vascular permeability factor receptor)	2321	ENSG00000102755
FASLG	NA	FASLG	Fas ligand (TNF superfamily, member 6)	356	ENSG00000117560
LY96	NA	LY96	lymphocyte antigen 96	23643	ENSG00000154589
HLA-DOB	NA	HLA-DOB	major histocompatibility complex, class II, DO beta	3112	ENSG00000241106
biological process	positive regulation of response to stimulus	GO:0048584
C=1084;O=37;E=16.00;R=2.31;rawP=1.31e-06;adjP=0.0003
HMGA2	NA	HMGA2	high mobility group AT-hook 2	8091	ENSG00000149948
CARD11	NA	CARD11	caspase recruitment domain family, member 11	84433	ENSG00000198286
CCR7	NA	CCR7	chemokine (C-C motif) receptor 7	1236	ENSG00000126353
APBB1	NA	APBB1	amyloid beta (A4) precursor protein-binding, family B, member 1 (Fe65)	322	ENSG00000166313
TNFSF13B	NA	TNFSF13B	tumor necrosis factor (ligand) superfamily, member 13b	10673	ENSG00000102524
CD27	NA	CD27	CD27 molecule	939	ENSG00000139193
S1PR1	NA	S1PR1	sphingosine-1-phosphate receptor 1	1901	ENSG00000170989
IL23A	NA	IL23A	interleukin 23, alpha subunit p19	51561	ENSG00000110944
PRKCH	NA	PRKCH	protein kinase C, eta	5583	ENSG00000027075
SERPING1	NA	SERPING1	serpin peptidase inhibitor, clade G (C1 inhibitor), member 1	710	ENSG00000149131
MYC	NA	MYC	v-myc myelocytomatosis viral oncogene homolog (avian)	4609	ENSG00000136997
CASP8	NA	CASP8	caspase 8, apoptosis-related cysteine peptidase	841	ENSG00000064012
NCAM1	NA	NCAM1	neural cell adhesion molecule 1	4684	ENSG00000149294
TLR4	NA	TLR4	toll-like receptor 4	7099	ENSG00000136869
MAP3K1	NA	MAP3K1	mitogen-activated protein kinase kinase kinase 1, E3 ubiquitin protein ligase	4214	ENSG00000095015
ITK	NA	ITK	IL2-inducible T-cell kinase	3702	ENSG00000113263
CDKN2AIP	NA	CDKN2AIP	CDKN2A interacting protein	55602	ENSG00000168564
SH2D1B	NA	SH2D1B	SH2 domain containing 1B	117157	ENSG00000198574
CXXC5	NA	CXXC5	CXXC finger protein 5	51523	ENSG00000171604
LRRK2	NA	LRRK2	leucine-rich repeat kinase 2	120892	ENSG00000188906
PTGER4	NA	PTGER4	prostaglandin E receptor 4 (subtype EP4)	5734	ENSG00000171522
CCR2	NA	CCR2	chemokine (C-C motif) receptor 2	729230	ENSG00000121807
HIC1	NA	HIC1	hypermethylated in cancer 1	3090	ENSG00000177374
PLEKHA1	NA	PLEKHA1	pleckstrin homology domain containing, family A (phosphoinositide binding specific) member 1	59338	ENSG00000107679
AKR1C3	NA	AKR1C3	aldo-keto reductase family 1, member C3 (3-alpha hydroxysteroid dehydrogenase, type II)	8644	ENSG00000196139
SKAP1	NA	SKAP1	src kinase associated phosphoprotein 1	8631	ENSG00000141293
TXK	NA	TXK	TXK tyrosine kinase	7294	ENSG00000074966
LDLRAP1	NA	LDLRAP1	low density lipoprotein receptor adaptor protein 1	26119	ENSG00000157978
PVRL2	NA	PVRL2	poliovirus receptor-related 2 (herpesvirus entry mediator B)	5819	ENSG00000130202
ZAP70	NA	ZAP70	zeta-chain (TCR) associated protein kinase 70kDa	7535	ENSG00000115085
FLT1	NA	FLT1	fms-related tyrosine kinase 1 (vascular endothelial growth factor/vascular permeability factor receptor)	2321	ENSG00000102755
RYK	NA	RYK	receptor-like tyrosine kinase	6259	ENSG00000163785
FASLG	NA	FASLG	Fas ligand (TNF superfamily, member 6)	356	ENSG00000117560
LY96	NA	LY96	lymphocyte antigen 96	23643	ENSG00000154589
TRAF4	NA	TRAF4	TNF receptor-associated factor 4	9618	ENSG00000076604
TRAF5	NA	TRAF5	TNF receptor-associated factor 5	7188	ENSG00000082512
P2RX5	NA	P2RX5	purinergic receptor P2X, ligand-gated ion channel, 5	5026	ENSG00000257950,ENSG00000083454
biological process	positive regulation of immune system process	GO:0002684
C=551;O=24;E=8.14;R=2.95;rawP=2.13e-06;adjP=0.0005
CARD11	NA	CARD11	caspase recruitment domain family, member 11	84433	ENSG00000198286
SH2D1B	NA	SH2D1B	SH2 domain containing 1B	117157	ENSG00000198574
CCR7	NA	CCR7	chemokine (C-C motif) receptor 7	1236	ENSG00000126353
CCR2	NA	CCR2	chemokine (C-C motif) receptor 2	729230	ENSG00000121807
TNFSF13B	NA	TNFSF13B	tumor necrosis factor (ligand) superfamily, member 13b	10673	ENSG00000102524
PLEKHA1	NA	PLEKHA1	pleckstrin homology domain containing, family A (phosphoinositide binding specific) member 1	59338	ENSG00000107679
CD27	NA	CD27	CD27 molecule	939	ENSG00000139193
SKAP1	NA	SKAP1	src kinase associated phosphoprotein 1	8631	ENSG00000141293
FOXP1	NA	FOXP1	forkhead box P1	27086	ENSG00000114861
IL23A	NA	IL23A	interleukin 23, alpha subunit p19	51561	ENSG00000110944
TGFBR2	NA	TGFBR2	transforming growth factor, beta receptor II (70/80kDa)	7048	ENSG00000163513
TXK	NA	TXK	TXK tyrosine kinase	7294	ENSG00000074966
PRKCH	NA	PRKCH	protein kinase C, eta	5583	ENSG00000027075
SERPING1	NA	SERPING1	serpin peptidase inhibitor, clade G (C1 inhibitor), member 1	710	ENSG00000149131
IL7R	NA	IL7R	interleukin 7 receptor	3575	ENSG00000168685
PVRL2	NA	PVRL2	poliovirus receptor-related 2 (herpesvirus entry mediator B)	5819	ENSG00000130202
ZAP70	NA	ZAP70	zeta-chain (TCR) associated protein kinase 70kDa	7535	ENSG00000115085
TBX21	NA	TBX21	T-box 21	30009	ENSG00000073861
BTLA	NA	BTLA	B and T lymphocyte associated	151888	ENSG00000186265
LY96	NA	LY96	lymphocyte antigen 96	23643	ENSG00000154589
CASP8	NA	CASP8	caspase 8, apoptosis-related cysteine peptidase	841	ENSG00000064012
TLR4	NA	TLR4	toll-like receptor 4	7099	ENSG00000136869
MAP3K1	NA	MAP3K1	mitogen-activated protein kinase kinase kinase 1, E3 ubiquitin protein ligase	4214	ENSG00000095015
ITK	NA	ITK	IL2-inducible T-cell kinase	3702	ENSG00000113263
biological process	lymphocyte activation	GO:0046649
C=466;O=21;E=6.88;R=3.05;rawP=5.70e-06;adjP=0.0011
CARD11	NA	CARD11	caspase recruitment domain family, member 11	84433	ENSG00000198286
CCR7	NA	CCR7	chemokine (C-C motif) receptor 7	1236	ENSG00000126353
CCR2	NA	CCR2	chemokine (C-C motif) receptor 2	729230	ENSG00000121807
TNFSF13B	NA	TNFSF13B	tumor necrosis factor (ligand) superfamily, member 13b	10673	ENSG00000102524
PTGER4	NA	PTGER4	prostaglandin E receptor 4 (subtype EP4)	5734	ENSG00000171522
CD27	NA	CD27	CD27 molecule	939	ENSG00000139193
RHOH	NA	RHOH	ras homolog family member H	399	ENSG00000168421
FOXP1	NA	FOXP1	forkhead box P1	27086	ENSG00000114861
TGFBR2	NA	TGFBR2	transforming growth factor, beta receptor II (70/80kDa)	7048	ENSG00000163513
IL23A	NA	IL23A	interleukin 23, alpha subunit p19	51561	ENSG00000110944
BLNK	NA	BLNK	B-cell linker	29760	ENSG00000095585
MS4A1	NA	MS4A1	membrane-spanning 4-domains, subfamily A, member 1	931	ENSG00000156738
TXK	NA	TXK	TXK tyrosine kinase	7294	ENSG00000074966
BANK1	NA	BANK1	B-cell scaffold protein with ankyrin repeats 1	55024	ENSG00000153064
IKZF3	NA	IKZF3	IKAROS family zinc finger 3 (Aiolos)	22806	ENSG00000161405
IL7R	NA	IL7R	interleukin 7 receptor	3575	ENSG00000168685
ZAP70	NA	ZAP70	zeta-chain (TCR) associated protein kinase 70kDa	7535	ENSG00000115085
TBX21	NA	TBX21	T-box 21	30009	ENSG00000073861
BTLA	NA	BTLA	B and T lymphocyte associated	151888	ENSG00000186265
TLR4	NA	TLR4	toll-like receptor 4	7099	ENSG00000136869
ITK	NA	ITK	IL2-inducible T-cell kinase	3702	ENSG00000113263
biological process	regulation of immune response	GO:0050776
C=555;O=23;E=8.19;R=2.81;rawP=8.00e-06;adjP=0.0012
CARD11	NA	CARD11	caspase recruitment domain family, member 11	84433	ENSG00000198286
SH2D1B	NA	SH2D1B	SH2 domain containing 1B	117157	ENSG00000198574
CCR7	NA	CCR7	chemokine (C-C motif) receptor 7	1236	ENSG00000126353
CD160	NA	CD160	CD160 molecule	11126	ENSG00000117281
CCR2	NA	CCR2	chemokine (C-C motif) receptor 2	729230	ENSG00000121807
TNFSF13B	NA	TNFSF13B	tumor necrosis factor (ligand) superfamily, member 13b	10673	ENSG00000102524
PLEKHA1	NA	PLEKHA1	pleckstrin homology domain containing, family A (phosphoinositide binding specific) member 1	59338	ENSG00000107679
SKAP1	NA	SKAP1	src kinase associated phosphoprotein 1	8631	ENSG00000141293
IL23A	NA	IL23A	interleukin 23, alpha subunit p19	51561	ENSG00000110944
TXK	NA	TXK	TXK tyrosine kinase	7294	ENSG00000074966
KLRC1	NA	KLRC1	killer cell lectin-like receptor subfamily C, member 1	3821	ENSG00000134545
PRKCH	NA	PRKCH	protein kinase C, eta	5583	ENSG00000027075
SERPING1	NA	SERPING1	serpin peptidase inhibitor, clade G (C1 inhibitor), member 1	710	ENSG00000149131
IL7R	NA	IL7R	interleukin 7 receptor	3575	ENSG00000168685
PVRL2	NA	PVRL2	poliovirus receptor-related 2 (herpesvirus entry mediator B)	5819	ENSG00000130202
ZAP70	NA	ZAP70	zeta-chain (TCR) associated protein kinase 70kDa	7535	ENSG00000115085
TBX21	NA	TBX21	T-box 21	30009	ENSG00000073861
BTLA	NA	BTLA	B and T lymphocyte associated	151888	ENSG00000186265
LY96	NA	LY96	lymphocyte antigen 96	23643	ENSG00000154589
CASP8	NA	CASP8	caspase 8, apoptosis-related cysteine peptidase	841	ENSG00000064012
TLR4	NA	TLR4	toll-like receptor 4	7099	ENSG00000136869
MAP3K1	NA	MAP3K1	mitogen-activated protein kinase kinase kinase 1, E3 ubiquitin protein ligase	4214	ENSG00000095015
ITK	NA	ITK	IL2-inducible T-cell kinase	3702	ENSG00000113263
biological process	leukocyte activation	GO:0045321
C=552;O=23;E=8.15;R=2.82;rawP=7.32e-06;adjP=0.0012
CARD11	NA	CARD11	caspase recruitment domain family, member 11	84433	ENSG00000198286
SH2D1B	NA	SH2D1B	SH2 domain containing 1B	117157	ENSG00000198574
CCR7	NA	CCR7	chemokine (C-C motif) receptor 7	1236	ENSG00000126353
CCR2	NA	CCR2	chemokine (C-C motif) receptor 2	729230	ENSG00000121807
TNFSF13B	NA	TNFSF13B	tumor necrosis factor (ligand) superfamily, member 13b	10673	ENSG00000102524
PTGER4	NA	PTGER4	prostaglandin E receptor 4 (subtype EP4)	5734	ENSG00000171522
CD27	NA	CD27	CD27 molecule	939	ENSG00000139193
RHOH	NA	RHOH	ras homolog family member H	399	ENSG00000168421
FOXP1	NA	FOXP1	forkhead box P1	27086	ENSG00000114861
IL23A	NA	IL23A	interleukin 23, alpha subunit p19	51561	ENSG00000110944
TGFBR2	NA	TGFBR2	transforming growth factor, beta receptor II (70/80kDa)	7048	ENSG00000163513
BLNK	NA	BLNK	B-cell linker	29760	ENSG00000095585
MS4A1	NA	MS4A1	membrane-spanning 4-domains, subfamily A, member 1	931	ENSG00000156738
TXK	NA	TXK	TXK tyrosine kinase	7294	ENSG00000074966
BANK1	NA	BANK1	B-cell scaffold protein with ankyrin repeats 1	55024	ENSG00000153064
IKZF3	NA	IKZF3	IKAROS family zinc finger 3 (Aiolos)	22806	ENSG00000161405
IL7R	NA	IL7R	interleukin 7 receptor	3575	ENSG00000168685
PVRL2	NA	PVRL2	poliovirus receptor-related 2 (herpesvirus entry mediator B)	5819	ENSG00000130202
ZAP70	NA	ZAP70	zeta-chain (TCR) associated protein kinase 70kDa	7535	ENSG00000115085
TBX21	NA	TBX21	T-box 21	30009	ENSG00000073861
BTLA	NA	BTLA	B and T lymphocyte associated	151888	ENSG00000186265
TLR4	NA	TLR4	toll-like receptor 4	7099	ENSG00000136869
ITK	NA	ITK	IL2-inducible T-cell kinase	3702	ENSG00000113263
biological process	positive regulation of immune response	GO:0050778
C=373;O=18;E=5.51;R=3.27;rawP=1.09e-05;adjP=0.0014
CARD11	NA	CARD11	caspase recruitment domain family, member 11	84433	ENSG00000198286
SH2D1B	NA	SH2D1B	SH2 domain containing 1B	117157	ENSG00000198574
CCR7	NA	CCR7	chemokine (C-C motif) receptor 7	1236	ENSG00000126353
CCR2	NA	CCR2	chemokine (C-C motif) receptor 2	729230	ENSG00000121807
TNFSF13B	NA	TNFSF13B	tumor necrosis factor (ligand) superfamily, member 13b	10673	ENSG00000102524
PLEKHA1	NA	PLEKHA1	pleckstrin homology domain containing, family A (phosphoinositide binding specific) member 1	59338	ENSG00000107679
SKAP1	NA	SKAP1	src kinase associated phosphoprotein 1	8631	ENSG00000141293
IL23A	NA	IL23A	interleukin 23, alpha subunit p19	51561	ENSG00000110944
TXK	NA	TXK	TXK tyrosine kinase	7294	ENSG00000074966
PRKCH	NA	PRKCH	protein kinase C, eta	5583	ENSG00000027075
SERPING1	NA	SERPING1	serpin peptidase inhibitor, clade G (C1 inhibitor), member 1	710	ENSG00000149131
PVRL2	NA	PVRL2	poliovirus receptor-related 2 (herpesvirus entry mediator B)	5819	ENSG00000130202
ZAP70	NA	ZAP70	zeta-chain (TCR) associated protein kinase 70kDa	7535	ENSG00000115085
LY96	NA	LY96	lymphocyte antigen 96	23643	ENSG00000154589
CASP8	NA	CASP8	caspase 8, apoptosis-related cysteine peptidase	841	ENSG00000064012
TLR4	NA	TLR4	toll-like receptor 4	7099	ENSG00000136869
ITK	NA	ITK	IL2-inducible T-cell kinase	3702	ENSG00000113263
MAP3K1	NA	MAP3K1	mitogen-activated protein kinase kinase kinase 1, E3 ubiquitin protein ligase	4214	ENSG00000095015
biological process	regulation of immune system process	GO:0002682
C=865;O=30;E=12.77;R=2.35;rawP=1.11e-05;adjP=0.0014
CARD11	NA	CARD11	caspase recruitment domain family, member 11	84433	ENSG00000198286
SH2D1B	NA	SH2D1B	SH2 domain containing 1B	117157	ENSG00000198574
CCR7	NA	CCR7	chemokine (C-C motif) receptor 7	1236	ENSG00000126353
CD160	NA	CD160	CD160 molecule	11126	ENSG00000117281
CCR2	NA	CCR2	chemokine (C-C motif) receptor 2	729230	ENSG00000121807
TNFSF13B	NA	TNFSF13B	tumor necrosis factor (ligand) superfamily, member 13b	10673	ENSG00000102524
PTGER4	NA	PTGER4	prostaglandin E receptor 4 (subtype EP4)	5734	ENSG00000171522
PLEKHA1	NA	PLEKHA1	pleckstrin homology domain containing, family A (phosphoinositide binding specific) member 1	59338	ENSG00000107679
CD27	NA	CD27	CD27 molecule	939	ENSG00000139193
SKAP1	NA	SKAP1	src kinase associated phosphoprotein 1	8631	ENSG00000141293
ETS1	NA	ETS1	v-ets erythroblastosis virus E26 oncogene homolog 1 (avian)	2113	ENSG00000134954
FOXP1	NA	FOXP1	forkhead box P1	27086	ENSG00000114861
IL23A	NA	IL23A	interleukin 23, alpha subunit p19	51561	ENSG00000110944
TGFBR2	NA	TGFBR2	transforming growth factor, beta receptor II (70/80kDa)	7048	ENSG00000163513
TXK	NA	TXK	TXK tyrosine kinase	7294	ENSG00000074966
PRKCH	NA	PRKCH	protein kinase C, eta	5583	ENSG00000027075
KLRC1	NA	KLRC1	killer cell lectin-like receptor subfamily C, member 1	3821	ENSG00000134545
IKZF3	NA	IKZF3	IKAROS family zinc finger 3 (Aiolos)	22806	ENSG00000161405
SERPING1	NA	SERPING1	serpin peptidase inhibitor, clade G (C1 inhibitor), member 1	710	ENSG00000149131
IL7R	NA	IL7R	interleukin 7 receptor	3575	ENSG00000168685
PVRL2	NA	PVRL2	poliovirus receptor-related 2 (herpesvirus entry mediator B)	5819	ENSG00000130202
ZAP70	NA	ZAP70	zeta-chain (TCR) associated protein kinase 70kDa	7535	ENSG00000115085
MYC	NA	MYC	v-myc myelocytomatosis viral oncogene homolog (avian)	4609	ENSG00000136997
TBX21	NA	TBX21	T-box 21	30009	ENSG00000073861
BTLA	NA	BTLA	B and T lymphocyte associated	151888	ENSG00000186265
LY96	NA	LY96	lymphocyte antigen 96	23643	ENSG00000154589
CASP8	NA	CASP8	caspase 8, apoptosis-related cysteine peptidase	841	ENSG00000064012
TLR4	NA	TLR4	toll-like receptor 4	7099	ENSG00000136869
MAP3K1	NA	MAP3K1	mitogen-activated protein kinase kinase kinase 1, E3 ubiquitin protein ligase	4214	ENSG00000095015
ITK	NA	ITK	IL2-inducible T-cell kinase	3702	ENSG00000113263
biological process	adaptive immune response	GO:0002250
C=209;O=13;E=3.09;R=4.21;rawP=1.38e-05;adjP=0.0016
LY9	NA	LY9	lymphocyte antigen 9	4063	ENSG00000122224
SERPING1	NA	SERPING1	serpin peptidase inhibitor, clade G (C1 inhibitor), member 1	710	ENSG00000149131
IL7R	NA	IL7R	interleukin 7 receptor	3575	ENSG00000168685
PVRL2	NA	PVRL2	poliovirus receptor-related 2 (herpesvirus entry mediator B)	5819	ENSG00000130202
ZAP70	NA	ZAP70	zeta-chain (TCR) associated protein kinase 70kDa	7535	ENSG00000115085
CCR2	NA	CCR2	chemokine (C-C motif) receptor 2	729230	ENSG00000121807
TNFSF13B	NA	TNFSF13B	tumor necrosis factor (ligand) superfamily, member 13b	10673	ENSG00000102524
TBX21	NA	TBX21	T-box 21	30009	ENSG00000073861
CD27	NA	CD27	CD27 molecule	939	ENSG00000139193
TLR4	NA	TLR4	toll-like receptor 4	7099	ENSG00000136869
IL23A	NA	IL23A	interleukin 23, alpha subunit p19	51561	ENSG00000110944
TXK	NA	TXK	TXK tyrosine kinase	7294	ENSG00000074966
ITK	NA	ITK	IL2-inducible T-cell kinase	3702	ENSG00000113263
biological process	hemopoiesis	GO:0030097
C=498;O=21;E=7.35;R=2.86;rawP=1.56e-05;adjP=0.0017
CARD11	NA	CARD11	caspase recruitment domain family, member 11	84433	ENSG00000198286
CCR7	NA	CCR7	chemokine (C-C motif) receptor 7	1236	ENSG00000126353
PTGER4	NA	PTGER4	prostaglandin E receptor 4 (subtype EP4)	5734	ENSG00000171522
SNRK	NA	SNRK	SNF related kinase	54861	ENSG00000163788
SPIB	NA	SPIB	Spi-B transcription factor (Spi-1/PU.1 related)	6689	ENSG00000142539
CD27	NA	CD27	CD27 molecule	939	ENSG00000139193
RHOH	NA	RHOH	ras homolog family member H	399	ENSG00000168421
ETS1	NA	ETS1	v-ets erythroblastosis virus E26 oncogene homolog 1 (avian)	2113	ENSG00000134954
FOXP1	NA	FOXP1	forkhead box P1	27086	ENSG00000114861
TGFBR2	NA	TGFBR2	transforming growth factor, beta receptor II (70/80kDa)	7048	ENSG00000163513
IL23A	NA	IL23A	interleukin 23, alpha subunit p19	51561	ENSG00000110944
BLNK	NA	BLNK	B-cell linker	29760	ENSG00000095585
TXK	NA	TXK	TXK tyrosine kinase	7294	ENSG00000074966
IKZF3	NA	IKZF3	IKAROS family zinc finger 3 (Aiolos)	22806	ENSG00000161405
IL7R	NA	IL7R	interleukin 7 receptor	3575	ENSG00000168685
ZAP70	NA	ZAP70	zeta-chain (TCR) associated protein kinase 70kDa	7535	ENSG00000115085
MYC	NA	MYC	v-myc myelocytomatosis viral oncogene homolog (avian)	4609	ENSG00000136997
TBX21	NA	TBX21	T-box 21	30009	ENSG00000073861
CASP8	NA	CASP8	caspase 8, apoptosis-related cysteine peptidase	841	ENSG00000064012
TLR4	NA	TLR4	toll-like receptor 4	7099	ENSG00000136869
ITK	NA	ITK	IL2-inducible T-cell kinase	3702	ENSG00000113263
biological process	cell activation	GO:0001775
C=755;O=27;E=11.15;R=2.42;rawP=1.86e-05;adjP=0.0019
CARD11	NA	CARD11	caspase recruitment domain family, member 11	84433	ENSG00000198286
SH2D1B	NA	SH2D1B	SH2 domain containing 1B	117157	ENSG00000198574
CCR7	NA	CCR7	chemokine (C-C motif) receptor 7	1236	ENSG00000126353
CCR2	NA	CCR2	chemokine (C-C motif) receptor 2	729230	ENSG00000121807
TNFSF13B	NA	TNFSF13B	tumor necrosis factor (ligand) superfamily, member 13b	10673	ENSG00000102524
PTGER4	NA	PTGER4	prostaglandin E receptor 4 (subtype EP4)	5734	ENSG00000171522
CD27	NA	CD27	CD27 molecule	939	ENSG00000139193
RHOH	NA	RHOH	ras homolog family member H	399	ENSG00000168421
FOXP1	NA	FOXP1	forkhead box P1	27086	ENSG00000114861
IL23A	NA	IL23A	interleukin 23, alpha subunit p19	51561	ENSG00000110944
TGFBR2	NA	TGFBR2	transforming growth factor, beta receptor II (70/80kDa)	7048	ENSG00000163513
F5	NA	F5	coagulation factor V (proaccelerin, labile factor)	2153	ENSG00000198734
BLNK	NA	BLNK	B-cell linker	29760	ENSG00000095585
DGKE	NA	DGKE	diacylglycerol kinase, epsilon 64kDa	8526	ENSG00000153933
MS4A1	NA	MS4A1	membrane-spanning 4-domains, subfamily A, member 1	931	ENSG00000156738
TXK	NA	TXK	TXK tyrosine kinase	7294	ENSG00000074966
PRKCH	NA	PRKCH	protein kinase C, eta	5583	ENSG00000027075
BANK1	NA	BANK1	B-cell scaffold protein with ankyrin repeats 1	55024	ENSG00000153064
IKZF3	NA	IKZF3	IKAROS family zinc finger 3 (Aiolos)	22806	ENSG00000161405
SERPING1	NA	SERPING1	serpin peptidase inhibitor, clade G (C1 inhibitor), member 1	710	ENSG00000149131
IL7R	NA	IL7R	interleukin 7 receptor	3575	ENSG00000168685
PVRL2	NA	PVRL2	poliovirus receptor-related 2 (herpesvirus entry mediator B)	5819	ENSG00000130202
ZAP70	NA	ZAP70	zeta-chain (TCR) associated protein kinase 70kDa	7535	ENSG00000115085
TBX21	NA	TBX21	T-box 21	30009	ENSG00000073861
BTLA	NA	BTLA	B and T lymphocyte associated	151888	ENSG00000186265
TLR4	NA	TLR4	toll-like receptor 4	7099	ENSG00000136869
ITK	NA	ITK	IL2-inducible T-cell kinase	3702	ENSG00000113263
biological process	cellular defense response	GO:0006968
C=59;O=7;E=0.87;R=8.04;rawP=2.47e-05;adjP=0.0023
CCR6	NA	CCR6	chemokine (C-C motif) receptor 6	1235	ENSG00000112486
FAIM3	NA	FAIM3	Fas apoptotic inhibitory molecule 3	9214	ENSG00000162894
LY96	NA	LY96	lymphocyte antigen 96	23643	ENSG00000154589
PRF1	NA	PRF1	perforin 1 (pore forming protein)	5551	ENSG00000180644
CD160	NA	CD160	CD160 molecule	11126	ENSG00000117281
CCR2	NA	CCR2	chemokine (C-C motif) receptor 2	729230	ENSG00000121807
ITK	NA	ITK	IL2-inducible T-cell kinase	3702	ENSG00000113263
biological process	T cell differentiation	GO:0030217
C=161;O=11;E=2.38;R=4.63;rawP=2.71e-05;adjP=0.0024
CARD11	NA	CARD11	caspase recruitment domain family, member 11	84433	ENSG00000198286
IL7R	NA	IL7R	interleukin 7 receptor	3575	ENSG00000168685
CCR7	NA	CCR7	chemokine (C-C motif) receptor 7	1236	ENSG00000126353
ZAP70	NA	ZAP70	zeta-chain (TCR) associated protein kinase 70kDa	7535	ENSG00000115085
PTGER4	NA	PTGER4	prostaglandin E receptor 4 (subtype EP4)	5734	ENSG00000171522
TBX21	NA	TBX21	T-box 21	30009	ENSG00000073861
TGFBR2	NA	TGFBR2	transforming growth factor, beta receptor II (70/80kDa)	7048	ENSG00000163513
IL23A	NA	IL23A	interleukin 23, alpha subunit p19	51561	ENSG00000110944
RHOH	NA	RHOH	ras homolog family member H	399	ENSG00000168421
TXK	NA	TXK	TXK tyrosine kinase	7294	ENSG00000074966
ITK	NA	ITK	IL2-inducible T-cell kinase	3702	ENSG00000113263
biological process	alpha-beta T cell activation	GO:0046631
C=88;O=8;E=1.30;R=6.16;rawP=4.63e-05;adjP=0.0035
BTLA	NA	BTLA	B and T lymphocyte associated	151888	ENSG00000186265
IL23A	NA	IL23A	interleukin 23, alpha subunit p19	51561	ENSG00000110944
TGFBR2	NA	TGFBR2	transforming growth factor, beta receptor II (70/80kDa)	7048	ENSG00000163513
ZAP70	NA	ZAP70	zeta-chain (TCR) associated protein kinase 70kDa	7535	ENSG00000115085
TXK	NA	TXK	TXK tyrosine kinase	7294	ENSG00000074966
CCR2	NA	CCR2	chemokine (C-C motif) receptor 2	729230	ENSG00000121807
PTGER4	NA	PTGER4	prostaglandin E receptor 4 (subtype EP4)	5734	ENSG00000171522
ITK	NA	ITK	IL2-inducible T-cell kinase	3702	ENSG00000113263
biological process	hematopoietic or lymphoid organ development	GO:0048534
C=532;O=21;E=7.85;R=2.67;rawP=4.13e-05;adjP=0.0035
CARD11	NA	CARD11	caspase recruitment domain family, member 11	84433	ENSG00000198286
CCR7	NA	CCR7	chemokine (C-C motif) receptor 7	1236	ENSG00000126353
PTGER4	NA	PTGER4	prostaglandin E receptor 4 (subtype EP4)	5734	ENSG00000171522
SNRK	NA	SNRK	SNF related kinase	54861	ENSG00000163788
SPIB	NA	SPIB	Spi-B transcription factor (Spi-1/PU.1 related)	6689	ENSG00000142539
CD27	NA	CD27	CD27 molecule	939	ENSG00000139193
RHOH	NA	RHOH	ras homolog family member H	399	ENSG00000168421
ETS1	NA	ETS1	v-ets erythroblastosis virus E26 oncogene homolog 1 (avian)	2113	ENSG00000134954
FOXP1	NA	FOXP1	forkhead box P1	27086	ENSG00000114861
TGFBR2	NA	TGFBR2	transforming growth factor, beta receptor II (70/80kDa)	7048	ENSG00000163513
IL23A	NA	IL23A	interleukin 23, alpha subunit p19	51561	ENSG00000110944
BLNK	NA	BLNK	B-cell linker	29760	ENSG00000095585
TXK	NA	TXK	TXK tyrosine kinase	7294	ENSG00000074966
IKZF3	NA	IKZF3	IKAROS family zinc finger 3 (Aiolos)	22806	ENSG00000161405
IL7R	NA	IL7R	interleukin 7 receptor	3575	ENSG00000168685
ZAP70	NA	ZAP70	zeta-chain (TCR) associated protein kinase 70kDa	7535	ENSG00000115085
MYC	NA	MYC	v-myc myelocytomatosis viral oncogene homolog (avian)	4609	ENSG00000136997
TBX21	NA	TBX21	T-box 21	30009	ENSG00000073861
CASP8	NA	CASP8	caspase 8, apoptosis-related cysteine peptidase	841	ENSG00000064012
TLR4	NA	TLR4	toll-like receptor 4	7099	ENSG00000136869
ITK	NA	ITK	IL2-inducible T-cell kinase	3702	ENSG00000113263
biological process	positive regulation of leukocyte activation	GO:0002696
C=233;O=13;E=3.44;R=3.78;rawP=4.34e-05;adjP=0.0035
CARD11	NA	CARD11	caspase recruitment domain family, member 11	84433	ENSG00000198286
IL7R	NA	IL7R	interleukin 7 receptor	3575	ENSG00000168685
CCR7	NA	CCR7	chemokine (C-C motif) receptor 7	1236	ENSG00000126353
PVRL2	NA	PVRL2	poliovirus receptor-related 2 (herpesvirus entry mediator B)	5819	ENSG00000130202
ZAP70	NA	ZAP70	zeta-chain (TCR) associated protein kinase 70kDa	7535	ENSG00000115085
CCR2	NA	CCR2	chemokine (C-C motif) receptor 2	729230	ENSG00000121807
TNFSF13B	NA	TNFSF13B	tumor necrosis factor (ligand) superfamily, member 13b	10673	ENSG00000102524
TBX21	NA	TBX21	T-box 21	30009	ENSG00000073861
BTLA	NA	BTLA	B and T lymphocyte associated	151888	ENSG00000186265
CD27	NA	CD27	CD27 molecule	939	ENSG00000139193
TLR4	NA	TLR4	toll-like receptor 4	7099	ENSG00000136869
TGFBR2	NA	TGFBR2	transforming growth factor, beta receptor II (70/80kDa)	7048	ENSG00000163513
IL23A	NA	IL23A	interleukin 23, alpha subunit p19	51561	ENSG00000110944
biological process	NK T cell differentiation	GO:0001865
C=6;O=3;E=0.09;R=33.87;rawP=6.14e-05;adjP=0.0042
TGFBR2	NA	TGFBR2	transforming growth factor, beta receptor II (70/80kDa)	7048	ENSG00000163513
TXK	NA	TXK	TXK tyrosine kinase	7294	ENSG00000074966
ITK	NA	ITK	IL2-inducible T-cell kinase	3702	ENSG00000113263
biological process	positive regulation of cell activation	GO:0050867
C=241;O=13;E=3.56;R=3.65;rawP=6.13e-05;adjP=0.0042
CARD11	NA	CARD11	caspase recruitment domain family, member 11	84433	ENSG00000198286
IL7R	NA	IL7R	interleukin 7 receptor	3575	ENSG00000168685
CCR7	NA	CCR7	chemokine (C-C motif) receptor 7	1236	ENSG00000126353
PVRL2	NA	PVRL2	poliovirus receptor-related 2 (herpesvirus entry mediator B)	5819	ENSG00000130202
ZAP70	NA	ZAP70	zeta-chain (TCR) associated protein kinase 70kDa	7535	ENSG00000115085
CCR2	NA	CCR2	chemokine (C-C motif) receptor 2	729230	ENSG00000121807
TNFSF13B	NA	TNFSF13B	tumor necrosis factor (ligand) superfamily, member 13b	10673	ENSG00000102524
TBX21	NA	TBX21	T-box 21	30009	ENSG00000073861
BTLA	NA	BTLA	B and T lymphocyte associated	151888	ENSG00000186265
CD27	NA	CD27	CD27 molecule	939	ENSG00000139193
TLR4	NA	TLR4	toll-like receptor 4	7099	ENSG00000136869
TGFBR2	NA	TGFBR2	transforming growth factor, beta receptor II (70/80kDa)	7048	ENSG00000163513
IL23A	NA	IL23A	interleukin 23, alpha subunit p19	51561	ENSG00000110944
biological process	positive regulation of biological process	GO:0048518
C=3439;O=76;E=50.77;R=1.50;rawP=6.36e-05;adjP=0.0042
ACSL1	NA	ACSL1	acyl-CoA synthetase long-chain family member 1	2180	ENSG00000151726
S1PR1	NA	S1PR1	sphingosine-1-phosphate receptor 1	1901	ENSG00000170989
IL23A	NA	IL23A	interleukin 23, alpha subunit p19	51561	ENSG00000110944
IKZF2	NA	IKZF2	IKAROS family zinc finger 2 (Helios)	22807	ENSG00000030419
LTBP3	NA	LTBP3	latent transforming growth factor beta binding protein 3	4054	ENSG00000168056
LBH	NA	LBH	limb bud and heart development homolog (mouse)	81606	ENSG00000213626
PASK	NA	PASK	PAS domain containing serine/threonine kinase	23178	ENSG00000115687
CASP8	NA	CASP8	caspase 8, apoptosis-related cysteine peptidase	841	ENSG00000064012
TIAM1	NA	TIAM1	T-cell lymphoma invasion and metastasis 1	7074	ENSG00000156299
MYBL1	NA	MYBL1	v-myb myeloblastosis viral oncogene homolog (avian)-like 1	4603	ENSG00000185697
TLR4	NA	TLR4	toll-like receptor 4	7099	ENSG00000136869
PRKACB	NA	PRKACB	protein kinase, cAMP-dependent, catalytic, beta	5567	ENSG00000142875
DYRK2	NA	DYRK2	dual-specificity tyrosine-(Y)-phosphorylation regulated kinase 2	8445	ENSG00000127334
SERPINF1	NA	SERPINF1	serpin peptidase inhibitor, clade F (alpha-2 antiplasmin, pigment epithelium derived factor), member 1	5176	ENSG00000132386
CDKN2AIP	NA	CDKN2AIP	CDKN2A interacting protein	55602	ENSG00000168564
SH2D1B	NA	SH2D1B	SH2 domain containing 1B	117157	ENSG00000198574
CXXC5	NA	CXXC5	CXXC finger protein 5	51523	ENSG00000171604
LRRK2	NA	LRRK2	leucine-rich repeat kinase 2	120892	ENSG00000188906
UTRN	NA	UTRN	utrophin	7402	ENSG00000152818
PTGER4	NA	PTGER4	prostaglandin E receptor 4 (subtype EP4)	5734	ENSG00000171522
FEZ1	NA	FEZ1	fasciculation and elongation protein zeta 1 (zygin I)	9638	ENSG00000149557
PLEKHA1	NA	PLEKHA1	pleckstrin homology domain containing, family A (phosphoinositide binding specific) member 1	59338	ENSG00000107679
ADM	NA	ADM	adrenomedullin	133	ENSG00000148926
KLF12	NA	KLF12	Kruppel-like factor 12	11278	ENSG00000118922
FLT1	NA	FLT1	fms-related tyrosine kinase 1 (vascular endothelial growth factor/vascular permeability factor receptor)	2321	ENSG00000102755
LY96	NA	LY96	lymphocyte antigen 96	23643	ENSG00000154589
TRAF4	NA	TRAF4	TNF receptor-associated factor 4	9618	ENSG00000076604
TRAF5	NA	TRAF5	TNF receptor-associated factor 5	7188	ENSG00000082512
SPOCK2	NA	SPOCK2	sparc/osteonectin, cwcv and kazal-like domains proteoglycan (testican) 2	9806	ENSG00000107742
HMGA2	NA	HMGA2	high mobility group AT-hook 2	8091	ENSG00000149948
CARD11	NA	CARD11	caspase recruitment domain family, member 11	84433	ENSG00000198286
CCR7	NA	CCR7	chemokine (C-C motif) receptor 7	1236	ENSG00000126353
ITGA6	NA	ITGA6	integrin, alpha 6	3655	ENSG00000091409
BBS4	NA	BBS4	Bardet-Biedl syndrome 4	585	ENSG00000140463
APBB1	NA	APBB1	amyloid beta (A4) precursor protein-binding, family B, member 1 (Fe65)	322	ENSG00000166313
TNFSF13B	NA	TNFSF13B	tumor necrosis factor (ligand) superfamily, member 13b	10673	ENSG00000102524
CD27	NA	CD27	CD27 molecule	939	ENSG00000139193
TGFBR2	NA	TGFBR2	transforming growth factor, beta receptor II (70/80kDa)	7048	ENSG00000163513
FOXP1	NA	FOXP1	forkhead box P1	27086	ENSG00000114861
ETS1	NA	ETS1	v-ets erythroblastosis virus E26 oncogene homolog 1 (avian)	2113	ENSG00000134954
PRKCH	NA	PRKCH	protein kinase C, eta	5583	ENSG00000027075
ABLIM1	NA	ABLIM1	actin binding LIM protein 1	3983	ENSG00000099204
ZBTB38	NA	ZBTB38	zinc finger and BTB domain containing 38	253461	ENSG00000177311
SERPING1	NA	SERPING1	serpin peptidase inhibitor, clade G (C1 inhibitor), member 1	710	ENSG00000149131
TCF4	NA	TCF4	transcription factor 4	6925	ENSG00000196628
MYC	NA	MYC	v-myc myelocytomatosis viral oncogene homolog (avian)	4609	ENSG00000136997
TBX21	NA	TBX21	T-box 21	30009	ENSG00000073861
PLEKHF1	NA	PLEKHF1	pleckstrin homology domain containing, family F (with FYVE domain) member 1	79156	ENSG00000166289
BTLA	NA	BTLA	B and T lymphocyte associated	151888	ENSG00000186265
HSP90AA1	NA	HSP90AA1	heat shock protein 90kDa alpha (cytosolic), class A member 1	3320	ENSG00000080824
CELF1	NA	CELF1	CUGBP, Elav-like family member 1	10658	ENSG00000149187
NCAM1	NA	NCAM1	neural cell adhesion molecule 1	4684	ENSG00000149294
RRAS2	NA	RRAS2	related RAS viral (r-ras) oncogene homolog 2	22800	ENSG00000133818
PABPC1	NA	PABPC1	poly(A) binding protein, cytoplasmic 1	26986	ENSG00000070756
ITK	NA	ITK	IL2-inducible T-cell kinase	3702	ENSG00000113263
MAP3K1	NA	MAP3K1	mitogen-activated protein kinase kinase kinase 1, E3 ubiquitin protein ligase	4214	ENSG00000095015
GTF2H3	NA	GTF2H3	general transcription factor IIH, polypeptide 3, 34kDa	2967	ENSG00000111358
RAB8B	NA	RAB8B	RAB8B, member RAS oncogene family	51762	ENSG00000166128
LRRN3	NA	LRRN3	leucine rich repeat neuronal 3	54674	ENSG00000173114
CCR2	NA	CCR2	chemokine (C-C motif) receptor 2	729230	ENSG00000121807
SCP2	NA	SCP2	sterol carrier protein 2	6342	ENSG00000116171
HIC1	NA	HIC1	hypermethylated in cancer 1	3090	ENSG00000177374
PRMT2	NA	PRMT2	protein arginine methyltransferase 2	3275	ENSG00000160310
SKAP1	NA	SKAP1	src kinase associated phosphoprotein 1	8631	ENSG00000141293
AKR1C3	NA	AKR1C3	aldo-keto reductase family 1, member C3 (3-alpha hydroxysteroid dehydrogenase, type II)	8644	ENSG00000196139
TXK	NA	TXK	TXK tyrosine kinase	7294	ENSG00000074966
LDLRAP1	NA	LDLRAP1	low density lipoprotein receptor adaptor protein 1	26119	ENSG00000157978
IL7R	NA	IL7R	interleukin 7 receptor	3575	ENSG00000168685
PVRL2	NA	PVRL2	poliovirus receptor-related 2 (herpesvirus entry mediator B)	5819	ENSG00000130202
ZAP70	NA	ZAP70	zeta-chain (TCR) associated protein kinase 70kDa	7535	ENSG00000115085
RBMX	NA	RBMX	RNA binding motif protein, X-linked	27316	ENSG00000147274
RYK	NA	RYK	receptor-like tyrosine kinase	6259	ENSG00000163785
FASLG	NA	FASLG	Fas ligand (TNF superfamily, member 6)	356	ENSG00000117560
MATK	NA	MATK	megakaryocyte-associated tyrosine kinase	4145	ENSG00000007264
P2RX5	NA	P2RX5	purinergic receptor P2X, ligand-gated ion channel, 5	5026	ENSG00000257950,ENSG00000083454
KLF7	NA	KLF7	Kruppel-like factor 7 (ubiquitous)	8609	ENSG00000118263
biological process	immune response-regulating signaling pathway	GO:0002764
C=248;O=13;E=3.66;R=3.55;rawP=8.21e-05;adjP=0.0050
PRKCH	NA	PRKCH	protein kinase C, eta	5583	ENSG00000027075
CARD11	NA	CARD11	caspase recruitment domain family, member 11	84433	ENSG00000198286
CCR7	NA	CCR7	chemokine (C-C motif) receptor 7	1236	ENSG00000126353
ZAP70	NA	ZAP70	zeta-chain (TCR) associated protein kinase 70kDa	7535	ENSG00000115085
BTLA	NA	BTLA	B and T lymphocyte associated	151888	ENSG00000186265
PLEKHA1	NA	PLEKHA1	pleckstrin homology domain containing, family A (phosphoinositide binding specific) member 1	59338	ENSG00000107679
LY96	NA	LY96	lymphocyte antigen 96	23643	ENSG00000154589
CASP8	NA	CASP8	caspase 8, apoptosis-related cysteine peptidase	841	ENSG00000064012
SKAP1	NA	SKAP1	src kinase associated phosphoprotein 1	8631	ENSG00000141293
TLR4	NA	TLR4	toll-like receptor 4	7099	ENSG00000136869
TXK	NA	TXK	TXK tyrosine kinase	7294	ENSG00000074966
MAP3K1	NA	MAP3K1	mitogen-activated protein kinase kinase kinase 1, E3 ubiquitin protein ligase	4214	ENSG00000095015
ITK	NA	ITK	IL2-inducible T-cell kinase	3702	ENSG00000113263
biological process	positive regulation of lymphocyte activation	GO:0051251
C=214;O=12;E=3.16;R=3.80;rawP=8.15e-05;adjP=0.0050
CARD11	NA	CARD11	caspase recruitment domain family, member 11	84433	ENSG00000198286
IL7R	NA	IL7R	interleukin 7 receptor	3575	ENSG00000168685
CCR7	NA	CCR7	chemokine (C-C motif) receptor 7	1236	ENSG00000126353
ZAP70	NA	ZAP70	zeta-chain (TCR) associated protein kinase 70kDa	7535	ENSG00000115085
CCR2	NA	CCR2	chemokine (C-C motif) receptor 2	729230	ENSG00000121807
TNFSF13B	NA	TNFSF13B	tumor necrosis factor (ligand) superfamily, member 13b	10673	ENSG00000102524
TBX21	NA	TBX21	T-box 21	30009	ENSG00000073861
BTLA	NA	BTLA	B and T lymphocyte associated	151888	ENSG00000186265
CD27	NA	CD27	CD27 molecule	939	ENSG00000139193
TLR4	NA	TLR4	toll-like receptor 4	7099	ENSG00000136869
TGFBR2	NA	TGFBR2	transforming growth factor, beta receptor II (70/80kDa)	7048	ENSG00000163513
IL23A	NA	IL23A	interleukin 23, alpha subunit p19	51561	ENSG00000110944
biological process	immune system development	GO:0002520
C=564;O=21;E=8.33;R=2.52;rawP=9.51e-05;adjP=0.0054
CARD11	NA	CARD11	caspase recruitment domain family, member 11	84433	ENSG00000198286
CCR7	NA	CCR7	chemokine (C-C motif) receptor 7	1236	ENSG00000126353
PTGER4	NA	PTGER4	prostaglandin E receptor 4 (subtype EP4)	5734	ENSG00000171522
SNRK	NA	SNRK	SNF related kinase	54861	ENSG00000163788
SPIB	NA	SPIB	Spi-B transcription factor (Spi-1/PU.1 related)	6689	ENSG00000142539
CD27	NA	CD27	CD27 molecule	939	ENSG00000139193
RHOH	NA	RHOH	ras homolog family member H	399	ENSG00000168421
ETS1	NA	ETS1	v-ets erythroblastosis virus E26 oncogene homolog 1 (avian)	2113	ENSG00000134954
FOXP1	NA	FOXP1	forkhead box P1	27086	ENSG00000114861
TGFBR2	NA	TGFBR2	transforming growth factor, beta receptor II (70/80kDa)	7048	ENSG00000163513
IL23A	NA	IL23A	interleukin 23, alpha subunit p19	51561	ENSG00000110944
BLNK	NA	BLNK	B-cell linker	29760	ENSG00000095585
TXK	NA	TXK	TXK tyrosine kinase	7294	ENSG00000074966
IKZF3	NA	IKZF3	IKAROS family zinc finger 3 (Aiolos)	22806	ENSG00000161405
IL7R	NA	IL7R	interleukin 7 receptor	3575	ENSG00000168685
ZAP70	NA	ZAP70	zeta-chain (TCR) associated protein kinase 70kDa	7535	ENSG00000115085
MYC	NA	MYC	v-myc myelocytomatosis viral oncogene homolog (avian)	4609	ENSG00000136997
TBX21	NA	TBX21	T-box 21	30009	ENSG00000073861
CASP8	NA	CASP8	caspase 8, apoptosis-related cysteine peptidase	841	ENSG00000064012
TLR4	NA	TLR4	toll-like receptor 4	7099	ENSG00000136869
ITK	NA	ITK	IL2-inducible T-cell kinase	3702	ENSG00000113263
biological process	regulation of response to stimulus	GO:0048583
C=2336;O=56;E=34.49;R=1.62;rawP=0.0001;adjP=0.0054
HMGA2	NA	HMGA2	high mobility group AT-hook 2	8091	ENSG00000149948
CARD11	NA	CARD11	caspase recruitment domain family, member 11	84433	ENSG00000198286
CCR7	NA	CCR7	chemokine (C-C motif) receptor 7	1236	ENSG00000126353
CD160	NA	CD160	CD160 molecule	11126	ENSG00000117281
RASA2	NA	RASA2	RAS p21 protein activator 2	5922	ENSG00000155903
APBB1	NA	APBB1	amyloid beta (A4) precursor protein-binding, family B, member 1 (Fe65)	322	ENSG00000166313
BBS4	NA	BBS4	Bardet-Biedl syndrome 4	585	ENSG00000140463
TNFSF13B	NA	TNFSF13B	tumor necrosis factor (ligand) superfamily, member 13b	10673	ENSG00000102524
CD27	NA	CD27	CD27 molecule	939	ENSG00000139193
S1PR1	NA	S1PR1	sphingosine-1-phosphate receptor 1	1901	ENSG00000170989
IL23A	NA	IL23A	interleukin 23, alpha subunit p19	51561	ENSG00000110944
TGFBR2	NA	TGFBR2	transforming growth factor, beta receptor II (70/80kDa)	7048	ENSG00000163513
PRKCH	NA	PRKCH	protein kinase C, eta	5583	ENSG00000027075
SERPING1	NA	SERPING1	serpin peptidase inhibitor, clade G (C1 inhibitor), member 1	710	ENSG00000149131
MYC	NA	MYC	v-myc myelocytomatosis viral oncogene homolog (avian)	4609	ENSG00000136997
TBX21	NA	TBX21	T-box 21	30009	ENSG00000073861
BTLA	NA	BTLA	B and T lymphocyte associated	151888	ENSG00000186265
YPEL1	NA	YPEL1	yippee-like 1 (Drosophila)	29799	ENSG00000100027
PIK3IP1	NA	PIK3IP1	phosphoinositide-3-kinase interacting protein 1	113791	ENSG00000100100
CASP8	NA	CASP8	caspase 8, apoptosis-related cysteine peptidase	841	ENSG00000064012
NCAM1	NA	NCAM1	neural cell adhesion molecule 1	4684	ENSG00000149294
TIAM1	NA	TIAM1	T-cell lymphoma invasion and metastasis 1	7074	ENSG00000156299
TLR4	NA	TLR4	toll-like receptor 4	7099	ENSG00000136869
MAP3K1	NA	MAP3K1	mitogen-activated protein kinase kinase kinase 1, E3 ubiquitin protein ligase	4214	ENSG00000095015
ITK	NA	ITK	IL2-inducible T-cell kinase	3702	ENSG00000113263
SERPINF1	NA	SERPINF1	serpin peptidase inhibitor, clade F (alpha-2 antiplasmin, pigment epithelium derived factor), member 1	5176	ENSG00000132386
CDKN2AIP	NA	CDKN2AIP	CDKN2A interacting protein	55602	ENSG00000168564
SH2D1B	NA	SH2D1B	SH2 domain containing 1B	117157	ENSG00000198574
CXXC5	NA	CXXC5	CXXC finger protein 5	51523	ENSG00000171604
EPS15	NA	EPS15	epidermal growth factor receptor pathway substrate 15	2060	ENSG00000085832
ZMYND11	NA	ZMYND11	zinc finger, MYND-type containing 11	10771	ENSG00000015171,ENSG00000259741
LRRK2	NA	LRRK2	leucine-rich repeat kinase 2	120892	ENSG00000188906
CCR2	NA	CCR2	chemokine (C-C motif) receptor 2	729230	ENSG00000121807
PTGER4	NA	PTGER4	prostaglandin E receptor 4 (subtype EP4)	5734	ENSG00000171522
HIC1	NA	HIC1	hypermethylated in cancer 1	3090	ENSG00000177374
PLEKHA1	NA	PLEKHA1	pleckstrin homology domain containing, family A (phosphoinositide binding specific) member 1	59338	ENSG00000107679
PRMT2	NA	PRMT2	protein arginine methyltransferase 2	3275	ENSG00000160310
SKAP1	NA	SKAP1	src kinase associated phosphoprotein 1	8631	ENSG00000141293
RHOH	NA	RHOH	ras homolog family member H	399	ENSG00000168421
AKR1C3	NA	AKR1C3	aldo-keto reductase family 1, member C3 (3-alpha hydroxysteroid dehydrogenase, type II)	8644	ENSG00000196139
ADM	NA	ADM	adrenomedullin	133	ENSG00000148926
TXK	NA	TXK	TXK tyrosine kinase	7294	ENSG00000074966
KLRC1	NA	KLRC1	killer cell lectin-like receptor subfamily C, member 1	3821	ENSG00000134545
LDLRAP1	NA	LDLRAP1	low density lipoprotein receptor adaptor protein 1	26119	ENSG00000157978
IL7R	NA	IL7R	interleukin 7 receptor	3575	ENSG00000168685
PVRL2	NA	PVRL2	poliovirus receptor-related 2 (herpesvirus entry mediator B)	5819	ENSG00000130202
ZAP70	NA	ZAP70	zeta-chain (TCR) associated protein kinase 70kDa	7535	ENSG00000115085
FLT1	NA	FLT1	fms-related tyrosine kinase 1 (vascular endothelial growth factor/vascular permeability factor receptor)	2321	ENSG00000102755
RYK	NA	RYK	receptor-like tyrosine kinase	6259	ENSG00000163785
FASLG	NA	FASLG	Fas ligand (TNF superfamily, member 6)	356	ENSG00000117560
LY96	NA	LY96	lymphocyte antigen 96	23643	ENSG00000154589
TRAF5	NA	TRAF5	TNF receptor-associated factor 5	7188	ENSG00000082512
TRAF4	NA	TRAF4	TNF receptor-associated factor 4	9618	ENSG00000076604
SETD6	NA	SETD6	SET domain containing 6	79918	ENSG00000103037
POLH	NA	POLH	polymerase (DNA directed), eta	5429	ENSG00000170734
P2RX5	NA	P2RX5	purinergic receptor P2X, ligand-gated ion channel, 5	5026	ENSG00000257950,ENSG00000083454
biological process	I-kappaB kinase/NF-kappaB cascade	GO:0007249
C=220;O=12;E=3.25;R=3.69;rawP=0.0001;adjP=0.0054
CARD11	NA	CARD11	caspase recruitment domain family, member 11	84433	ENSG00000198286
CXXC5	NA	CXXC5	CXXC finger protein 5	51523	ENSG00000171604
CCR7	NA	CCR7	chemokine (C-C motif) receptor 7	1236	ENSG00000126353
ZMYND11	NA	ZMYND11	zinc finger, MYND-type containing 11	10771	ENSG00000015171,ENSG00000259741
FASLG	NA	FASLG	Fas ligand (TNF superfamily, member 6)	356	ENSG00000117560
LY96	NA	LY96	lymphocyte antigen 96	23643	ENSG00000154589
CD27	NA	CD27	CD27 molecule	939	ENSG00000139193
CASP8	NA	CASP8	caspase 8, apoptosis-related cysteine peptidase	841	ENSG00000064012
RHOH	NA	RHOH	ras homolog family member H	399	ENSG00000168421
TLR4	NA	TLR4	toll-like receptor 4	7099	ENSG00000136869
TRAF5	NA	TRAF5	TNF receptor-associated factor 5	7188	ENSG00000082512
IL23A	NA	IL23A	interleukin 23, alpha subunit p19	51561	ENSG00000110944
biological process	regulation of cellular process	GO:0050794
C=7687;O=140;E=113.49;R=1.23;rawP=0.0002;adjP=0.0087
ACSL1	NA	ACSL1	acyl-CoA synthetase long-chain family member 1	2180	ENSG00000151726
ZNF107	NA	ZNF107	zinc finger protein 107	51427	ENSG00000196247
IKZF2	NA	IKZF2	IKAROS family zinc finger 2 (Helios)	22807	ENSG00000030419
LTBP3	NA	LTBP3	latent transforming growth factor beta binding protein 3	4054	ENSG00000168056
KLRB1	NA	KLRB1	killer cell lectin-like receptor subfamily B, member 1	3820	ENSG00000111796
LBH	NA	LBH	limb bud and heart development homolog (mouse)	81606	ENSG00000213626
CCR6	NA	CCR6	chemokine (C-C motif) receptor 6	1235	ENSG00000112486
PASK	NA	PASK	PAS domain containing serine/threonine kinase	23178	ENSG00000115687
ZNF542	NA	ZNF542	zinc finger protein 542	147947	NULL
TLR4	NA	TLR4	toll-like receptor 4	7099	ENSG00000136869
MYBL1	NA	MYBL1	v-myb myeloblastosis viral oncogene homolog (avian)-like 1	4603	ENSG00000185697
TIAM1	NA	TIAM1	T-cell lymphoma invasion and metastasis 1	7074	ENSG00000156299
ZNF800	NA	ZNF800	zinc finger protein 800	168850	ENSG00000048405
PRKACB	NA	PRKACB	protein kinase, cAMP-dependent, catalytic, beta	5567	ENSG00000142875
DYRK2	NA	DYRK2	dual-specificity tyrosine-(Y)-phosphorylation regulated kinase 2	8445	ENSG00000127334
FAIM3	NA	FAIM3	Fas apoptotic inhibitory molecule 3	9214	ENSG00000162894
CXXC5	NA	CXXC5	CXXC finger protein 5	51523	ENSG00000171604
LRRK2	NA	LRRK2	leucine-rich repeat kinase 2	120892	ENSG00000188906
CDA	NA	CDA	cytidine deaminase	978	ENSG00000158825
RASSF5	NA	RASSF5	Ras association (RalGDS/AF-6) domain family member 5	83593	ENSG00000136653
FEZ1	NA	FEZ1	fasciculation and elongation protein zeta 1 (zygin I)	9638	ENSG00000149557
PLEKHA1	NA	PLEKHA1	pleckstrin homology domain containing, family A (phosphoinositide binding specific) member 1	59338	ENSG00000107679
NEIL1	NA	NEIL1	nei endonuclease VIII-like 1 (E. coli)	79661	ENSG00000140398
KLF12	NA	KLF12	Kruppel-like factor 12	11278	ENSG00000118922
SLC25A4	NA	SLC25A4	solute carrier family 25 (mitochondrial carrier; adenine nucleotide translocator), member 4	291	ENSG00000151729
LY96	NA	LY96	lymphocyte antigen 96	23643	ENSG00000154589
TRAF4	NA	TRAF4	TNF receptor-associated factor 4	9618	ENSG00000076604
TRAF5	NA	TRAF5	TNF receptor-associated factor 5	7188	ENSG00000082512
SPOCK2	NA	SPOCK2	sparc/osteonectin, cwcv and kazal-like domains proteoglycan (testican) 2	9806	ENSG00000107742
GRAP	NA	GRAP	GRB2-related adaptor protein	10750	ENSG00000154016
ITGA6	NA	ITGA6	integrin, alpha 6	3655	ENSG00000091409
RASA2	NA	RASA2	RAS p21 protein activator 2	5922	ENSG00000155903
BBS4	NA	BBS4	Bardet-Biedl syndrome 4	585	ENSG00000140463
CD27	NA	CD27	CD27 molecule	939	ENSG00000139193
TGFBR2	NA	TGFBR2	transforming growth factor, beta receptor II (70/80kDa)	7048	ENSG00000163513
CLEC2D	NA	CLEC2D	C-type lectin domain family 2, member D	29121	ENSG00000069493
CLIC3	NA	CLIC3	chloride intracellular channel 3	9022	ENSG00000169583
ABLIM1	NA	ABLIM1	actin binding LIM protein 1	3983	ENSG00000099204
ZBTB38	NA	ZBTB38	zinc finger and BTB domain containing 38	253461	ENSG00000177311
RALGPS2	NA	RALGPS2	Ral GEF with PH domain and SH3 binding motif 2	55103	ENSG00000116191
TCF4	NA	TCF4	transcription factor 4	6925	ENSG00000196628
MYC	NA	MYC	v-myc myelocytomatosis viral oncogene homolog (avian)	4609	ENSG00000136997
ZFP82	NA	ZFP82	zinc finger protein 82 homolog (mouse)	284406	ENSG00000181007
TBX21	NA	TBX21	T-box 21	30009	ENSG00000073861
BTLA	NA	BTLA	B and T lymphocyte associated	151888	ENSG00000186265
PIK3IP1	NA	PIK3IP1	phosphoinositide-3-kinase interacting protein 1	113791	ENSG00000100100
YPEL1	NA	YPEL1	yippee-like 1 (Drosophila)	29799	ENSG00000100027
NCAM1	NA	NCAM1	neural cell adhesion molecule 1	4684	ENSG00000149294
PABPC1	NA	PABPC1	poly(A) binding protein, cytoplasmic 1	26986	ENSG00000070756
ITK	NA	ITK	IL2-inducible T-cell kinase	3702	ENSG00000113263
GTF2H3	NA	GTF2H3	general transcription factor IIH, polypeptide 3, 34kDa	2967	ENSG00000111358
BUB3	NA	BUB3	budding uninhibited by benzimidazoles 3 homolog (yeast)	9184	ENSG00000154473
EPS15	NA	EPS15	epidermal growth factor receptor pathway substrate 15	2060	ENSG00000085832
ZMYND11	NA	ZMYND11	zinc finger, MYND-type containing 11	10771	ENSG00000015171,ENSG00000259741
SCP2	NA	SCP2	sterol carrier protein 2	6342	ENSG00000116171
USP28	NA	USP28	ubiquitin specific peptidase 28	57646	ENSG00000048028
BLNK	NA	BLNK	B-cell linker	29760	ENSG00000095585
PHF6	NA	PHF6	PHD finger protein 6	84295	ENSG00000156531
KLRC1	NA	KLRC1	killer cell lectin-like receptor subfamily C, member 1	3821	ENSG00000134545
AP1AR	NA	AP1AR	adaptor-related protein complex 1 associated regulatory protein	55435	ENSG00000138660
PVRL2	NA	PVRL2	poliovirus receptor-related 2 (herpesvirus entry mediator B)	5819	ENSG00000130202
RBMX	NA	RBMX	RNA binding motif protein, X-linked	27316	ENSG00000147274
SFMBT1	NA	SFMBT1	Scm-like with four mbt domains 1	51460	ENSG00000163935
EID3	NA	EID3	EP300 interacting inhibitor of differentiation 3	493861	ENSG00000255150
PER3	NA	PER3	period homolog 3 (Drosophila)	8863	ENSG00000049246
MATK	NA	MATK	megakaryocyte-associated tyrosine kinase	4145	ENSG00000007264
P2RX5	NA	P2RX5	purinergic receptor P2X, ligand-gated ion channel, 5	5026	ENSG00000257950,ENSG00000083454
ZNF419	NA	ZNF419	zinc finger protein 419	79744	ENSG00000105136
KLF7	NA	KLF7	Kruppel-like factor 7 (ubiquitous)	8609	ENSG00000118263
ZNF548	NA	ZNF548	zinc finger protein 548	147694	ENSG00000188785
CD160	NA	CD160	CD160 molecule	11126	ENSG00000117281
NUP43	NA	NUP43	nucleoporin 43kDa	348995	ENSG00000120253
IL23A	NA	IL23A	interleukin 23, alpha subunit p19	51561	ENSG00000110944
S1PR1	NA	S1PR1	sphingosine-1-phosphate receptor 1	1901	ENSG00000170989
TMSB15B	NA	TMSB15B	thymosin beta 15B	286527	ENSG00000158427
SYTL2	NA	SYTL2	synaptotagmin-like 2	54843	ENSG00000137501
ZKSCAN1	NA	ZKSCAN1	zinc finger with KRAB and SCAN domains 1	7586	ENSG00000106261
CASP8	NA	CASP8	caspase 8, apoptosis-related cysteine peptidase	841	ENSG00000064012
AFF3	NA	AFF3	AF4/FMR2 family, member 3	3899	ENSG00000144218
ATP6V0E2	NA	ATP6V0E2	ATPase, H+ transporting V0 subunit e2	155066	ENSG00000171130
SERPINF1	NA	SERPINF1	serpin peptidase inhibitor, clade F (alpha-2 antiplasmin, pigment epithelium derived factor), member 1	5176	ENSG00000132386
CDKN2AIP	NA	CDKN2AIP	CDKN2A interacting protein	55602	ENSG00000168564
S1PR5	NA	S1PR5	sphingosine-1-phosphate receptor 5	53637	ENSG00000180739
PTGER4	NA	PTGER4	prostaglandin E receptor 4 (subtype EP4)	5734	ENSG00000171522
UTRN	NA	UTRN	utrophin	7402	ENSG00000152818
ATP10A	NA	ATP10A	ATPase, class V, type 10A	57194	ENSG00000206190
PNN	NA	PNN	pinin, desmosome associated protein	5411	ENSG00000100941
ADM	NA	ADM	adrenomedullin	133	ENSG00000148926
PPP2R5E	NA	PPP2R5E	protein phosphatase 2, regulatory subunit B', epsilon isoform	5529	ENSG00000154001
IKZF3	NA	IKZF3	IKAROS family zinc finger 3 (Aiolos)	22806	ENSG00000161405
PTGDR	NA	PTGDR	prostaglandin D2 receptor (DP)	5729	ENSG00000168229
FLT1	NA	FLT1	fms-related tyrosine kinase 1 (vascular endothelial growth factor/vascular permeability factor receptor)	2321	ENSG00000102755
SETD6	NA	SETD6	SET domain containing 6	79918	ENSG00000103037
POLH	NA	POLH	polymerase (DNA directed), eta	5429	ENSG00000170734
HMGA2	NA	HMGA2	high mobility group AT-hook 2	8091	ENSG00000149948
CARD11	NA	CARD11	caspase recruitment domain family, member 11	84433	ENSG00000198286
CCR7	NA	CCR7	chemokine (C-C motif) receptor 7	1236	ENSG00000126353
GPR56	NA	GPR56	G protein-coupled receptor 56	9289	ENSG00000205336
APBB1	NA	APBB1	amyloid beta (A4) precursor protein-binding, family B, member 1 (Fe65)	322	ENSG00000166313
ARL4C	NA	ARL4C	ADP-ribosylation factor-like 4C	10123	ENSG00000188042
TNFSF13B	NA	TNFSF13B	tumor necrosis factor (ligand) superfamily, member 13b	10673	ENSG00000102524
NFX1	NA	NFX1	nuclear transcription factor, X-box binding 1	4799	ENSG00000086102
KLRF1	NA	KLRF1	killer cell lectin-like receptor subfamily F, member 1	51348	ENSG00000150045
SPIB	NA	SPIB	Spi-B transcription factor (Spi-1/PU.1 related)	6689	ENSG00000142539
FOXP1	NA	FOXP1	forkhead box P1	27086	ENSG00000114861
ETS1	NA	ETS1	v-ets erythroblastosis virus E26 oncogene homolog 1 (avian)	2113	ENSG00000134954
MBNL1	NA	MBNL1	muscleblind-like splicing regulator 1	4154	ENSG00000152601
PRKCH	NA	PRKCH	protein kinase C, eta	5583	ENSG00000027075
TREM1	NA	TREM1	triggering receptor expressed on myeloid cells 1	54210	ENSG00000124731
RINT1	NA	RINT1	RAD50 interactor 1	60561	ENSG00000135249
PLEKHF1	NA	PLEKHF1	pleckstrin homology domain containing, family F (with FYVE domain) member 1	79156	ENSG00000166289
GPR18	NA	GPR18	G protein-coupled receptor 18	2841	ENSG00000125245
HSP90AA1	NA	HSP90AA1	heat shock protein 90kDa alpha (cytosolic), class A member 1	3320	ENSG00000080824
CELF1	NA	CELF1	CUGBP, Elav-like family member 1	10658	ENSG00000149187
FAIM	NA	FAIM	Fas apoptotic inhibitory molecule	55179	ENSG00000158234
RRAS2	NA	RRAS2	related RAS viral (r-ras) oncogene homolog 2	22800	ENSG00000133818
MAP3K1	NA	MAP3K1	mitogen-activated protein kinase kinase kinase 1, E3 ubiquitin protein ligase	4214	ENSG00000095015
ZFP64	NA	ZFP64	zinc finger protein 64 homolog (mouse)	55734	ENSG00000020256
RAB8B	NA	RAB8B	RAB8B, member RAS oncogene family	51762	ENSG00000166128
LRRN3	NA	LRRN3	leucine rich repeat neuronal 3	54674	ENSG00000173114
CCR2	NA	CCR2	chemokine (C-C motif) receptor 2	729230	ENSG00000121807
HIC1	NA	HIC1	hypermethylated in cancer 1	3090	ENSG00000177374
PRMT2	NA	PRMT2	protein arginine methyltransferase 2	3275	ENSG00000160310
IL2RB	NA	IL2RB	interleukin 2 receptor, beta	3560	ENSG00000100385
AKR1C3	NA	AKR1C3	aldo-keto reductase family 1, member C3 (3-alpha hydroxysteroid dehydrogenase, type II)	8644	ENSG00000196139
RHOH	NA	RHOH	ras homolog family member H	399	ENSG00000168421
SKAP1	NA	SKAP1	src kinase associated phosphoprotein 1	8631	ENSG00000141293
DIAPH1	NA	DIAPH1	diaphanous homolog 1 (Drosophila)	1729	ENSG00000131504
DGKE	NA	DGKE	diacylglycerol kinase, epsilon 64kDa	8526	ENSG00000153933
XAF1	NA	XAF1	XIAP associated factor 1	54739	ENSG00000132530
TXK	NA	TXK	TXK tyrosine kinase	7294	ENSG00000074966
LDLRAP1	NA	LDLRAP1	low density lipoprotein receptor adaptor protein 1	26119	ENSG00000157978
DSC2	NA	DSC2	desmocollin 2	1824	ENSG00000134755
IL7R	NA	IL7R	interleukin 7 receptor	3575	ENSG00000168685
NR1D2	NA	NR1D2	nuclear receptor subfamily 1, group D, member 2	9975	ENSG00000174738
ZAP70	NA	ZAP70	zeta-chain (TCR) associated protein kinase 70kDa	7535	ENSG00000115085
ZNF573	NA	ZNF573	zinc finger protein 573	126231	ENSG00000189144
RYK	NA	RYK	receptor-like tyrosine kinase	6259	ENSG00000163785
ZNF551	NA	ZNF551	zinc finger protein 551	90233	ENSG00000204519
FASLG	NA	FASLG	Fas ligand (TNF superfamily, member 6)	356	ENSG00000117560
biological process	biological regulation	GO:0065007
C=8617;O=153;E=127.22;R=1.20;rawP=0.0002;adjP=0.0087
ACSL1	NA	ACSL1	acyl-CoA synthetase long-chain family member 1	2180	ENSG00000151726
ZNF107	NA	ZNF107	zinc finger protein 107	51427	ENSG00000196247
AQP9	NA	AQP9	aquaporin 9	366	ENSG00000103569
IKZF2	NA	IKZF2	IKAROS family zinc finger 2 (Helios)	22807	ENSG00000030419
LTBP3	NA	LTBP3	latent transforming growth factor beta binding protein 3	4054	ENSG00000168056
SLC25A37	NA	SLC25A37	solute carrier family 25 (mitochondrial iron transporter), member 37	51312	ENSG00000147454
KLRB1	NA	KLRB1	killer cell lectin-like receptor subfamily B, member 1	3820	ENSG00000111796
LBH	NA	LBH	limb bud and heart development homolog (mouse)	81606	ENSG00000213626
CCR6	NA	CCR6	chemokine (C-C motif) receptor 6	1235	ENSG00000112486
PASK	NA	PASK	PAS domain containing serine/threonine kinase	23178	ENSG00000115687
ZNF542	NA	ZNF542	zinc finger protein 542	147947	NULL
ANKRD11	NA	ANKRD11	ankyrin repeat domain 11	29123	ENSG00000167522
TLR4	NA	TLR4	toll-like receptor 4	7099	ENSG00000136869
MYBL1	NA	MYBL1	v-myb myeloblastosis viral oncogene homolog (avian)-like 1	4603	ENSG00000185697
TIAM1	NA	TIAM1	T-cell lymphoma invasion and metastasis 1	7074	ENSG00000156299
ZNF800	NA	ZNF800	zinc finger protein 800	168850	ENSG00000048405
PRKACB	NA	PRKACB	protein kinase, cAMP-dependent, catalytic, beta	5567	ENSG00000142875
DYRK2	NA	DYRK2	dual-specificity tyrosine-(Y)-phosphorylation regulated kinase 2	8445	ENSG00000127334
FAIM3	NA	FAIM3	Fas apoptotic inhibitory molecule 3	9214	ENSG00000162894
SH2D1B	NA	SH2D1B	SH2 domain containing 1B	117157	ENSG00000198574
CXXC5	NA	CXXC5	CXXC finger protein 5	51523	ENSG00000171604
SLC38A1	NA	SLC38A1	solute carrier family 38, member 1	81539	ENSG00000111371
LRRK2	NA	LRRK2	leucine-rich repeat kinase 2	120892	ENSG00000188906
CDA	NA	CDA	cytidine deaminase	978	ENSG00000158825
RASSF5	NA	RASSF5	Ras association (RalGDS/AF-6) domain family member 5	83593	ENSG00000136653
FEZ1	NA	FEZ1	fasciculation and elongation protein zeta 1 (zygin I)	9638	ENSG00000149557
PLEKHA1	NA	PLEKHA1	pleckstrin homology domain containing, family A (phosphoinositide binding specific) member 1	59338	ENSG00000107679
NEIL1	NA	NEIL1	nei endonuclease VIII-like 1 (E. coli)	79661	ENSG00000140398
KLF12	NA	KLF12	Kruppel-like factor 12	11278	ENSG00000118922
SLC25A4	NA	SLC25A4	solute carrier family 25 (mitochondrial carrier; adenine nucleotide translocator), member 4	291	ENSG00000151729
LY96	NA	LY96	lymphocyte antigen 96	23643	ENSG00000154589
ARMS2	NA	ARMS2	age-related maculopathy susceptibility 2	387715	ENSG00000254636
TRAF5	NA	TRAF5	TNF receptor-associated factor 5	7188	ENSG00000082512
APBA2	NA	APBA2	amyloid beta (A4) precursor protein-binding, family A, member 2	321	ENSG00000034053
TRAF4	NA	TRAF4	TNF receptor-associated factor 4	9618	ENSG00000076604
SPOCK2	NA	SPOCK2	sparc/osteonectin, cwcv and kazal-like domains proteoglycan (testican) 2	9806	ENSG00000107742
GRAP	NA	GRAP	GRB2-related adaptor protein	10750	ENSG00000154016
ITGA6	NA	ITGA6	integrin, alpha 6	3655	ENSG00000091409
RASA2	NA	RASA2	RAS p21 protein activator 2	5922	ENSG00000155903
BBS4	NA	BBS4	Bardet-Biedl syndrome 4	585	ENSG00000140463
CD27	NA	CD27	CD27 molecule	939	ENSG00000139193
TGFBR2	NA	TGFBR2	transforming growth factor, beta receptor II (70/80kDa)	7048	ENSG00000163513
CLEC2D	NA	CLEC2D	C-type lectin domain family 2, member D	29121	ENSG00000069493
CLIC3	NA	CLIC3	chloride intracellular channel 3	9022	ENSG00000169583
ABLIM1	NA	ABLIM1	actin binding LIM protein 1	3983	ENSG00000099204
ZBTB38	NA	ZBTB38	zinc finger and BTB domain containing 38	253461	ENSG00000177311
SERPING1	NA	SERPING1	serpin peptidase inhibitor, clade G (C1 inhibitor), member 1	710	ENSG00000149131
RALGPS2	NA	RALGPS2	Ral GEF with PH domain and SH3 binding motif 2	55103	ENSG00000116191
TCF4	NA	TCF4	transcription factor 4	6925	ENSG00000196628
MYC	NA	MYC	v-myc myelocytomatosis viral oncogene homolog (avian)	4609	ENSG00000136997
ZFP82	NA	ZFP82	zinc finger protein 82 homolog (mouse)	284406	ENSG00000181007
TBX21	NA	TBX21	T-box 21	30009	ENSG00000073861
BTLA	NA	BTLA	B and T lymphocyte associated	151888	ENSG00000186265
PIK3IP1	NA	PIK3IP1	phosphoinositide-3-kinase interacting protein 1	113791	ENSG00000100100
YPEL1	NA	YPEL1	yippee-like 1 (Drosophila)	29799	ENSG00000100027
NCAM1	NA	NCAM1	neural cell adhesion molecule 1	4684	ENSG00000149294
PABPC1	NA	PABPC1	poly(A) binding protein, cytoplasmic 1	26986	ENSG00000070756
ITK	NA	ITK	IL2-inducible T-cell kinase	3702	ENSG00000113263
GTF2H3	NA	GTF2H3	general transcription factor IIH, polypeptide 3, 34kDa	2967	ENSG00000111358
BUB3	NA	BUB3	budding uninhibited by benzimidazoles 3 homolog (yeast)	9184	ENSG00000154473
EPS15	NA	EPS15	epidermal growth factor receptor pathway substrate 15	2060	ENSG00000085832
ZMYND11	NA	ZMYND11	zinc finger, MYND-type containing 11	10771	ENSG00000015171,ENSG00000259741
SCP2	NA	SCP2	sterol carrier protein 2	6342	ENSG00000116171
USP28	NA	USP28	ubiquitin specific peptidase 28	57646	ENSG00000048028
BLNK	NA	BLNK	B-cell linker	29760	ENSG00000095585
PHF6	NA	PHF6	PHD finger protein 6	84295	ENSG00000156531
KLRC1	NA	KLRC1	killer cell lectin-like receptor subfamily C, member 1	3821	ENSG00000134545
AP1AR	NA	AP1AR	adaptor-related protein complex 1 associated regulatory protein	55435	ENSG00000138660
PVRL2	NA	PVRL2	poliovirus receptor-related 2 (herpesvirus entry mediator B)	5819	ENSG00000130202
RBMX	NA	RBMX	RNA binding motif protein, X-linked	27316	ENSG00000147274
SFMBT1	NA	SFMBT1	Scm-like with four mbt domains 1	51460	ENSG00000163935
EID3	NA	EID3	EP300 interacting inhibitor of differentiation 3	493861	ENSG00000255150
MATK	NA	MATK	megakaryocyte-associated tyrosine kinase	4145	ENSG00000007264
PER3	NA	PER3	period homolog 3 (Drosophila)	8863	ENSG00000049246
P2RX5	NA	P2RX5	purinergic receptor P2X, ligand-gated ion channel, 5	5026	ENSG00000257950,ENSG00000083454
ZNF419	NA	ZNF419	zinc finger protein 419	79744	ENSG00000105136
KLF7	NA	KLF7	Kruppel-like factor 7 (ubiquitous)	8609	ENSG00000118263
DOCK9	NA	DOCK9	dedicator of cytokinesis 9	23348	ENSG00000088387
ZNF548	NA	ZNF548	zinc finger protein 548	147694	ENSG00000188785
CD160	NA	CD160	CD160 molecule	11126	ENSG00000117281
NUP43	NA	NUP43	nucleoporin 43kDa	348995	ENSG00000120253
IL23A	NA	IL23A	interleukin 23, alpha subunit p19	51561	ENSG00000110944
S1PR1	NA	S1PR1	sphingosine-1-phosphate receptor 1	1901	ENSG00000170989
TMSB15B	NA	TMSB15B	thymosin beta 15B	286527	ENSG00000158427
SYTL2	NA	SYTL2	synaptotagmin-like 2	54843	ENSG00000137501
NELL2	NA	NELL2	NEL-like 2 (chicken)	4753	ENSG00000184613
ZKSCAN1	NA	ZKSCAN1	zinc finger with KRAB and SCAN domains 1	7586	ENSG00000106261
CASP8	NA	CASP8	caspase 8, apoptosis-related cysteine peptidase	841	ENSG00000064012
AFF3	NA	AFF3	AF4/FMR2 family, member 3	3899	ENSG00000144218
ATP6V0E2	NA	ATP6V0E2	ATPase, H+ transporting V0 subunit e2	155066	ENSG00000171130
SERPINF1	NA	SERPINF1	serpin peptidase inhibitor, clade F (alpha-2 antiplasmin, pigment epithelium derived factor), member 1	5176	ENSG00000132386
CDKN2AIP	NA	CDKN2AIP	CDKN2A interacting protein	55602	ENSG00000168564
S1PR5	NA	S1PR5	sphingosine-1-phosphate receptor 5	53637	ENSG00000180739
PTGER4	NA	PTGER4	prostaglandin E receptor 4 (subtype EP4)	5734	ENSG00000171522
UTRN	NA	UTRN	utrophin	7402	ENSG00000152818
ATP10A	NA	ATP10A	ATPase, class V, type 10A	57194	ENSG00000206190
PNN	NA	PNN	pinin, desmosome associated protein	5411	ENSG00000100941
ADM	NA	ADM	adrenomedullin	133	ENSG00000148926
ANPEP	NA	ANPEP	alanyl (membrane) aminopeptidase	290	ENSG00000166825
PPP2R5E	NA	PPP2R5E	protein phosphatase 2, regulatory subunit B', epsilon isoform	5529	ENSG00000154001
IKZF3	NA	IKZF3	IKAROS family zinc finger 3 (Aiolos)	22806	ENSG00000161405
PTGDR	NA	PTGDR	prostaglandin D2 receptor (DP)	5729	ENSG00000168229
FLT1	NA	FLT1	fms-related tyrosine kinase 1 (vascular endothelial growth factor/vascular permeability factor receptor)	2321	ENSG00000102755
SETD6	NA	SETD6	SET domain containing 6	79918	ENSG00000103037
POLH	NA	POLH	polymerase (DNA directed), eta	5429	ENSG00000170734
HMGA2	NA	HMGA2	high mobility group AT-hook 2	8091	ENSG00000149948
CARD11	NA	CARD11	caspase recruitment domain family, member 11	84433	ENSG00000198286
CCR7	NA	CCR7	chemokine (C-C motif) receptor 7	1236	ENSG00000126353
GPR56	NA	GPR56	G protein-coupled receptor 56	9289	ENSG00000205336
APBB1	NA	APBB1	amyloid beta (A4) precursor protein-binding, family B, member 1 (Fe65)	322	ENSG00000166313
ARL4C	NA	ARL4C	ADP-ribosylation factor-like 4C	10123	ENSG00000188042
TNFSF13B	NA	TNFSF13B	tumor necrosis factor (ligand) superfamily, member 13b	10673	ENSG00000102524
NFX1	NA	NFX1	nuclear transcription factor, X-box binding 1	4799	ENSG00000086102
KLRF1	NA	KLRF1	killer cell lectin-like receptor subfamily F, member 1	51348	ENSG00000150045
SPIB	NA	SPIB	Spi-B transcription factor (Spi-1/PU.1 related)	6689	ENSG00000142539
FOXP1	NA	FOXP1	forkhead box P1	27086	ENSG00000114861
ETS1	NA	ETS1	v-ets erythroblastosis virus E26 oncogene homolog 1 (avian)	2113	ENSG00000134954
F5	NA	F5	coagulation factor V (proaccelerin, labile factor)	2153	ENSG00000198734
MBNL1	NA	MBNL1	muscleblind-like splicing regulator 1	4154	ENSG00000152601
SIRPA	NA	SIRPA	signal-regulatory protein alpha	140885	ENSG00000198053
PRKCH	NA	PRKCH	protein kinase C, eta	5583	ENSG00000027075
TREM1	NA	TREM1	triggering receptor expressed on myeloid cells 1	54210	ENSG00000124731
RINT1	NA	RINT1	RAD50 interactor 1	60561	ENSG00000135249
PLEKHF1	NA	PLEKHF1	pleckstrin homology domain containing, family F (with FYVE domain) member 1	79156	ENSG00000166289
GPR18	NA	GPR18	G protein-coupled receptor 18	2841	ENSG00000125245
HSP90AA1	NA	HSP90AA1	heat shock protein 90kDa alpha (cytosolic), class A member 1	3320	ENSG00000080824
CELF1	NA	CELF1	CUGBP, Elav-like family member 1	10658	ENSG00000149187
FAIM	NA	FAIM	Fas apoptotic inhibitory molecule	55179	ENSG00000158234
RRAS2	NA	RRAS2	related RAS viral (r-ras) oncogene homolog 2	22800	ENSG00000133818
MAP3K1	NA	MAP3K1	mitogen-activated protein kinase kinase kinase 1, E3 ubiquitin protein ligase	4214	ENSG00000095015
ZFP64	NA	ZFP64	zinc finger protein 64 homolog (mouse)	55734	ENSG00000020256
RAB8B	NA	RAB8B	RAB8B, member RAS oncogene family	51762	ENSG00000166128
LRRN3	NA	LRRN3	leucine rich repeat neuronal 3	54674	ENSG00000173114
CCR2	NA	CCR2	chemokine (C-C motif) receptor 2	729230	ENSG00000121807
HIC1	NA	HIC1	hypermethylated in cancer 1	3090	ENSG00000177374
IL2RB	NA	IL2RB	interleukin 2 receptor, beta	3560	ENSG00000100385
PRMT2	NA	PRMT2	protein arginine methyltransferase 2	3275	ENSG00000160310
SKAP1	NA	SKAP1	src kinase associated phosphoprotein 1	8631	ENSG00000141293
RHOH	NA	RHOH	ras homolog family member H	399	ENSG00000168421
AKR1C3	NA	AKR1C3	aldo-keto reductase family 1, member C3 (3-alpha hydroxysteroid dehydrogenase, type II)	8644	ENSG00000196139
DIAPH1	NA	DIAPH1	diaphanous homolog 1 (Drosophila)	1729	ENSG00000131504
DGKE	NA	DGKE	diacylglycerol kinase, epsilon 64kDa	8526	ENSG00000153933
XAF1	NA	XAF1	XIAP associated factor 1	54739	ENSG00000132530
TXK	NA	TXK	TXK tyrosine kinase	7294	ENSG00000074966
LDLRAP1	NA	LDLRAP1	low density lipoprotein receptor adaptor protein 1	26119	ENSG00000157978
DSC2	NA	DSC2	desmocollin 2	1824	ENSG00000134755
IL7R	NA	IL7R	interleukin 7 receptor	3575	ENSG00000168685
NR1D2	NA	NR1D2	nuclear receptor subfamily 1, group D, member 2	9975	ENSG00000174738
ZAP70	NA	ZAP70	zeta-chain (TCR) associated protein kinase 70kDa	7535	ENSG00000115085
ZNF573	NA	ZNF573	zinc finger protein 573	126231	ENSG00000189144
RYK	NA	RYK	receptor-like tyrosine kinase	6259	ENSG00000163785
ZNF551	NA	ZNF551	zinc finger protein 551	90233	ENSG00000204519
FASLG	NA	FASLG	Fas ligand (TNF superfamily, member 6)	356	ENSG00000117560
biological process	regulation of B cell activation	GO:0050864
C=82;O=7;E=1.21;R=5.78;rawP=0.0002;adjP=0.0087
TBX21	NA	TBX21	T-box 21	30009	ENSG00000073861
BTLA	NA	BTLA	B and T lymphocyte associated	151888	ENSG00000186265
CARD11	NA	CARD11	caspase recruitment domain family, member 11	84433	ENSG00000198286
IKZF3	NA	IKZF3	IKAROS family zinc finger 3 (Aiolos)	22806	ENSG00000161405
CD27	NA	CD27	CD27 molecule	939	ENSG00000139193
TLR4	NA	TLR4	toll-like receptor 4	7099	ENSG00000136869
TNFSF13B	NA	TNFSF13B	tumor necrosis factor (ligand) superfamily, member 13b	10673	ENSG00000102524
biological process	B cell proliferation	GO:0042100
C=59;O=6;E=0.87;R=6.89;rawP=0.0002;adjP=0.0087
BTLA	NA	BTLA	B and T lymphocyte associated	151888	ENSG00000186265
CARD11	NA	CARD11	caspase recruitment domain family, member 11	84433	ENSG00000198286
IKZF3	NA	IKZF3	IKAROS family zinc finger 3 (Aiolos)	22806	ENSG00000161405
IL7R	NA	IL7R	interleukin 7 receptor	3575	ENSG00000168685
TLR4	NA	TLR4	toll-like receptor 4	7099	ENSG00000136869
TNFSF13B	NA	TNFSF13B	tumor necrosis factor (ligand) superfamily, member 13b	10673	ENSG00000102524
biological process	regulation of I-kappaB kinase/NF-kappaB cascade	GO:0043122
C=196;O=11;E=2.89;R=3.80;rawP=0.0002;adjP=0.0087
CARD11	NA	CARD11	caspase recruitment domain family, member 11	84433	ENSG00000198286
CXXC5	NA	CXXC5	CXXC finger protein 5	51523	ENSG00000171604
CCR7	NA	CCR7	chemokine (C-C motif) receptor 7	1236	ENSG00000126353
ZMYND11	NA	ZMYND11	zinc finger, MYND-type containing 11	10771	ENSG00000015171,ENSG00000259741
FASLG	NA	FASLG	Fas ligand (TNF superfamily, member 6)	356	ENSG00000117560
CD27	NA	CD27	CD27 molecule	939	ENSG00000139193
CASP8	NA	CASP8	caspase 8, apoptosis-related cysteine peptidase	841	ENSG00000064012
RHOH	NA	RHOH	ras homolog family member H	399	ENSG00000168421
TLR4	NA	TLR4	toll-like receptor 4	7099	ENSG00000136869
TRAF5	NA	TRAF5	TNF receptor-associated factor 5	7188	ENSG00000082512
IL23A	NA	IL23A	interleukin 23, alpha subunit p19	51561	ENSG00000110944
biological process	immune response-activating signal transduction	GO:0002757
C=235;O=12;E=3.47;R=3.46;rawP=0.0002;adjP=0.0087
PRKCH	NA	PRKCH	protein kinase C, eta	5583	ENSG00000027075
CARD11	NA	CARD11	caspase recruitment domain family, member 11	84433	ENSG00000198286
CCR7	NA	CCR7	chemokine (C-C motif) receptor 7	1236	ENSG00000126353
ZAP70	NA	ZAP70	zeta-chain (TCR) associated protein kinase 70kDa	7535	ENSG00000115085
PLEKHA1	NA	PLEKHA1	pleckstrin homology domain containing, family A (phosphoinositide binding specific) member 1	59338	ENSG00000107679
LY96	NA	LY96	lymphocyte antigen 96	23643	ENSG00000154589
CASP8	NA	CASP8	caspase 8, apoptosis-related cysteine peptidase	841	ENSG00000064012
SKAP1	NA	SKAP1	src kinase associated phosphoprotein 1	8631	ENSG00000141293
TLR4	NA	TLR4	toll-like receptor 4	7099	ENSG00000136869
TXK	NA	TXK	TXK tyrosine kinase	7294	ENSG00000074966
ITK	NA	ITK	IL2-inducible T-cell kinase	3702	ENSG00000113263
MAP3K1	NA	MAP3K1	mitogen-activated protein kinase kinase kinase 1, E3 ubiquitin protein ligase	4214	ENSG00000095015
biological process	regulation of alpha-beta T cell proliferation	GO:0046640
C=20;O=4;E=0.30;R=13.55;rawP=0.0002;adjP=0.0087
BTLA	NA	BTLA	B and T lymphocyte associated	151888	ENSG00000186265
IL23A	NA	IL23A	interleukin 23, alpha subunit p19	51561	ENSG00000110944
ZAP70	NA	ZAP70	zeta-chain (TCR) associated protein kinase 70kDa	7535	ENSG00000115085
CCR2	NA	CCR2	chemokine (C-C motif) receptor 2	729230	ENSG00000121807
biological process	regulation of biological process	GO:0050789
C=8132;O=145;E=120.06;R=1.21;rawP=0.0003;adjP=0.0114
ACSL1	NA	ACSL1	acyl-CoA synthetase long-chain family member 1	2180	ENSG00000151726
ZNF107	NA	ZNF107	zinc finger protein 107	51427	ENSG00000196247
IKZF2	NA	IKZF2	IKAROS family zinc finger 2 (Helios)	22807	ENSG00000030419
LTBP3	NA	LTBP3	latent transforming growth factor beta binding protein 3	4054	ENSG00000168056
KLRB1	NA	KLRB1	killer cell lectin-like receptor subfamily B, member 1	3820	ENSG00000111796
LBH	NA	LBH	limb bud and heart development homolog (mouse)	81606	ENSG00000213626
CCR6	NA	CCR6	chemokine (C-C motif) receptor 6	1235	ENSG00000112486
PASK	NA	PASK	PAS domain containing serine/threonine kinase	23178	ENSG00000115687
ZNF542	NA	ZNF542	zinc finger protein 542	147947	NULL
TLR4	NA	TLR4	toll-like receptor 4	7099	ENSG00000136869
MYBL1	NA	MYBL1	v-myb myeloblastosis viral oncogene homolog (avian)-like 1	4603	ENSG00000185697
TIAM1	NA	TIAM1	T-cell lymphoma invasion and metastasis 1	7074	ENSG00000156299
ZNF800	NA	ZNF800	zinc finger protein 800	168850	ENSG00000048405
PRKACB	NA	PRKACB	protein kinase, cAMP-dependent, catalytic, beta	5567	ENSG00000142875
DYRK2	NA	DYRK2	dual-specificity tyrosine-(Y)-phosphorylation regulated kinase 2	8445	ENSG00000127334
FAIM3	NA	FAIM3	Fas apoptotic inhibitory molecule 3	9214	ENSG00000162894
SH2D1B	NA	SH2D1B	SH2 domain containing 1B	117157	ENSG00000198574
CXXC5	NA	CXXC5	CXXC finger protein 5	51523	ENSG00000171604
LRRK2	NA	LRRK2	leucine-rich repeat kinase 2	120892	ENSG00000188906
CDA	NA	CDA	cytidine deaminase	978	ENSG00000158825
RASSF5	NA	RASSF5	Ras association (RalGDS/AF-6) domain family member 5	83593	ENSG00000136653
FEZ1	NA	FEZ1	fasciculation and elongation protein zeta 1 (zygin I)	9638	ENSG00000149557
PLEKHA1	NA	PLEKHA1	pleckstrin homology domain containing, family A (phosphoinositide binding specific) member 1	59338	ENSG00000107679
NEIL1	NA	NEIL1	nei endonuclease VIII-like 1 (E. coli)	79661	ENSG00000140398
KLF12	NA	KLF12	Kruppel-like factor 12	11278	ENSG00000118922
SLC25A4	NA	SLC25A4	solute carrier family 25 (mitochondrial carrier; adenine nucleotide translocator), member 4	291	ENSG00000151729
LY96	NA	LY96	lymphocyte antigen 96	23643	ENSG00000154589
TRAF4	NA	TRAF4	TNF receptor-associated factor 4	9618	ENSG00000076604
APBA2	NA	APBA2	amyloid beta (A4) precursor protein-binding, family A, member 2	321	ENSG00000034053
TRAF5	NA	TRAF5	TNF receptor-associated factor 5	7188	ENSG00000082512
SPOCK2	NA	SPOCK2	sparc/osteonectin, cwcv and kazal-like domains proteoglycan (testican) 2	9806	ENSG00000107742
GRAP	NA	GRAP	GRB2-related adaptor protein	10750	ENSG00000154016
ITGA6	NA	ITGA6	integrin, alpha 6	3655	ENSG00000091409
RASA2	NA	RASA2	RAS p21 protein activator 2	5922	ENSG00000155903
BBS4	NA	BBS4	Bardet-Biedl syndrome 4	585	ENSG00000140463
CD27	NA	CD27	CD27 molecule	939	ENSG00000139193
TGFBR2	NA	TGFBR2	transforming growth factor, beta receptor II (70/80kDa)	7048	ENSG00000163513
CLEC2D	NA	CLEC2D	C-type lectin domain family 2, member D	29121	ENSG00000069493
CLIC3	NA	CLIC3	chloride intracellular channel 3	9022	ENSG00000169583
ABLIM1	NA	ABLIM1	actin binding LIM protein 1	3983	ENSG00000099204
ZBTB38	NA	ZBTB38	zinc finger and BTB domain containing 38	253461	ENSG00000177311
SERPING1	NA	SERPING1	serpin peptidase inhibitor, clade G (C1 inhibitor), member 1	710	ENSG00000149131
RALGPS2	NA	RALGPS2	Ral GEF with PH domain and SH3 binding motif 2	55103	ENSG00000116191
TCF4	NA	TCF4	transcription factor 4	6925	ENSG00000196628
MYC	NA	MYC	v-myc myelocytomatosis viral oncogene homolog (avian)	4609	ENSG00000136997
ZFP82	NA	ZFP82	zinc finger protein 82 homolog (mouse)	284406	ENSG00000181007
TBX21	NA	TBX21	T-box 21	30009	ENSG00000073861
BTLA	NA	BTLA	B and T lymphocyte associated	151888	ENSG00000186265
PIK3IP1	NA	PIK3IP1	phosphoinositide-3-kinase interacting protein 1	113791	ENSG00000100100
YPEL1	NA	YPEL1	yippee-like 1 (Drosophila)	29799	ENSG00000100027
NCAM1	NA	NCAM1	neural cell adhesion molecule 1	4684	ENSG00000149294
PABPC1	NA	PABPC1	poly(A) binding protein, cytoplasmic 1	26986	ENSG00000070756
ITK	NA	ITK	IL2-inducible T-cell kinase	3702	ENSG00000113263
GTF2H3	NA	GTF2H3	general transcription factor IIH, polypeptide 3, 34kDa	2967	ENSG00000111358
BUB3	NA	BUB3	budding uninhibited by benzimidazoles 3 homolog (yeast)	9184	ENSG00000154473
EPS15	NA	EPS15	epidermal growth factor receptor pathway substrate 15	2060	ENSG00000085832
ZMYND11	NA	ZMYND11	zinc finger, MYND-type containing 11	10771	ENSG00000015171,ENSG00000259741
SCP2	NA	SCP2	sterol carrier protein 2	6342	ENSG00000116171
USP28	NA	USP28	ubiquitin specific peptidase 28	57646	ENSG00000048028
BLNK	NA	BLNK	B-cell linker	29760	ENSG00000095585
PHF6	NA	PHF6	PHD finger protein 6	84295	ENSG00000156531
KLRC1	NA	KLRC1	killer cell lectin-like receptor subfamily C, member 1	3821	ENSG00000134545
AP1AR	NA	AP1AR	adaptor-related protein complex 1 associated regulatory protein	55435	ENSG00000138660
PVRL2	NA	PVRL2	poliovirus receptor-related 2 (herpesvirus entry mediator B)	5819	ENSG00000130202
RBMX	NA	RBMX	RNA binding motif protein, X-linked	27316	ENSG00000147274
SFMBT1	NA	SFMBT1	Scm-like with four mbt domains 1	51460	ENSG00000163935
EID3	NA	EID3	EP300 interacting inhibitor of differentiation 3	493861	ENSG00000255150
PER3	NA	PER3	period homolog 3 (Drosophila)	8863	ENSG00000049246
MATK	NA	MATK	megakaryocyte-associated tyrosine kinase	4145	ENSG00000007264
P2RX5	NA	P2RX5	purinergic receptor P2X, ligand-gated ion channel, 5	5026	ENSG00000257950,ENSG00000083454
ZNF419	NA	ZNF419	zinc finger protein 419	79744	ENSG00000105136
KLF7	NA	KLF7	Kruppel-like factor 7 (ubiquitous)	8609	ENSG00000118263
ZNF548	NA	ZNF548	zinc finger protein 548	147694	ENSG00000188785
CD160	NA	CD160	CD160 molecule	11126	ENSG00000117281
NUP43	NA	NUP43	nucleoporin 43kDa	348995	ENSG00000120253
IL23A	NA	IL23A	interleukin 23, alpha subunit p19	51561	ENSG00000110944
S1PR1	NA	S1PR1	sphingosine-1-phosphate receptor 1	1901	ENSG00000170989
TMSB15B	NA	TMSB15B	thymosin beta 15B	286527	ENSG00000158427
SYTL2	NA	SYTL2	synaptotagmin-like 2	54843	ENSG00000137501
NELL2	NA	NELL2	NEL-like 2 (chicken)	4753	ENSG00000184613
ZKSCAN1	NA	ZKSCAN1	zinc finger with KRAB and SCAN domains 1	7586	ENSG00000106261
CASP8	NA	CASP8	caspase 8, apoptosis-related cysteine peptidase	841	ENSG00000064012
AFF3	NA	AFF3	AF4/FMR2 family, member 3	3899	ENSG00000144218
ATP6V0E2	NA	ATP6V0E2	ATPase, H+ transporting V0 subunit e2	155066	ENSG00000171130
SERPINF1	NA	SERPINF1	serpin peptidase inhibitor, clade F (alpha-2 antiplasmin, pigment epithelium derived factor), member 1	5176	ENSG00000132386
CDKN2AIP	NA	CDKN2AIP	CDKN2A interacting protein	55602	ENSG00000168564
S1PR5	NA	S1PR5	sphingosine-1-phosphate receptor 5	53637	ENSG00000180739
PTGER4	NA	PTGER4	prostaglandin E receptor 4 (subtype EP4)	5734	ENSG00000171522
UTRN	NA	UTRN	utrophin	7402	ENSG00000152818
ATP10A	NA	ATP10A	ATPase, class V, type 10A	57194	ENSG00000206190
PNN	NA	PNN	pinin, desmosome associated protein	5411	ENSG00000100941
ADM	NA	ADM	adrenomedullin	133	ENSG00000148926
ANPEP	NA	ANPEP	alanyl (membrane) aminopeptidase	290	ENSG00000166825
PPP2R5E	NA	PPP2R5E	protein phosphatase 2, regulatory subunit B', epsilon isoform	5529	ENSG00000154001
IKZF3	NA	IKZF3	IKAROS family zinc finger 3 (Aiolos)	22806	ENSG00000161405
PTGDR	NA	PTGDR	prostaglandin D2 receptor (DP)	5729	ENSG00000168229
FLT1	NA	FLT1	fms-related tyrosine kinase 1 (vascular endothelial growth factor/vascular permeability factor receptor)	2321	ENSG00000102755
SETD6	NA	SETD6	SET domain containing 6	79918	ENSG00000103037
POLH	NA	POLH	polymerase (DNA directed), eta	5429	ENSG00000170734
HMGA2	NA	HMGA2	high mobility group AT-hook 2	8091	ENSG00000149948
CARD11	NA	CARD11	caspase recruitment domain family, member 11	84433	ENSG00000198286
CCR7	NA	CCR7	chemokine (C-C motif) receptor 7	1236	ENSG00000126353
GPR56	NA	GPR56	G protein-coupled receptor 56	9289	ENSG00000205336
APBB1	NA	APBB1	amyloid beta (A4) precursor protein-binding, family B, member 1 (Fe65)	322	ENSG00000166313
ARL4C	NA	ARL4C	ADP-ribosylation factor-like 4C	10123	ENSG00000188042
TNFSF13B	NA	TNFSF13B	tumor necrosis factor (ligand) superfamily, member 13b	10673	ENSG00000102524
NFX1	NA	NFX1	nuclear transcription factor, X-box binding 1	4799	ENSG00000086102
KLRF1	NA	KLRF1	killer cell lectin-like receptor subfamily F, member 1	51348	ENSG00000150045
SPIB	NA	SPIB	Spi-B transcription factor (Spi-1/PU.1 related)	6689	ENSG00000142539
FOXP1	NA	FOXP1	forkhead box P1	27086	ENSG00000114861
ETS1	NA	ETS1	v-ets erythroblastosis virus E26 oncogene homolog 1 (avian)	2113	ENSG00000134954
MBNL1	NA	MBNL1	muscleblind-like splicing regulator 1	4154	ENSG00000152601
PRKCH	NA	PRKCH	protein kinase C, eta	5583	ENSG00000027075
TREM1	NA	TREM1	triggering receptor expressed on myeloid cells 1	54210	ENSG00000124731
RINT1	NA	RINT1	RAD50 interactor 1	60561	ENSG00000135249
PLEKHF1	NA	PLEKHF1	pleckstrin homology domain containing, family F (with FYVE domain) member 1	79156	ENSG00000166289
GPR18	NA	GPR18	G protein-coupled receptor 18	2841	ENSG00000125245
HSP90AA1	NA	HSP90AA1	heat shock protein 90kDa alpha (cytosolic), class A member 1	3320	ENSG00000080824
CELF1	NA	CELF1	CUGBP, Elav-like family member 1	10658	ENSG00000149187
FAIM	NA	FAIM	Fas apoptotic inhibitory molecule	55179	ENSG00000158234
RRAS2	NA	RRAS2	related RAS viral (r-ras) oncogene homolog 2	22800	ENSG00000133818
MAP3K1	NA	MAP3K1	mitogen-activated protein kinase kinase kinase 1, E3 ubiquitin protein ligase	4214	ENSG00000095015
ZFP64	NA	ZFP64	zinc finger protein 64 homolog (mouse)	55734	ENSG00000020256
RAB8B	NA	RAB8B	RAB8B, member RAS oncogene family	51762	ENSG00000166128
LRRN3	NA	LRRN3	leucine rich repeat neuronal 3	54674	ENSG00000173114
CCR2	NA	CCR2	chemokine (C-C motif) receptor 2	729230	ENSG00000121807
HIC1	NA	HIC1	hypermethylated in cancer 1	3090	ENSG00000177374
PRMT2	NA	PRMT2	protein arginine methyltransferase 2	3275	ENSG00000160310
IL2RB	NA	IL2RB	interleukin 2 receptor, beta	3560	ENSG00000100385
SKAP1	NA	SKAP1	src kinase associated phosphoprotein 1	8631	ENSG00000141293
RHOH	NA	RHOH	ras homolog family member H	399	ENSG00000168421
AKR1C3	NA	AKR1C3	aldo-keto reductase family 1, member C3 (3-alpha hydroxysteroid dehydrogenase, type II)	8644	ENSG00000196139
DIAPH1	NA	DIAPH1	diaphanous homolog 1 (Drosophila)	1729	ENSG00000131504
DGKE	NA	DGKE	diacylglycerol kinase, epsilon 64kDa	8526	ENSG00000153933
XAF1	NA	XAF1	XIAP associated factor 1	54739	ENSG00000132530
TXK	NA	TXK	TXK tyrosine kinase	7294	ENSG00000074966
LDLRAP1	NA	LDLRAP1	low density lipoprotein receptor adaptor protein 1	26119	ENSG00000157978
DSC2	NA	DSC2	desmocollin 2	1824	ENSG00000134755
IL7R	NA	IL7R	interleukin 7 receptor	3575	ENSG00000168685
NR1D2	NA	NR1D2	nuclear receptor subfamily 1, group D, member 2	9975	ENSG00000174738
ZAP70	NA	ZAP70	zeta-chain (TCR) associated protein kinase 70kDa	7535	ENSG00000115085
ZNF573	NA	ZNF573	zinc finger protein 573	126231	ENSG00000189144
RYK	NA	RYK	receptor-like tyrosine kinase	6259	ENSG00000163785
ZNF551	NA	ZNF551	zinc finger protein 551	90233	ENSG00000204519
FASLG	NA	FASLG	Fas ligand (TNF superfamily, member 6)	356	ENSG00000117560
biological process	alpha-beta T cell proliferation	GO:0046633
C=23;O=4;E=0.34;R=11.78;rawP=0.0003;adjP=0.0114
BTLA	NA	BTLA	B and T lymphocyte associated	151888	ENSG00000186265
IL23A	NA	IL23A	interleukin 23, alpha subunit p19	51561	ENSG00000110944
ZAP70	NA	ZAP70	zeta-chain (TCR) associated protein kinase 70kDa	7535	ENSG00000115085
CCR2	NA	CCR2	chemokine (C-C motif) receptor 2	729230	ENSG00000121807
biological process	immune response-regulating cell surface receptor signaling pathway	GO:0002768
C=142;O=9;E=2.10;R=4.29;rawP=0.0003;adjP=0.0114
PRKCH	NA	PRKCH	protein kinase C, eta	5583	ENSG00000027075
CARD11	NA	CARD11	caspase recruitment domain family, member 11	84433	ENSG00000198286
CCR7	NA	CCR7	chemokine (C-C motif) receptor 7	1236	ENSG00000126353
ZAP70	NA	ZAP70	zeta-chain (TCR) associated protein kinase 70kDa	7535	ENSG00000115085
BTLA	NA	BTLA	B and T lymphocyte associated	151888	ENSG00000186265
PLEKHA1	NA	PLEKHA1	pleckstrin homology domain containing, family A (phosphoinositide binding specific) member 1	59338	ENSG00000107679
SKAP1	NA	SKAP1	src kinase associated phosphoprotein 1	8631	ENSG00000141293
ITK	NA	ITK	IL2-inducible T-cell kinase	3702	ENSG00000113263
TXK	NA	TXK	TXK tyrosine kinase	7294	ENSG00000074966
biological process	positive regulation of cellular process	GO:0048522
C=3113;O=68;E=45.96;R=1.48;rawP=0.0003;adjP=0.0114
ACSL1	NA	ACSL1	acyl-CoA synthetase long-chain family member 1	2180	ENSG00000151726
S1PR1	NA	S1PR1	sphingosine-1-phosphate receptor 1	1901	ENSG00000170989
IL23A	NA	IL23A	interleukin 23, alpha subunit p19	51561	ENSG00000110944
IKZF2	NA	IKZF2	IKAROS family zinc finger 2 (Helios)	22807	ENSG00000030419
LBH	NA	LBH	limb bud and heart development homolog (mouse)	81606	ENSG00000213626
PASK	NA	PASK	PAS domain containing serine/threonine kinase	23178	ENSG00000115687
CASP8	NA	CASP8	caspase 8, apoptosis-related cysteine peptidase	841	ENSG00000064012
TIAM1	NA	TIAM1	T-cell lymphoma invasion and metastasis 1	7074	ENSG00000156299
MYBL1	NA	MYBL1	v-myb myeloblastosis viral oncogene homolog (avian)-like 1	4603	ENSG00000185697
TLR4	NA	TLR4	toll-like receptor 4	7099	ENSG00000136869
PRKACB	NA	PRKACB	protein kinase, cAMP-dependent, catalytic, beta	5567	ENSG00000142875
DYRK2	NA	DYRK2	dual-specificity tyrosine-(Y)-phosphorylation regulated kinase 2	8445	ENSG00000127334
SERPINF1	NA	SERPINF1	serpin peptidase inhibitor, clade F (alpha-2 antiplasmin, pigment epithelium derived factor), member 1	5176	ENSG00000132386
CDKN2AIP	NA	CDKN2AIP	CDKN2A interacting protein	55602	ENSG00000168564
CXXC5	NA	CXXC5	CXXC finger protein 5	51523	ENSG00000171604
LRRK2	NA	LRRK2	leucine-rich repeat kinase 2	120892	ENSG00000188906
UTRN	NA	UTRN	utrophin	7402	ENSG00000152818
PTGER4	NA	PTGER4	prostaglandin E receptor 4 (subtype EP4)	5734	ENSG00000171522
FEZ1	NA	FEZ1	fasciculation and elongation protein zeta 1 (zygin I)	9638	ENSG00000149557
ADM	NA	ADM	adrenomedullin	133	ENSG00000148926
KLF12	NA	KLF12	Kruppel-like factor 12	11278	ENSG00000118922
FLT1	NA	FLT1	fms-related tyrosine kinase 1 (vascular endothelial growth factor/vascular permeability factor receptor)	2321	ENSG00000102755
TRAF5	NA	TRAF5	TNF receptor-associated factor 5	7188	ENSG00000082512
TRAF4	NA	TRAF4	TNF receptor-associated factor 4	9618	ENSG00000076604
SPOCK2	NA	SPOCK2	sparc/osteonectin, cwcv and kazal-like domains proteoglycan (testican) 2	9806	ENSG00000107742
HMGA2	NA	HMGA2	high mobility group AT-hook 2	8091	ENSG00000149948
CARD11	NA	CARD11	caspase recruitment domain family, member 11	84433	ENSG00000198286
CCR7	NA	CCR7	chemokine (C-C motif) receptor 7	1236	ENSG00000126353
ITGA6	NA	ITGA6	integrin, alpha 6	3655	ENSG00000091409
BBS4	NA	BBS4	Bardet-Biedl syndrome 4	585	ENSG00000140463
APBB1	NA	APBB1	amyloid beta (A4) precursor protein-binding, family B, member 1 (Fe65)	322	ENSG00000166313
TNFSF13B	NA	TNFSF13B	tumor necrosis factor (ligand) superfamily, member 13b	10673	ENSG00000102524
CD27	NA	CD27	CD27 molecule	939	ENSG00000139193
TGFBR2	NA	TGFBR2	transforming growth factor, beta receptor II (70/80kDa)	7048	ENSG00000163513
FOXP1	NA	FOXP1	forkhead box P1	27086	ENSG00000114861
ETS1	NA	ETS1	v-ets erythroblastosis virus E26 oncogene homolog 1 (avian)	2113	ENSG00000134954
PRKCH	NA	PRKCH	protein kinase C, eta	5583	ENSG00000027075
ABLIM1	NA	ABLIM1	actin binding LIM protein 1	3983	ENSG00000099204
ZBTB38	NA	ZBTB38	zinc finger and BTB domain containing 38	253461	ENSG00000177311
TCF4	NA	TCF4	transcription factor 4	6925	ENSG00000196628
MYC	NA	MYC	v-myc myelocytomatosis viral oncogene homolog (avian)	4609	ENSG00000136997
TBX21	NA	TBX21	T-box 21	30009	ENSG00000073861
PLEKHF1	NA	PLEKHF1	pleckstrin homology domain containing, family F (with FYVE domain) member 1	79156	ENSG00000166289
BTLA	NA	BTLA	B and T lymphocyte associated	151888	ENSG00000186265
HSP90AA1	NA	HSP90AA1	heat shock protein 90kDa alpha (cytosolic), class A member 1	3320	ENSG00000080824
NCAM1	NA	NCAM1	neural cell adhesion molecule 1	4684	ENSG00000149294
RRAS2	NA	RRAS2	related RAS viral (r-ras) oncogene homolog 2	22800	ENSG00000133818
PABPC1	NA	PABPC1	poly(A) binding protein, cytoplasmic 1	26986	ENSG00000070756
MAP3K1	NA	MAP3K1	mitogen-activated protein kinase kinase kinase 1, E3 ubiquitin protein ligase	4214	ENSG00000095015
GTF2H3	NA	GTF2H3	general transcription factor IIH, polypeptide 3, 34kDa	2967	ENSG00000111358
RAB8B	NA	RAB8B	RAB8B, member RAS oncogene family	51762	ENSG00000166128
LRRN3	NA	LRRN3	leucine rich repeat neuronal 3	54674	ENSG00000173114
CCR2	NA	CCR2	chemokine (C-C motif) receptor 2	729230	ENSG00000121807
HIC1	NA	HIC1	hypermethylated in cancer 1	3090	ENSG00000177374
PRMT2	NA	PRMT2	protein arginine methyltransferase 2	3275	ENSG00000160310
AKR1C3	NA	AKR1C3	aldo-keto reductase family 1, member C3 (3-alpha hydroxysteroid dehydrogenase, type II)	8644	ENSG00000196139
SKAP1	NA	SKAP1	src kinase associated phosphoprotein 1	8631	ENSG00000141293
TXK	NA	TXK	TXK tyrosine kinase	7294	ENSG00000074966
LDLRAP1	NA	LDLRAP1	low density lipoprotein receptor adaptor protein 1	26119	ENSG00000157978
PVRL2	NA	PVRL2	poliovirus receptor-related 2 (herpesvirus entry mediator B)	5819	ENSG00000130202
IL7R	NA	IL7R	interleukin 7 receptor	3575	ENSG00000168685
ZAP70	NA	ZAP70	zeta-chain (TCR) associated protein kinase 70kDa	7535	ENSG00000115085
RBMX	NA	RBMX	RNA binding motif protein, X-linked	27316	ENSG00000147274
RYK	NA	RYK	receptor-like tyrosine kinase	6259	ENSG00000163785
FASLG	NA	FASLG	Fas ligand (TNF superfamily, member 6)	356	ENSG00000117560
MATK	NA	MATK	megakaryocyte-associated tyrosine kinase	4145	ENSG00000007264
P2RX5	NA	P2RX5	purinergic receptor P2X, ligand-gated ion channel, 5	5026	ENSG00000257950,ENSG00000083454
KLF7	NA	KLF7	Kruppel-like factor 7 (ubiquitous)	8609	ENSG00000118263
biological process	cell surface receptor signaling pathway	GO:0007166
C=2325;O=54;E=34.33;R=1.57;rawP=0.0003;adjP=0.0114
CARD11	NA	CARD11	caspase recruitment domain family, member 11	84433	ENSG00000198286
ACSL1	NA	ACSL1	acyl-CoA synthetase long-chain family member 1	2180	ENSG00000151726
GPR56	NA	GPR56	G protein-coupled receptor 56	9289	ENSG00000205336
CCR7	NA	CCR7	chemokine (C-C motif) receptor 7	1236	ENSG00000126353
CD160	NA	CD160	CD160 molecule	11126	ENSG00000117281
ITGA6	NA	ITGA6	integrin, alpha 6	3655	ENSG00000091409
BBS4	NA	BBS4	Bardet-Biedl syndrome 4	585	ENSG00000140463
NUP43	NA	NUP43	nucleoporin 43kDa	348995	ENSG00000120253
KLRF1	NA	KLRF1	killer cell lectin-like receptor subfamily F, member 1	51348	ENSG00000150045
CD27	NA	CD27	CD27 molecule	939	ENSG00000139193
S1PR1	NA	S1PR1	sphingosine-1-phosphate receptor 1	1901	ENSG00000170989
TGFBR2	NA	TGFBR2	transforming growth factor, beta receptor II (70/80kDa)	7048	ENSG00000163513
LTBP3	NA	LTBP3	latent transforming growth factor beta binding protein 3	4054	ENSG00000168056
CLEC2D	NA	CLEC2D	C-type lectin domain family 2, member D	29121	ENSG00000069493
KLRB1	NA	KLRB1	killer cell lectin-like receptor subfamily B, member 1	3820	ENSG00000111796
PRKCH	NA	PRKCH	protein kinase C, eta	5583	ENSG00000027075
CCR6	NA	CCR6	chemokine (C-C motif) receptor 6	1235	ENSG00000112486
MYC	NA	MYC	v-myc myelocytomatosis viral oncogene homolog (avian)	4609	ENSG00000136997
GPR18	NA	GPR18	G protein-coupled receptor 18	2841	ENSG00000125245
BTLA	NA	BTLA	B and T lymphocyte associated	151888	ENSG00000186265
CASP8	NA	CASP8	caspase 8, apoptosis-related cysteine peptidase	841	ENSG00000064012
NCAM1	NA	NCAM1	neural cell adhesion molecule 1	4684	ENSG00000149294
TIAM1	NA	TIAM1	T-cell lymphoma invasion and metastasis 1	7074	ENSG00000156299
TLR4	NA	TLR4	toll-like receptor 4	7099	ENSG00000136869
ATP6V0E2	NA	ATP6V0E2	ATPase, H+ transporting V0 subunit e2	155066	ENSG00000171130
PRKACB	NA	PRKACB	protein kinase, cAMP-dependent, catalytic, beta	5567	ENSG00000142875
MAP3K1	NA	MAP3K1	mitogen-activated protein kinase kinase kinase 1, E3 ubiquitin protein ligase	4214	ENSG00000095015
ITK	NA	ITK	IL2-inducible T-cell kinase	3702	ENSG00000113263
DYRK2	NA	DYRK2	dual-specificity tyrosine-(Y)-phosphorylation regulated kinase 2	8445	ENSG00000127334
EPS15	NA	EPS15	epidermal growth factor receptor pathway substrate 15	2060	ENSG00000085832
ZMYND11	NA	ZMYND11	zinc finger, MYND-type containing 11	10771	ENSG00000015171,ENSG00000259741
LRRK2	NA	LRRK2	leucine-rich repeat kinase 2	120892	ENSG00000188906
CCR2	NA	CCR2	chemokine (C-C motif) receptor 2	729230	ENSG00000121807
CDA	NA	CDA	cytidine deaminase	978	ENSG00000158825
PTGER4	NA	PTGER4	prostaglandin E receptor 4 (subtype EP4)	5734	ENSG00000171522
HIC1	NA	HIC1	hypermethylated in cancer 1	3090	ENSG00000177374
PLEKHA1	NA	PLEKHA1	pleckstrin homology domain containing, family A (phosphoinositide binding specific) member 1	59338	ENSG00000107679
IL2RB	NA	IL2RB	interleukin 2 receptor, beta	3560	ENSG00000100385
SKAP1	NA	SKAP1	src kinase associated phosphoprotein 1	8631	ENSG00000141293
AKR1C3	NA	AKR1C3	aldo-keto reductase family 1, member C3 (3-alpha hydroxysteroid dehydrogenase, type II)	8644	ENSG00000196139
BLNK	NA	BLNK	B-cell linker	29760	ENSG00000095585
DGKE	NA	DGKE	diacylglycerol kinase, epsilon 64kDa	8526	ENSG00000153933
XAF1	NA	XAF1	XIAP associated factor 1	54739	ENSG00000132530
ADM	NA	ADM	adrenomedullin	133	ENSG00000148926
TXK	NA	TXK	TXK tyrosine kinase	7294	ENSG00000074966
KLRC1	NA	KLRC1	killer cell lectin-like receptor subfamily C, member 1	3821	ENSG00000134545
PTGDR	NA	PTGDR	prostaglandin D2 receptor (DP)	5729	ENSG00000168229
IL7R	NA	IL7R	interleukin 7 receptor	3575	ENSG00000168685
ZAP70	NA	ZAP70	zeta-chain (TCR) associated protein kinase 70kDa	7535	ENSG00000115085
FLT1	NA	FLT1	fms-related tyrosine kinase 1 (vascular endothelial growth factor/vascular permeability factor receptor)	2321	ENSG00000102755
RYK	NA	RYK	receptor-like tyrosine kinase	6259	ENSG00000163785
FASLG	NA	FASLG	Fas ligand (TNF superfamily, member 6)	356	ENSG00000117560
LY96	NA	LY96	lymphocyte antigen 96	23643	ENSG00000154589
P2RX5	NA	P2RX5	purinergic receptor P2X, ligand-gated ion channel, 5	5026	ENSG00000257950,ENSG00000083454
molecular function	prostanoid receptor activity	GO:0004954
C=12;O=3;E=0.17;R=18.11;rawP=0.0005;adjP=0.0318
PTGDR	NA	PTGDR	prostaglandin D2 receptor (DP)	5729	ENSG00000168229
AKR1C3	NA	AKR1C3	aldo-keto reductase family 1, member C3 (3-alpha hydroxysteroid dehydrogenase, type II)	8644	ENSG00000196139
PTGER4	NA	PTGER4	prostaglandin E receptor 4 (subtype EP4)	5734	ENSG00000171522
molecular function	C-C chemokine receptor activity	GO:0016493
C=12;O=3;E=0.17;R=18.11;rawP=0.0005;adjP=0.0318
CCR6	NA	CCR6	chemokine (C-C motif) receptor 6	1235	ENSG00000112486
CCR7	NA	CCR7	chemokine (C-C motif) receptor 7	1236	ENSG00000126353
CCR2	NA	CCR2	chemokine (C-C motif) receptor 2	729230	ENSG00000121807
molecular function	prostaglandin receptor activity	GO:0004955
C=11;O=3;E=0.15;R=19.76;rawP=0.0004;adjP=0.0318
PTGDR	NA	PTGDR	prostaglandin D2 receptor (DP)	5729	ENSG00000168229
AKR1C3	NA	AKR1C3	aldo-keto reductase family 1, member C3 (3-alpha hydroxysteroid dehydrogenase, type II)	8644	ENSG00000196139
PTGER4	NA	PTGER4	prostaglandin E receptor 4 (subtype EP4)	5734	ENSG00000171522
molecular function	icosanoid receptor activity	GO:0004953
C=12;O=3;E=0.17;R=18.11;rawP=0.0005;adjP=0.0318
PTGDR	NA	PTGDR	prostaglandin D2 receptor (DP)	5729	ENSG00000168229
AKR1C3	NA	AKR1C3	aldo-keto reductase family 1, member C3 (3-alpha hydroxysteroid dehydrogenase, type II)	8644	ENSG00000196139
PTGER4	NA	PTGER4	prostaglandin E receptor 4 (subtype EP4)	5734	ENSG00000171522
cellular component	plasma membrane	GO:0005886
C=4289;O=90;E=58.35;R=1.54;rawP=2.79e-06;adjP=0.0003
ACSL1	NA	ACSL1	acyl-CoA synthetase long-chain family member 1	2180	ENSG00000151726
CD160	NA	CD160	CD160 molecule	11126	ENSG00000117281
AQP9	NA	AQP9	aquaporin 9	366	ENSG00000103569
S1PR1	NA	S1PR1	sphingosine-1-phosphate receptor 1	1901	ENSG00000170989
SYTL2	NA	SYTL2	synaptotagmin-like 2	54843	ENSG00000137501
KLRB1	NA	KLRB1	killer cell lectin-like receptor subfamily B, member 1	3820	ENSG00000111796
CCR6	NA	CCR6	chemokine (C-C motif) receptor 6	1235	ENSG00000112486
CASP8	NA	CASP8	caspase 8, apoptosis-related cysteine peptidase	841	ENSG00000064012
TIAM1	NA	TIAM1	T-cell lymphoma invasion and metastasis 1	7074	ENSG00000156299
TLR4	NA	TLR4	toll-like receptor 4	7099	ENSG00000136869
PRKACB	NA	PRKACB	protein kinase, cAMP-dependent, catalytic, beta	5567	ENSG00000142875
S1PR5	NA	S1PR5	sphingosine-1-phosphate receptor 5	53637	ENSG00000180739
FCRL3	NA	FCRL3	Fc receptor-like 3	115352	ENSG00000160856
SLC38A1	NA	SLC38A1	solute carrier family 38, member 1	81539	ENSG00000111371
LRRK2	NA	LRRK2	leucine-rich repeat kinase 2	120892	ENSG00000188906
UTRN	NA	UTRN	utrophin	7402	ENSG00000152818
PTGER4	NA	PTGER4	prostaglandin E receptor 4 (subtype EP4)	5734	ENSG00000171522
ATP10A	NA	ATP10A	ATPase, class V, type 10A	57194	ENSG00000206190
FEZ1	NA	FEZ1	fasciculation and elongation protein zeta 1 (zygin I)	9638	ENSG00000149557
PNN	NA	PNN	pinin, desmosome associated protein	5411	ENSG00000100941
PLEKHA1	NA	PLEKHA1	pleckstrin homology domain containing, family A (phosphoinositide binding specific) member 1	59338	ENSG00000107679
ATP8B2	NA	ATP8B2	ATPase, aminophospholipid transporter, class I, type 8B, member 2	57198	ENSG00000143515
P2RY10	NA	P2RY10	purinergic receptor P2Y, G-protein coupled, 10	27334	ENSG00000078589
MS4A1	NA	MS4A1	membrane-spanning 4-domains, subfamily A, member 1	931	ENSG00000156738
ANPEP	NA	ANPEP	alanyl (membrane) aminopeptidase	290	ENSG00000166825
ADAM28	NA	ADAM28	ADAM metallopeptidase domain 28	10863	ENSG00000042980
IKZF3	NA	IKZF3	IKAROS family zinc finger 3 (Aiolos)	22806	ENSG00000161405
PTGDR	NA	PTGDR	prostaglandin D2 receptor (DP)	5729	ENSG00000168229
SLC25A4	NA	SLC25A4	solute carrier family 25 (mitochondrial carrier; adenine nucleotide translocator), member 4	291	ENSG00000151729
FLT1	NA	FLT1	fms-related tyrosine kinase 1 (vascular endothelial growth factor/vascular permeability factor receptor)	2321	ENSG00000102755
PTPRS	NA	PTPRS	protein tyrosine phosphatase, receptor type, S	5802	ENSG00000105426
HS3ST3B1	NA	HS3ST3B1	heparan sulfate (glucosamine) 3-O-sulfotransferase 3B1	9953	ENSG00000125430
LY96	NA	LY96	lymphocyte antigen 96	23643	ENSG00000154589
APBA2	NA	APBA2	amyloid beta (A4) precursor protein-binding, family A, member 2	321	ENSG00000034053
TRAF4	NA	TRAF4	TNF receptor-associated factor 4	9618	ENSG00000076604
TRAF5	NA	TRAF5	TNF receptor-associated factor 5	7188	ENSG00000082512
CARD11	NA	CARD11	caspase recruitment domain family, member 11	84433	ENSG00000198286
FCRL2	NA	FCRL2	Fc receptor-like 2	79368	ENSG00000132704
CCR7	NA	CCR7	chemokine (C-C motif) receptor 7	1236	ENSG00000126353
GPR56	NA	GPR56	G protein-coupled receptor 56	9289	ENSG00000205336
ITGA6	NA	ITGA6	integrin, alpha 6	3655	ENSG00000091409
RASA2	NA	RASA2	RAS p21 protein activator 2	5922	ENSG00000155903
BBS4	NA	BBS4	Bardet-Biedl syndrome 4	585	ENSG00000140463
APBB1	NA	APBB1	amyloid beta (A4) precursor protein-binding, family B, member 1 (Fe65)	322	ENSG00000166313
ARL4C	NA	ARL4C	ADP-ribosylation factor-like 4C	10123	ENSG00000188042
TNFSF13B	NA	TNFSF13B	tumor necrosis factor (ligand) superfamily, member 13b	10673	ENSG00000102524
CD27	NA	CD27	CD27 molecule	939	ENSG00000139193
KLRF1	NA	KLRF1	killer cell lectin-like receptor subfamily F, member 1	51348	ENSG00000150045
TGFBR2	NA	TGFBR2	transforming growth factor, beta receptor II (70/80kDa)	7048	ENSG00000163513
F5	NA	F5	coagulation factor V (proaccelerin, labile factor)	2153	ENSG00000198734
SIRPA	NA	SIRPA	signal-regulatory protein alpha	140885	ENSG00000198053
FCRL1	NA	FCRL1	Fc receptor-like 1	115350	ENSG00000163534
CLEC2D	NA	CLEC2D	C-type lectin domain family 2, member D	29121	ENSG00000069493
PRKCH	NA	PRKCH	protein kinase C, eta	5583	ENSG00000027075
TREM1	NA	TREM1	triggering receptor expressed on myeloid cells 1	54210	ENSG00000124731
RALGPS2	NA	RALGPS2	Ral GEF with PH domain and SH3 binding motif 2	55103	ENSG00000116191
VAMP5	NA	VAMP5	vesicle-associated membrane protein 5 (myobrevin)	10791	ENSG00000168899
GPR18	NA	GPR18	G protein-coupled receptor 18	2841	ENSG00000125245
BTLA	NA	BTLA	B and T lymphocyte associated	151888	ENSG00000186265
HSP90AA1	NA	HSP90AA1	heat shock protein 90kDa alpha (cytosolic), class A member 1	3320	ENSG00000080824
NCAM1	NA	NCAM1	neural cell adhesion molecule 1	4684	ENSG00000149294
PTPRCAP	NA	PTPRCAP	protein tyrosine phosphatase, receptor type, C-associated protein	5790	ENSG00000213402
RRAS2	NA	RRAS2	related RAS viral (r-ras) oncogene homolog 2	22800	ENSG00000133818
PRF1	NA	PRF1	perforin 1 (pore forming protein)	5551	ENSG00000180644
KLHL7	NA	KLHL7	kelch-like 7 (Drosophila)	55975	ENSG00000122550
RAB8B	NA	RAB8B	RAB8B, member RAS oncogene family	51762	ENSG00000166128
EPS15	NA	EPS15	epidermal growth factor receptor pathway substrate 15	2060	ENSG00000085832
LRRN3	NA	LRRN3	leucine rich repeat neuronal 3	54674	ENSG00000173114
CCR2	NA	CCR2	chemokine (C-C motif) receptor 2	729230	ENSG00000121807
SH3YL1	NA	SH3YL1	SH3 domain containing, Ysc84-like 1 (S. cerevisiae)	26751	ENSG00000035115
IL2RB	NA	IL2RB	interleukin 2 receptor, beta	3560	ENSG00000100385
SKAP1	NA	SKAP1	src kinase associated phosphoprotein 1	8631	ENSG00000141293
RHOH	NA	RHOH	ras homolog family member H	399	ENSG00000168421
DIAPH1	NA	DIAPH1	diaphanous homolog 1 (Drosophila)	1729	ENSG00000131504
BLNK	NA	BLNK	B-cell linker	29760	ENSG00000095585
DGKE	NA	DGKE	diacylglycerol kinase, epsilon 64kDa	8526	ENSG00000153933
NMT2	NA	NMT2	N-myristoyltransferase 2	9397	ENSG00000152465
TMIGD2	NA	TMIGD2	transmembrane and immunoglobulin domain containing 2	126259	ENSG00000167664
TXK	NA	TXK	TXK tyrosine kinase	7294	ENSG00000074966
KLRC1	NA	KLRC1	killer cell lectin-like receptor subfamily C, member 1	3821	ENSG00000134545
LDLRAP1	NA	LDLRAP1	low density lipoprotein receptor adaptor protein 1	26119	ENSG00000157978
DSC2	NA	DSC2	desmocollin 2	1824	ENSG00000134755
IL7R	NA	IL7R	interleukin 7 receptor	3575	ENSG00000168685
PVRL2	NA	PVRL2	poliovirus receptor-related 2 (herpesvirus entry mediator B)	5819	ENSG00000130202
ZAP70	NA	ZAP70	zeta-chain (TCR) associated protein kinase 70kDa	7535	ENSG00000115085
ABCB1	NA	ABCB1	ATP-binding cassette, sub-family B (MDR/TAP), member 1	5243	ENSG00000085563
RYK	NA	RYK	receptor-like tyrosine kinase	6259	ENSG00000163785
FASLG	NA	FASLG	Fas ligand (TNF superfamily, member 6)	356	ENSG00000117560
HLA-DOB	NA	HLA-DOB	major histocompatibility complex, class II, DO beta	3112	ENSG00000241106
P2RX5	NA	P2RX5	purinergic receptor P2X, ligand-gated ion channel, 5	5026	ENSG00000257950,ENSG00000083454
cellular component	cell periphery	GO:0071944
C=4377;O=92;E=59.55;R=1.54;rawP=1.83e-06;adjP=0.0003
ACSL1	NA	ACSL1	acyl-CoA synthetase long-chain family member 1	2180	ENSG00000151726
CD160	NA	CD160	CD160 molecule	11126	ENSG00000117281
AQP9	NA	AQP9	aquaporin 9	366	ENSG00000103569
S1PR1	NA	S1PR1	sphingosine-1-phosphate receptor 1	1901	ENSG00000170989
SYTL2	NA	SYTL2	synaptotagmin-like 2	54843	ENSG00000137501
KLRB1	NA	KLRB1	killer cell lectin-like receptor subfamily B, member 1	3820	ENSG00000111796
CCR6	NA	CCR6	chemokine (C-C motif) receptor 6	1235	ENSG00000112486
CASP8	NA	CASP8	caspase 8, apoptosis-related cysteine peptidase	841	ENSG00000064012
TIAM1	NA	TIAM1	T-cell lymphoma invasion and metastasis 1	7074	ENSG00000156299
TLR4	NA	TLR4	toll-like receptor 4	7099	ENSG00000136869
PRKACB	NA	PRKACB	protein kinase, cAMP-dependent, catalytic, beta	5567	ENSG00000142875
S1PR5	NA	S1PR5	sphingosine-1-phosphate receptor 5	53637	ENSG00000180739
FCRL3	NA	FCRL3	Fc receptor-like 3	115352	ENSG00000160856
SLC38A1	NA	SLC38A1	solute carrier family 38, member 1	81539	ENSG00000111371
2015-09-06	NA	2015-09-06	septin 6	23157	ENSG00000125354
LRRK2	NA	LRRK2	leucine-rich repeat kinase 2	120892	ENSG00000188906
UTRN	NA	UTRN	utrophin	7402	ENSG00000152818
PTGER4	NA	PTGER4	prostaglandin E receptor 4 (subtype EP4)	5734	ENSG00000171522
ATP10A	NA	ATP10A	ATPase, class V, type 10A	57194	ENSG00000206190
FEZ1	NA	FEZ1	fasciculation and elongation protein zeta 1 (zygin I)	9638	ENSG00000149557
PNN	NA	PNN	pinin, desmosome associated protein	5411	ENSG00000100941
PLEKHA1	NA	PLEKHA1	pleckstrin homology domain containing, family A (phosphoinositide binding specific) member 1	59338	ENSG00000107679
ATP8B2	NA	ATP8B2	ATPase, aminophospholipid transporter, class I, type 8B, member 2	57198	ENSG00000143515
P2RY10	NA	P2RY10	purinergic receptor P2Y, G-protein coupled, 10	27334	ENSG00000078589
MS4A1	NA	MS4A1	membrane-spanning 4-domains, subfamily A, member 1	931	ENSG00000156738
ANPEP	NA	ANPEP	alanyl (membrane) aminopeptidase	290	ENSG00000166825
ADAM28	NA	ADAM28	ADAM metallopeptidase domain 28	10863	ENSG00000042980
IKZF3	NA	IKZF3	IKAROS family zinc finger 3 (Aiolos)	22806	ENSG00000161405
2015-09-01	NA	2015-09-01	septin 1	1731	ENSG00000180096
PTGDR	NA	PTGDR	prostaglandin D2 receptor (DP)	5729	ENSG00000168229
SLC25A4	NA	SLC25A4	solute carrier family 25 (mitochondrial carrier; adenine nucleotide translocator), member 4	291	ENSG00000151729
FLT1	NA	FLT1	fms-related tyrosine kinase 1 (vascular endothelial growth factor/vascular permeability factor receptor)	2321	ENSG00000102755
PTPRS	NA	PTPRS	protein tyrosine phosphatase, receptor type, S	5802	ENSG00000105426
HS3ST3B1	NA	HS3ST3B1	heparan sulfate (glucosamine) 3-O-sulfotransferase 3B1	9953	ENSG00000125430
LY96	NA	LY96	lymphocyte antigen 96	23643	ENSG00000154589
TRAF4	NA	TRAF4	TNF receptor-associated factor 4	9618	ENSG00000076604
APBA2	NA	APBA2	amyloid beta (A4) precursor protein-binding, family A, member 2	321	ENSG00000034053
TRAF5	NA	TRAF5	TNF receptor-associated factor 5	7188	ENSG00000082512
CARD11	NA	CARD11	caspase recruitment domain family, member 11	84433	ENSG00000198286
FCRL2	NA	FCRL2	Fc receptor-like 2	79368	ENSG00000132704
CCR7	NA	CCR7	chemokine (C-C motif) receptor 7	1236	ENSG00000126353
GPR56	NA	GPR56	G protein-coupled receptor 56	9289	ENSG00000205336
ITGA6	NA	ITGA6	integrin, alpha 6	3655	ENSG00000091409
RASA2	NA	RASA2	RAS p21 protein activator 2	5922	ENSG00000155903
BBS4	NA	BBS4	Bardet-Biedl syndrome 4	585	ENSG00000140463
APBB1	NA	APBB1	amyloid beta (A4) precursor protein-binding, family B, member 1 (Fe65)	322	ENSG00000166313
ARL4C	NA	ARL4C	ADP-ribosylation factor-like 4C	10123	ENSG00000188042
TNFSF13B	NA	TNFSF13B	tumor necrosis factor (ligand) superfamily, member 13b	10673	ENSG00000102524
KLRF1	NA	KLRF1	killer cell lectin-like receptor subfamily F, member 1	51348	ENSG00000150045
CD27	NA	CD27	CD27 molecule	939	ENSG00000139193
TGFBR2	NA	TGFBR2	transforming growth factor, beta receptor II (70/80kDa)	7048	ENSG00000163513
F5	NA	F5	coagulation factor V (proaccelerin, labile factor)	2153	ENSG00000198734
SIRPA	NA	SIRPA	signal-regulatory protein alpha	140885	ENSG00000198053
FCRL1	NA	FCRL1	Fc receptor-like 1	115350	ENSG00000163534
CLEC2D	NA	CLEC2D	C-type lectin domain family 2, member D	29121	ENSG00000069493
PRKCH	NA	PRKCH	protein kinase C, eta	5583	ENSG00000027075
TREM1	NA	TREM1	triggering receptor expressed on myeloid cells 1	54210	ENSG00000124731
RALGPS2	NA	RALGPS2	Ral GEF with PH domain and SH3 binding motif 2	55103	ENSG00000116191
VAMP5	NA	VAMP5	vesicle-associated membrane protein 5 (myobrevin)	10791	ENSG00000168899
GPR18	NA	GPR18	G protein-coupled receptor 18	2841	ENSG00000125245
BTLA	NA	BTLA	B and T lymphocyte associated	151888	ENSG00000186265
HSP90AA1	NA	HSP90AA1	heat shock protein 90kDa alpha (cytosolic), class A member 1	3320	ENSG00000080824
NCAM1	NA	NCAM1	neural cell adhesion molecule 1	4684	ENSG00000149294
PTPRCAP	NA	PTPRCAP	protein tyrosine phosphatase, receptor type, C-associated protein	5790	ENSG00000213402
RRAS2	NA	RRAS2	related RAS viral (r-ras) oncogene homolog 2	22800	ENSG00000133818
PRF1	NA	PRF1	perforin 1 (pore forming protein)	5551	ENSG00000180644
KLHL7	NA	KLHL7	kelch-like 7 (Drosophila)	55975	ENSG00000122550
RAB8B	NA	RAB8B	RAB8B, member RAS oncogene family	51762	ENSG00000166128
EPS15	NA	EPS15	epidermal growth factor receptor pathway substrate 15	2060	ENSG00000085832
LRRN3	NA	LRRN3	leucine rich repeat neuronal 3	54674	ENSG00000173114
CCR2	NA	CCR2	chemokine (C-C motif) receptor 2	729230	ENSG00000121807
SH3YL1	NA	SH3YL1	SH3 domain containing, Ysc84-like 1 (S. cerevisiae)	26751	ENSG00000035115
IL2RB	NA	IL2RB	interleukin 2 receptor, beta	3560	ENSG00000100385
SKAP1	NA	SKAP1	src kinase associated phosphoprotein 1	8631	ENSG00000141293
RHOH	NA	RHOH	ras homolog family member H	399	ENSG00000168421
DIAPH1	NA	DIAPH1	diaphanous homolog 1 (Drosophila)	1729	ENSG00000131504
BLNK	NA	BLNK	B-cell linker	29760	ENSG00000095585
DGKE	NA	DGKE	diacylglycerol kinase, epsilon 64kDa	8526	ENSG00000153933
NMT2	NA	NMT2	N-myristoyltransferase 2	9397	ENSG00000152465
TMIGD2	NA	TMIGD2	transmembrane and immunoglobulin domain containing 2	126259	ENSG00000167664
TXK	NA	TXK	TXK tyrosine kinase	7294	ENSG00000074966
KLRC1	NA	KLRC1	killer cell lectin-like receptor subfamily C, member 1	3821	ENSG00000134545
LDLRAP1	NA	LDLRAP1	low density lipoprotein receptor adaptor protein 1	26119	ENSG00000157978
DSC2	NA	DSC2	desmocollin 2	1824	ENSG00000134755
IL7R	NA	IL7R	interleukin 7 receptor	3575	ENSG00000168685
PVRL2	NA	PVRL2	poliovirus receptor-related 2 (herpesvirus entry mediator B)	5819	ENSG00000130202
ZAP70	NA	ZAP70	zeta-chain (TCR) associated protein kinase 70kDa	7535	ENSG00000115085
ABCB1	NA	ABCB1	ATP-binding cassette, sub-family B (MDR/TAP), member 1	5243	ENSG00000085563
RYK	NA	RYK	receptor-like tyrosine kinase	6259	ENSG00000163785
FASLG	NA	FASLG	Fas ligand (TNF superfamily, member 6)	356	ENSG00000117560
HLA-DOB	NA	HLA-DOB	major histocompatibility complex, class II, DO beta	3112	ENSG00000241106
P2RX5	NA	P2RX5	purinergic receptor P2X, ligand-gated ion channel, 5	5026	ENSG00000257950,ENSG00000083454
cellular component	external side of plasma membrane	GO:0009897
C=203;O=12;E=2.76;R=4.35;rawP=2.26e-05;adjP=0.0015
IL7R	NA	IL7R	interleukin 7 receptor	3575	ENSG00000168685
CCR7	NA	CCR7	chemokine (C-C motif) receptor 7	1236	ENSG00000126353
FASLG	NA	FASLG	Fas ligand (TNF superfamily, member 6)	356	ENSG00000117560
BTLA	NA	BTLA	B and T lymphocyte associated	151888	ENSG00000186265
IL2RB	NA	IL2RB	interleukin 2 receptor, beta	3560	ENSG00000100385
CD27	NA	CD27	CD27 molecule	939	ENSG00000139193
NCAM1	NA	NCAM1	neural cell adhesion molecule 1	4684	ENSG00000149294
TLR4	NA	TLR4	toll-like receptor 4	7099	ENSG00000136869
TGFBR2	NA	TGFBR2	transforming growth factor, beta receptor II (70/80kDa)	7048	ENSG00000163513
S1PR1	NA	S1PR1	sphingosine-1-phosphate receptor 1	1901	ENSG00000170989
MS4A1	NA	MS4A1	membrane-spanning 4-domains, subfamily A, member 1	931	ENSG00000156738
ANPEP	NA	ANPEP	alanyl (membrane) aminopeptidase	290	ENSG00000166825
cellular component	plasma membrane part	GO:0044459
C=1918;O=44;E=26.09;R=1.69;rawP=0.0003;adjP=0.0150
CARD11	NA	CARD11	caspase recruitment domain family, member 11	84433	ENSG00000198286
GPR56	NA	GPR56	G protein-coupled receptor 56	9289	ENSG00000205336
CCR7	NA	CCR7	chemokine (C-C motif) receptor 7	1236	ENSG00000126353
CD160	NA	CD160	CD160 molecule	11126	ENSG00000117281
RASA2	NA	RASA2	RAS p21 protein activator 2	5922	ENSG00000155903
ITGA6	NA	ITGA6	integrin, alpha 6	3655	ENSG00000091409
BBS4	NA	BBS4	Bardet-Biedl syndrome 4	585	ENSG00000140463
KLRF1	NA	KLRF1	killer cell lectin-like receptor subfamily F, member 1	51348	ENSG00000150045
CD27	NA	CD27	CD27 molecule	939	ENSG00000139193
AQP9	NA	AQP9	aquaporin 9	366	ENSG00000103569
S1PR1	NA	S1PR1	sphingosine-1-phosphate receptor 1	1901	ENSG00000170989
TGFBR2	NA	TGFBR2	transforming growth factor, beta receptor II (70/80kDa)	7048	ENSG00000163513
SYTL2	NA	SYTL2	synaptotagmin-like 2	54843	ENSG00000137501
CLEC2D	NA	CLEC2D	C-type lectin domain family 2, member D	29121	ENSG00000069493
CCR6	NA	CCR6	chemokine (C-C motif) receptor 6	1235	ENSG00000112486
VAMP5	NA	VAMP5	vesicle-associated membrane protein 5 (myobrevin)	10791	ENSG00000168899
BTLA	NA	BTLA	B and T lymphocyte associated	151888	ENSG00000186265
CASP8	NA	CASP8	caspase 8, apoptosis-related cysteine peptidase	841	ENSG00000064012
NCAM1	NA	NCAM1	neural cell adhesion molecule 1	4684	ENSG00000149294
TLR4	NA	TLR4	toll-like receptor 4	7099	ENSG00000136869
EPS15	NA	EPS15	epidermal growth factor receptor pathway substrate 15	2060	ENSG00000085832
CCR2	NA	CCR2	chemokine (C-C motif) receptor 2	729230	ENSG00000121807
UTRN	NA	UTRN	utrophin	7402	ENSG00000152818
SH3YL1	NA	SH3YL1	SH3 domain containing, Ysc84-like 1 (S. cerevisiae)	26751	ENSG00000035115
PLEKHA1	NA	PLEKHA1	pleckstrin homology domain containing, family A (phosphoinositide binding specific) member 1	59338	ENSG00000107679
IL2RB	NA	IL2RB	interleukin 2 receptor, beta	3560	ENSG00000100385
RHOH	NA	RHOH	ras homolog family member H	399	ENSG00000168421
DIAPH1	NA	DIAPH1	diaphanous homolog 1 (Drosophila)	1729	ENSG00000131504
MS4A1	NA	MS4A1	membrane-spanning 4-domains, subfamily A, member 1	931	ENSG00000156738
ANPEP	NA	ANPEP	alanyl (membrane) aminopeptidase	290	ENSG00000166825
KLRC1	NA	KLRC1	killer cell lectin-like receptor subfamily C, member 1	3821	ENSG00000134545
LDLRAP1	NA	LDLRAP1	low density lipoprotein receptor adaptor protein 1	26119	ENSG00000157978
SLC25A4	NA	SLC25A4	solute carrier family 25 (mitochondrial carrier; adenine nucleotide translocator), member 4	291	ENSG00000151729
IL7R	NA	IL7R	interleukin 7 receptor	3575	ENSG00000168685
ZAP70	NA	ZAP70	zeta-chain (TCR) associated protein kinase 70kDa	7535	ENSG00000115085
FLT1	NA	FLT1	fms-related tyrosine kinase 1 (vascular endothelial growth factor/vascular permeability factor receptor)	2321	ENSG00000102755
ABCB1	NA	ABCB1	ATP-binding cassette, sub-family B (MDR/TAP), member 1	5243	ENSG00000085563
RYK	NA	RYK	receptor-like tyrosine kinase	6259	ENSG00000163785
FASLG	NA	FASLG	Fas ligand (TNF superfamily, member 6)	356	ENSG00000117560
PTPRS	NA	PTPRS	protein tyrosine phosphatase, receptor type, S	5802	ENSG00000105426
HS3ST3B1	NA	HS3ST3B1	heparan sulfate (glucosamine) 3-O-sulfotransferase 3B1	9953	ENSG00000125430
TRAF5	NA	TRAF5	TNF receptor-associated factor 5	7188	ENSG00000082512
HLA-DOB	NA	HLA-DOB	major histocompatibility complex, class II, DO beta	3112	ENSG00000241106
P2RX5	NA	P2RX5	purinergic receptor P2X, ligand-gated ion channel, 5	5026	ENSG00000257950,ENSG00000083454
