# Supplementary material for: Gene expression profiling identifies candidate biomarkers for active and latent tuberculosis
Source: BMC Bioinformatics. 2016 Jan 11;17(Suppl 1):3. doi: 10.1186/s12859-015-0848-x (PMC4895247; doi:10.1186/s12859-015-0848-x)
Supplement: Additional file 5: — GO enrichment of genes differentially expressed in LTBI relative to TB. (XLSX 66 kb) [file 12859_2015_848_MOESM5_ESM.xlsx]

## Sheet: final_sig_file_1438249961
Additional file 5 - GO enrichment of genes differentially expressed in LTBI relative to TB.
User file and parameters: User file: textAreaUpload.txt, Organism: hsapiens, Id Type: gene_symbol, Ref Set: entrezgene, Significance Level: .05, Statistics Test: Hypergeometric, MTC: BH, Minimum: 2
The results for each enriched GO category are listed in this table. For each GO category, the first row lists its sub-root
(biological process, molecular function, or cellular component), category name, and corresponding GO ID. The second row lists
number of reference genes in the category (C), number of genes in the gene set and also in the category (O), expected number in the
category (E), Ratio of enrichment (R), p value from hypergeometric test (rawP), and p value adjusted by the multiple test adjustment (adjP).
Finally, genes in the category are listed. For each gene, the table lists the user uploaded ID and value (optional), Entrez ID,
Ensembl Gene Stable ID, Gene symbol, and description.
biological process	response to cold	GO:0009409
C=33;O=5;E=0.30;R=16.67;rawP=1.11e-05;adjP=0.0131
CASP8	NA	CASP8	caspase 8, apoptosis-related cysteine peptidase	841	ENSG00000064012
FOS	NA	FOS	FBJ murine osteosarcoma viral oncogene homolog	2353	ENSG00000170345
ADM	NA	ADM	adrenomedullin	133	ENSG00000148926
NFKBIA	NA	NFKBIA	nuclear factor of kappa light polypeptide gene enhancer in B-cells inhibitor, alpha	4792	ENSG00000100906
CIRBP	NA	CIRBP	cold inducible RNA binding protein	1153	ENSG00000099622
molecular function	translation regulator activity, nucleic acid binding	GO:0090079
C=12;O=3;E=0.10;R=28.73;rawP=0.0001;adjP=0.0101
CELF1	NA	CELF1	CUGBP, Elav-like family member 1	10658	ENSG00000149187
RPS27L	NA	RPS27L	ribosomal protein S27-like	51065	ENSG00000185088
PABPC1	NA	PABPC1	poly(A) binding protein, cytoplasmic 1	26986	ENSG00000070756
molecular function	translation regulator activity	GO:0045182
C=24;O=4;E=0.21;R=19.15;rawP=5.09e-05;adjP=0.0101
CELF1	NA	CELF1	CUGBP, Elav-like family member 1	10658	ENSG00000149187
RPS27L	NA	RPS27L	ribosomal protein S27-like	51065	ENSG00000185088
PABPC1	NA	PABPC1	poly(A) binding protein, cytoplasmic 1	26986	ENSG00000070756
CIRBP	NA	CIRBP	cold inducible RNA binding protein	1153	ENSG00000099622
molecular function	single-stranded RNA binding	GO:0003727
C=41;O=4;E=0.36;R=11.21;rawP=0.0004;adjP=0.0269
TIA1	NA	TIA1	TIA1 cytotoxic granule-associated RNA binding protein	7072	ENSG00000116001
PABPC1	NA	PABPC1	poly(A) binding protein, cytoplasmic 1	26986	ENSG00000070756
ZFP36	NA	ZFP36	zinc finger protein 36, C3H type, homolog (mouse)	7538	ENSG00000128016
ANXA1	NA	ANXA1	annexin A1	301	ENSG00000135046
molecular function	lipopolysaccharide receptor activity	GO:0001875
C=5;O=2;E=0.04;R=45.97;rawP=0.0007;adjP=0.0353
PTAFR	NA	PTAFR	platelet-activating factor receptor	5724	ENSG00000169403
LY96	NA	LY96	lymphocyte antigen 96	23643	ENSG00000154589
molecular function	NF-kappaB binding	GO:0051059
C=23;O=3;E=0.20;R=14.99;rawP=0.0010;adjP=0.0404
GSK3B	NA	GSK3B	glycogen synthase kinase 3 beta	2932	ENSG00000082701
SETD6	NA	SETD6	SET domain containing 6	79918	ENSG00000103037
NFKBIA	NA	NFKBIA	nuclear factor of kappa light polypeptide gene enhancer in B-cells inhibitor, alpha	4792	ENSG00000100906
molecular function	mRNA binding	GO:0003729
C=91;O=5;E=0.79;R=6.31;rawP=0.0012;adjP=0.0404
TIA1	NA	TIA1	TIA1 cytotoxic granule-associated RNA binding protein	7072	ENSG00000116001
CELF1	NA	CELF1	CUGBP, Elav-like family member 1	10658	ENSG00000149187
PABPC1	NA	PABPC1	poly(A) binding protein, cytoplasmic 1	26986	ENSG00000070756
ZFP36	NA	ZFP36	zinc finger protein 36, C3H type, homolog (mouse)	7538	ENSG00000128016
CIRBP	NA	CIRBP	cold inducible RNA binding protein	1153	ENSG00000099622
molecular function	translation activator activity	GO:0008494
C=7;O=2;E=0.06;R=32.83;rawP=0.0015;adjP=0.0433
RPS27L	NA	RPS27L	ribosomal protein S27-like	51065	ENSG00000185088
PABPC1	NA	PABPC1	poly(A) binding protein, cytoplasmic 1	26986	ENSG00000070756
cellular component	cell	GO:0005623
C=14644;O=141;E=122.80;R=1.15;rawP=9.62e-08;adjP=6.83e-06
PTAFR	NA	PTAFR	platelet-activating factor receptor	5724	ENSG00000169403
USP48	NA	USP48	ubiquitin specific peptidase 48	84196	ENSG00000090686
IKZF2	NA	IKZF2	IKAROS family zinc finger 2 (Helios)	22807	ENSG00000030419
TSEN34	NA	TSEN34	tRNA splicing endonuclease 34 homolog (S. cerevisiae)	79042	ENSG00000170892
ACPP	NA	ACPP	acid phosphatase, prostate	55	ENSG00000014257
CCR6	NA	CCR6	chemokine (C-C motif) receptor 6	1235	ENSG00000112486
ZFP36	NA	ZFP36	zinc finger protein 36, C3H type, homolog (mouse)	7538	ENSG00000128016
ANKRD11	NA	ANKRD11	ankyrin repeat domain 11	29123	ENSG00000167522
ANKRD12	NA	ANKRD12	ankyrin repeat domain 12	23253	ENSG00000101745
ZNF148	NA	ZNF148	zinc finger protein 148	7707	ENSG00000163848
SP140	NA	SP140	SP140 nuclear body protein	11262	ENSG00000079263
PRKACB	NA	PRKACB	protein kinase, cAMP-dependent, catalytic, beta	5567	ENSG00000142875
ZNF124	NA	ZNF124	zinc finger protein 124	7678	ENSG00000196418
TIMM23B	NA	TIMM23B	translocase of inner mitochondrial membrane 23 homolog B (yeast)	653252	ENSG00000204152
RAD1	NA	RAD1	RAD1 homolog (S. pombe)	5810	ENSG00000113456
RPS27L	NA	RPS27L	ribosomal protein S27-like	51065	ENSG00000185088
SLC38A1	NA	SLC38A1	solute carrier family 38, member 1	81539	ENSG00000111371
RASSF5	NA	RASSF5	Ras association (RalGDS/AF-6) domain family member 5	83593	ENSG00000136653
TBC1D23	NA	TBC1D23	TBC1 domain family, member 23	55773	ENSG00000036054
PLEKHA1	NA	PLEKHA1	pleckstrin homology domain containing, family A (phosphoinositide binding specific) member 1	59338	ENSG00000107679
INSIG1	NA	INSIG1	insulin induced gene 1	3638	ENSG00000186480
GNPTAB	NA	GNPTAB	N-acetylglucosamine-1-phosphate transferase, alpha and beta subunits	79158	ENSG00000111670
GSK3B	NA	GSK3B	glycogen synthase kinase 3 beta	2932	ENSG00000082701
LY96	NA	LY96	lymphocyte antigen 96	23643	ENSG00000154589
ASGR1	NA	ASGR1	asialoglycoprotein receptor 1	432	ENSG00000141505
ARRB2	NA	ARRB2	arrestin, beta 2	409	ENSG00000141480
CCDC59	NA	CCDC59	coiled-coil domain containing 59	29080	ENSG00000133773
NTNG2	NA	NTNG2	netrin G2	84628	ENSG00000196358
RASA2	NA	RASA2	RAS p21 protein activator 2	5922	ENSG00000155903
ATAD1	NA	ATAD1	ATPase family, AAA domain containing 1	84896	ENSG00000138138
TIA1	NA	TIA1	TIA1 cytotoxic granule-associated RNA binding protein	7072	ENSG00000116001
NEMF	NA	NEMF	nuclear export mediator factor	9147	ENSG00000165525
TGFBR2	NA	TGFBR2	transforming growth factor, beta receptor II (70/80kDa)	7048	ENSG00000163513
ZBED1	NA	ZBED1	zinc finger, BED-type containing 1	9189	ENSG00000214717
PTPLAD2	NA	PTPLAD2	protein tyrosine phosphatase-like A domain containing 2	401494	ENSG00000188921
ZBTB38	NA	ZBTB38	zinc finger and BTB domain containing 38	253461	ENSG00000177311
CNST	NA	CNST	consortin, connexin sorting protein	163882	ENSG00000162852
TCF4	NA	TCF4	transcription factor 4	6925	ENSG00000196628
VAMP5	NA	VAMP5	vesicle-associated membrane protein 5 (myobrevin)	10791	ENSG00000168899
ALKBH8	NA	ALKBH8	alkB, alkylation repair homolog 8 (E. coli)	91801	ENSG00000137760
ZNF101	NA	ZNF101	zinc finger protein 101	94039	ENSG00000181896
ZFP82	NA	ZFP82	zinc finger protein 82 homolog (mouse)	284406	ENSG00000181007
PCYOX1	NA	PCYOX1	prenylcysteine oxidase 1	51449	ENSG00000116005
PABPC1	NA	PABPC1	poly(A) binding protein, cytoplasmic 1	26986	ENSG00000070756
RPL26	NA	RPL26	ribosomal protein L26	6154	ENSG00000161970
GTF2H3	NA	GTF2H3	general transcription factor IIH, polypeptide 3, 34kDa	2967	ENSG00000111358
RILP	NA	RILP	Rab interacting lysosomal protein	83547	ENSG00000167705
DHX29	NA	DHX29	DEAH (Asp-Glu-Ala-His) box polypeptide 29	54505	ENSG00000067248
SPATA13	NA	SPATA13	spermatogenesis associated 13	221178	ENSG00000182957
RIT1	NA	RIT1	Ras-like without CAAX 1	6016	ENSG00000143622
AP1AR	NA	AP1AR	adaptor-related protein complex 1 associated regulatory protein	55435	ENSG00000138660
TMEM168	NA	TMEM168	transmembrane protein 168	64418	ENSG00000146802
NFKBIA	NA	NFKBIA	nuclear factor of kappa light polypeptide gene enhancer in B-cells inhibitor, alpha	4792	ENSG00000100906
SFMBT1	NA	SFMBT1	Scm-like with four mbt domains 1	51460	ENSG00000163935
NR4A2	NA	NR4A2	nuclear receptor subfamily 4, group A, member 2	4929	ENSG00000153234
CLN8	NA	CLN8	ceroid-lipofuscinosis, neuronal 8 (epilepsy, progressive with mental retardation)	2055	ENSG00000182372
SLFN5	NA	SLFN5	schlafen family member 5	162394	ENSG00000166750
PIK3CG	NA	PIK3CG	phosphatidylinositol-4,5-bisphosphate 3-kinase, catalytic subunit gamma	5294	ENSG00000105851
SNX30	NA	SNX30	sorting nexin family member 30	401548	ENSG00000148158
MIDN	NA	MIDN	midnolin	90007	ENSG00000167470
LILRB2	NA	LILRB2	leukocyte immunoglobulin-like receptor, subfamily B (with TM and ITIM domains), member 2	10288	ENSG00000131042
TUBB4B	NA	TUBB4B	tubulin, beta 4B class IVb	10383	ENSG00000188229
SF3B1	NA	SF3B1	splicing factor 3b, subunit 1, 155kDa	23451	ENSG00000115524
FTH1	NA	FTH1	ferritin, heavy polypeptide 1	2495	ENSG00000167996
KCTD12	NA	KCTD12	potassium channel tetramerisation domain containing 12	115207	ENSG00000178695
NUP43	NA	NUP43	nucleoporin 43kDa	348995	ENSG00000120253
ZNF267	NA	ZNF267	zinc finger protein 267	10308	ENSG00000185947
S1PR1	NA	S1PR1	sphingosine-1-phosphate receptor 1	1901	ENSG00000170989
CLEC2B	NA	CLEC2B	C-type lectin domain family 2, member B	9976	ENSG00000110852
DECR1	NA	DECR1	2,4-dienoyl CoA reductase 1, mitochondrial	1666	ENSG00000104325
KDM2A	NA	KDM2A	lysine (K)-specific demethylase 2A	22992	ENSG00000173120
ZKSCAN1	NA	ZKSCAN1	zinc finger with KRAB and SCAN domains 1	7586	ENSG00000106261
RALB	NA	RALB	v-ral simian leukemia viral oncogene homolog B (ras related; GTP binding protein)	5899	ENSG00000144118
IL1RN	NA	IL1RN	interleukin 1 receptor antagonist	3557	ENSG00000136689
CASP8	NA	CASP8	caspase 8, apoptosis-related cysteine peptidase	841	ENSG00000064012
ARSD	NA	ARSD	arylsulfatase D	414	ENSG00000006756
CPD	NA	CPD	carboxypeptidase D	1362	ENSG00000108582
CDKN2AIP	NA	CDKN2AIP	CDKN2A interacting protein	55602	ENSG00000168564
TIMP2	NA	TIMP2	TIMP metallopeptidase inhibitor 2	7077	ENSG00000035862
TUBA1A	NA	TUBA1A	tubulin, alpha 1a	7846	ENSG00000167552
FCRL3	NA	FCRL3	Fc receptor-like 3	115352	ENSG00000160856
OSTM1	NA	OSTM1	osteopetrosis associated transmembrane protein 1	28962	ENSG00000081087
SAT1	NA	SAT1	spermidine/spermine N1-acetyltransferase 1	6303	ENSG00000130066
ASUN	NA	ASUN	asunder, spermatogenesis regulator homolog (Drosphila)	55726	ENSG00000064102
CIRBP	NA	CIRBP	cold inducible RNA binding protein	1153	ENSG00000099622
H2AFV	NA	H2AFV	H2A histone family, member V	94239	ENSG00000105968
NUP214	NA	NUP214	nucleoporin 214kDa	8021	ENSG00000126883
THAP6	NA	THAP6	THAP domain containing 6	152815	ENSG00000174796
CASP4	NA	CASP4	caspase 4, apoptosis-related cysteine peptidase	837	ENSG00000196954
MAT2A	NA	MAT2A	methionine adenosyltransferase II, alpha	4144	ENSG00000168906
ADM	NA	ADM	adrenomedullin	133	ENSG00000148926
ANPEP	NA	ANPEP	alanyl (membrane) aminopeptidase	290	ENSG00000166825
PPP2R5E	NA	PPP2R5E	protein phosphatase 2, regulatory subunit B', epsilon isoform	5529	ENSG00000154001
IKZF3	NA	IKZF3	IKAROS family zinc finger 3 (Aiolos)	22806	ENSG00000161405
G0S2	NA	G0S2	G0/G1switch 2	50486	ENSG00000123689
CHST15	NA	CHST15	carbohydrate (N-acetylgalactosamine 4-sulfate 6-O) sulfotransferase 15	51363	ENSG00000182022
SETD6	NA	SETD6	SET domain containing 6	79918	ENSG00000103037
HM13	NA	HM13	histocompatibility (minor) 13	81502	ENSG00000101294
RRP12	NA	RRP12	ribosomal RNA processing 12 homolog (S. cerevisiae)	23223	ENSG00000052749
SRGN	NA	SRGN	serglycin	5552	ENSG00000122862
MRI1	NA	MRI1	methylthioribose-1-phosphate isomerase homolog (S. cerevisiae)	84245	ENSG00000037757
TNFSF13B	NA	TNFSF13B	tumor necrosis factor (ligand) superfamily, member 13b	10673	ENSG00000102524
FLOT1	NA	FLOT1	flotillin 1	10211	ENSG00000137312
KLF13	NA	KLF13	Kruppel-like factor 13	51621	ENSG00000169926
SLC12A6	NA	SLC12A6	solute carrier family 12 (potassium/chloride transporters), member 6	9990	ENSG00000140199
ARHGEF40	NA	ARHGEF40	Rho guanine nucleotide exchange factor (GEF) 40	55701	ENSG00000165801
SIRPA	NA	SIRPA	signal-regulatory protein alpha	140885	ENSG00000198053
CXCL16	NA	CXCL16	chemokine (C-X-C motif) ligand 16	58191	ENSG00000161921
RCC2	NA	RCC2	regulator of chromosome condensation 2	55920	ENSG00000179051
TREM1	NA	TREM1	triggering receptor expressed on myeloid cells 1	54210	ENSG00000124731
GPR18	NA	GPR18	G protein-coupled receptor 18	2841	ENSG00000125245
YAF2	NA	YAF2	YY1 associated factor 2	10138	ENSG00000015153
CELF1	NA	CELF1	CUGBP, Elav-like family member 1	10658	ENSG00000149187
RNGTT	NA	RNGTT	RNA guanylyltransferase and 5'-phosphatase	8732	ENSG00000111880
MAP3K1	NA	MAP3K1	mitogen-activated protein kinase kinase kinase 1, E3 ubiquitin protein ligase	4214	ENSG00000095015
TRIM23	NA	TRIM23	tripartite motif containing 23	373	ENSG00000113595
KLHL7	NA	KLHL7	kelch-like 7 (Drosophila)	55975	ENSG00000122550
TBL1XR1	NA	TBL1XR1	transducin (beta)-like 1 X-linked receptor 1	79718	ENSG00000177565
RAB8B	NA	RAB8B	RAB8B, member RAS oncogene family	51762	ENSG00000166128
HELB	NA	HELB	helicase (DNA) B	92797	ENSG00000127311
FFAR2	NA	FFAR2	free fatty acid receptor 2	2867	ENSG00000126262
PLAUR	NA	PLAUR	plasminogen activator, urokinase receptor	5329	ENSG00000011422
TNFRSF10B	NA	TNFRSF10B	tumor necrosis factor receptor superfamily, member 10b	8795	ENSG00000120889
SNRK	NA	SNRK	SNF related kinase	54861	ENSG00000163788
ZNF33A	NA	ZNF33A	zinc finger protein 33A	7581	ENSG00000189180
PRMT2	NA	PRMT2	protein arginine methyltransferase 2	3275	ENSG00000160310
FOS	NA	FOS	FBJ murine osteosarcoma viral oncogene homolog	2353	ENSG00000170345
DIAPH1	NA	DIAPH1	diaphanous homolog 1 (Drosophila)	1729	ENSG00000131504
RNF13	NA	RNF13	ring finger protein 13	11342	ENSG00000082996
ANXA1	NA	ANXA1	annexin A1	301	ENSG00000135046
RERE	NA	RERE	arginine-glutamic acid dipeptide (RE) repeats	473	ENSG00000142599
TXK	NA	TXK	TXK tyrosine kinase	7294	ENSG00000074966
PTPRC	NA	PTPRC	protein tyrosine phosphatase, receptor type, C	5788	ENSG00000081237
FBXO21	NA	FBXO21	F-box protein 21	23014	ENSG00000135108
TMEM38B	NA	TMEM38B	transmembrane protein 38B	55151	ENSG00000095209
BCL2A1	NA	BCL2A1	BCL2-related protein A1	597	ENSG00000140379
FAM3C	NA	FAM3C	family with sequence similarity 3, member C	10447	ENSG00000196937
RYK	NA	RYK	receptor-like tyrosine kinase	6259	ENSG00000163785
DDIT3	NA	DDIT3	DNA-damage-inducible transcript 3	1649	ENSG00000175197
IVD	NA	IVD	isovaleryl-CoA dehydrogenase	3712	ENSG00000128928
USP16	NA	USP16	ubiquitin specific peptidase 16	10600	ENSG00000156256
cellular component	cell part	GO:0044464
C=14643;O=141;E=122.79;R=1.15;rawP=9.53e-08;adjP=6.83e-06
PTAFR	NA	PTAFR	platelet-activating factor receptor	5724	ENSG00000169403
USP48	NA	USP48	ubiquitin specific peptidase 48	84196	ENSG00000090686
IKZF2	NA	IKZF2	IKAROS family zinc finger 2 (Helios)	22807	ENSG00000030419
TSEN34	NA	TSEN34	tRNA splicing endonuclease 34 homolog (S. cerevisiae)	79042	ENSG00000170892
ACPP	NA	ACPP	acid phosphatase, prostate	55	ENSG00000014257
CCR6	NA	CCR6	chemokine (C-C motif) receptor 6	1235	ENSG00000112486
ZFP36	NA	ZFP36	zinc finger protein 36, C3H type, homolog (mouse)	7538	ENSG00000128016
ANKRD11	NA	ANKRD11	ankyrin repeat domain 11	29123	ENSG00000167522
ANKRD12	NA	ANKRD12	ankyrin repeat domain 12	23253	ENSG00000101745
ZNF148	NA	ZNF148	zinc finger protein 148	7707	ENSG00000163848
SP140	NA	SP140	SP140 nuclear body protein	11262	ENSG00000079263
PRKACB	NA	PRKACB	protein kinase, cAMP-dependent, catalytic, beta	5567	ENSG00000142875
ZNF124	NA	ZNF124	zinc finger protein 124	7678	ENSG00000196418
TIMM23B	NA	TIMM23B	translocase of inner mitochondrial membrane 23 homolog B (yeast)	653252	ENSG00000204152
RAD1	NA	RAD1	RAD1 homolog (S. pombe)	5810	ENSG00000113456
RPS27L	NA	RPS27L	ribosomal protein S27-like	51065	ENSG00000185088
SLC38A1	NA	SLC38A1	solute carrier family 38, member 1	81539	ENSG00000111371
RASSF5	NA	RASSF5	Ras association (RalGDS/AF-6) domain family member 5	83593	ENSG00000136653
TBC1D23	NA	TBC1D23	TBC1 domain family, member 23	55773	ENSG00000036054
PLEKHA1	NA	PLEKHA1	pleckstrin homology domain containing, family A (phosphoinositide binding specific) member 1	59338	ENSG00000107679
INSIG1	NA	INSIG1	insulin induced gene 1	3638	ENSG00000186480
GNPTAB	NA	GNPTAB	N-acetylglucosamine-1-phosphate transferase, alpha and beta subunits	79158	ENSG00000111670
GSK3B	NA	GSK3B	glycogen synthase kinase 3 beta	2932	ENSG00000082701
LY96	NA	LY96	lymphocyte antigen 96	23643	ENSG00000154589
ASGR1	NA	ASGR1	asialoglycoprotein receptor 1	432	ENSG00000141505
ARRB2	NA	ARRB2	arrestin, beta 2	409	ENSG00000141480
CCDC59	NA	CCDC59	coiled-coil domain containing 59	29080	ENSG00000133773
NTNG2	NA	NTNG2	netrin G2	84628	ENSG00000196358
RASA2	NA	RASA2	RAS p21 protein activator 2	5922	ENSG00000155903
ATAD1	NA	ATAD1	ATPase family, AAA domain containing 1	84896	ENSG00000138138
TIA1	NA	TIA1	TIA1 cytotoxic granule-associated RNA binding protein	7072	ENSG00000116001
NEMF	NA	NEMF	nuclear export mediator factor	9147	ENSG00000165525
TGFBR2	NA	TGFBR2	transforming growth factor, beta receptor II (70/80kDa)	7048	ENSG00000163513
ZBED1	NA	ZBED1	zinc finger, BED-type containing 1	9189	ENSG00000214717
PTPLAD2	NA	PTPLAD2	protein tyrosine phosphatase-like A domain containing 2	401494	ENSG00000188921
ZBTB38	NA	ZBTB38	zinc finger and BTB domain containing 38	253461	ENSG00000177311
CNST	NA	CNST	consortin, connexin sorting protein	163882	ENSG00000162852
TCF4	NA	TCF4	transcription factor 4	6925	ENSG00000196628
VAMP5	NA	VAMP5	vesicle-associated membrane protein 5 (myobrevin)	10791	ENSG00000168899
ALKBH8	NA	ALKBH8	alkB, alkylation repair homolog 8 (E. coli)	91801	ENSG00000137760
ZNF101	NA	ZNF101	zinc finger protein 101	94039	ENSG00000181896
ZFP82	NA	ZFP82	zinc finger protein 82 homolog (mouse)	284406	ENSG00000181007
PCYOX1	NA	PCYOX1	prenylcysteine oxidase 1	51449	ENSG00000116005
PABPC1	NA	PABPC1	poly(A) binding protein, cytoplasmic 1	26986	ENSG00000070756
RPL26	NA	RPL26	ribosomal protein L26	6154	ENSG00000161970
GTF2H3	NA	GTF2H3	general transcription factor IIH, polypeptide 3, 34kDa	2967	ENSG00000111358
RILP	NA	RILP	Rab interacting lysosomal protein	83547	ENSG00000167705
DHX29	NA	DHX29	DEAH (Asp-Glu-Ala-His) box polypeptide 29	54505	ENSG00000067248
SPATA13	NA	SPATA13	spermatogenesis associated 13	221178	ENSG00000182957
RIT1	NA	RIT1	Ras-like without CAAX 1	6016	ENSG00000143622
AP1AR	NA	AP1AR	adaptor-related protein complex 1 associated regulatory protein	55435	ENSG00000138660
TMEM168	NA	TMEM168	transmembrane protein 168	64418	ENSG00000146802
NFKBIA	NA	NFKBIA	nuclear factor of kappa light polypeptide gene enhancer in B-cells inhibitor, alpha	4792	ENSG00000100906
SFMBT1	NA	SFMBT1	Scm-like with four mbt domains 1	51460	ENSG00000163935
NR4A2	NA	NR4A2	nuclear receptor subfamily 4, group A, member 2	4929	ENSG00000153234
CLN8	NA	CLN8	ceroid-lipofuscinosis, neuronal 8 (epilepsy, progressive with mental retardation)	2055	ENSG00000182372
SLFN5	NA	SLFN5	schlafen family member 5	162394	ENSG00000166750
PIK3CG	NA	PIK3CG	phosphatidylinositol-4,5-bisphosphate 3-kinase, catalytic subunit gamma	5294	ENSG00000105851
SNX30	NA	SNX30	sorting nexin family member 30	401548	ENSG00000148158
MIDN	NA	MIDN	midnolin	90007	ENSG00000167470
LILRB2	NA	LILRB2	leukocyte immunoglobulin-like receptor, subfamily B (with TM and ITIM domains), member 2	10288	ENSG00000131042
TUBB4B	NA	TUBB4B	tubulin, beta 4B class IVb	10383	ENSG00000188229
SF3B1	NA	SF3B1	splicing factor 3b, subunit 1, 155kDa	23451	ENSG00000115524
FTH1	NA	FTH1	ferritin, heavy polypeptide 1	2495	ENSG00000167996
KCTD12	NA	KCTD12	potassium channel tetramerisation domain containing 12	115207	ENSG00000178695
NUP43	NA	NUP43	nucleoporin 43kDa	348995	ENSG00000120253
ZNF267	NA	ZNF267	zinc finger protein 267	10308	ENSG00000185947
S1PR1	NA	S1PR1	sphingosine-1-phosphate receptor 1	1901	ENSG00000170989
CLEC2B	NA	CLEC2B	C-type lectin domain family 2, member B	9976	ENSG00000110852
DECR1	NA	DECR1	2,4-dienoyl CoA reductase 1, mitochondrial	1666	ENSG00000104325
KDM2A	NA	KDM2A	lysine (K)-specific demethylase 2A	22992	ENSG00000173120
ZKSCAN1	NA	ZKSCAN1	zinc finger with KRAB and SCAN domains 1	7586	ENSG00000106261
RALB	NA	RALB	v-ral simian leukemia viral oncogene homolog B (ras related; GTP binding protein)	5899	ENSG00000144118
IL1RN	NA	IL1RN	interleukin 1 receptor antagonist	3557	ENSG00000136689
CASP8	NA	CASP8	caspase 8, apoptosis-related cysteine peptidase	841	ENSG00000064012
ARSD	NA	ARSD	arylsulfatase D	414	ENSG00000006756
CPD	NA	CPD	carboxypeptidase D	1362	ENSG00000108582
CDKN2AIP	NA	CDKN2AIP	CDKN2A interacting protein	55602	ENSG00000168564
TIMP2	NA	TIMP2	TIMP metallopeptidase inhibitor 2	7077	ENSG00000035862
TUBA1A	NA	TUBA1A	tubulin, alpha 1a	7846	ENSG00000167552
FCRL3	NA	FCRL3	Fc receptor-like 3	115352	ENSG00000160856
OSTM1	NA	OSTM1	osteopetrosis associated transmembrane protein 1	28962	ENSG00000081087
SAT1	NA	SAT1	spermidine/spermine N1-acetyltransferase 1	6303	ENSG00000130066
ASUN	NA	ASUN	asunder, spermatogenesis regulator homolog (Drosphila)	55726	ENSG00000064102
CIRBP	NA	CIRBP	cold inducible RNA binding protein	1153	ENSG00000099622
H2AFV	NA	H2AFV	H2A histone family, member V	94239	ENSG00000105968
NUP214	NA	NUP214	nucleoporin 214kDa	8021	ENSG00000126883
THAP6	NA	THAP6	THAP domain containing 6	152815	ENSG00000174796
CASP4	NA	CASP4	caspase 4, apoptosis-related cysteine peptidase	837	ENSG00000196954
MAT2A	NA	MAT2A	methionine adenosyltransferase II, alpha	4144	ENSG00000168906
ADM	NA	ADM	adrenomedullin	133	ENSG00000148926
ANPEP	NA	ANPEP	alanyl (membrane) aminopeptidase	290	ENSG00000166825
PPP2R5E	NA	PPP2R5E	protein phosphatase 2, regulatory subunit B', epsilon isoform	5529	ENSG00000154001
IKZF3	NA	IKZF3	IKAROS family zinc finger 3 (Aiolos)	22806	ENSG00000161405
G0S2	NA	G0S2	G0/G1switch 2	50486	ENSG00000123689
CHST15	NA	CHST15	carbohydrate (N-acetylgalactosamine 4-sulfate 6-O) sulfotransferase 15	51363	ENSG00000182022
SETD6	NA	SETD6	SET domain containing 6	79918	ENSG00000103037
HM13	NA	HM13	histocompatibility (minor) 13	81502	ENSG00000101294
RRP12	NA	RRP12	ribosomal RNA processing 12 homolog (S. cerevisiae)	23223	ENSG00000052749
SRGN	NA	SRGN	serglycin	5552	ENSG00000122862
MRI1	NA	MRI1	methylthioribose-1-phosphate isomerase homolog (S. cerevisiae)	84245	ENSG00000037757
TNFSF13B	NA	TNFSF13B	tumor necrosis factor (ligand) superfamily, member 13b	10673	ENSG00000102524
FLOT1	NA	FLOT1	flotillin 1	10211	ENSG00000137312
KLF13	NA	KLF13	Kruppel-like factor 13	51621	ENSG00000169926
SLC12A6	NA	SLC12A6	solute carrier family 12 (potassium/chloride transporters), member 6	9990	ENSG00000140199
ARHGEF40	NA	ARHGEF40	Rho guanine nucleotide exchange factor (GEF) 40	55701	ENSG00000165801
SIRPA	NA	SIRPA	signal-regulatory protein alpha	140885	ENSG00000198053
CXCL16	NA	CXCL16	chemokine (C-X-C motif) ligand 16	58191	ENSG00000161921
RCC2	NA	RCC2	regulator of chromosome condensation 2	55920	ENSG00000179051
TREM1	NA	TREM1	triggering receptor expressed on myeloid cells 1	54210	ENSG00000124731
GPR18	NA	GPR18	G protein-coupled receptor 18	2841	ENSG00000125245
YAF2	NA	YAF2	YY1 associated factor 2	10138	ENSG00000015153
CELF1	NA	CELF1	CUGBP, Elav-like family member 1	10658	ENSG00000149187
RNGTT	NA	RNGTT	RNA guanylyltransferase and 5'-phosphatase	8732	ENSG00000111880
MAP3K1	NA	MAP3K1	mitogen-activated protein kinase kinase kinase 1, E3 ubiquitin protein ligase	4214	ENSG00000095015
TRIM23	NA	TRIM23	tripartite motif containing 23	373	ENSG00000113595
KLHL7	NA	KLHL7	kelch-like 7 (Drosophila)	55975	ENSG00000122550
TBL1XR1	NA	TBL1XR1	transducin (beta)-like 1 X-linked receptor 1	79718	ENSG00000177565
RAB8B	NA	RAB8B	RAB8B, member RAS oncogene family	51762	ENSG00000166128
HELB	NA	HELB	helicase (DNA) B	92797	ENSG00000127311
FFAR2	NA	FFAR2	free fatty acid receptor 2	2867	ENSG00000126262
PLAUR	NA	PLAUR	plasminogen activator, urokinase receptor	5329	ENSG00000011422
TNFRSF10B	NA	TNFRSF10B	tumor necrosis factor receptor superfamily, member 10b	8795	ENSG00000120889
SNRK	NA	SNRK	SNF related kinase	54861	ENSG00000163788
ZNF33A	NA	ZNF33A	zinc finger protein 33A	7581	ENSG00000189180
PRMT2	NA	PRMT2	protein arginine methyltransferase 2	3275	ENSG00000160310
FOS	NA	FOS	FBJ murine osteosarcoma viral oncogene homolog	2353	ENSG00000170345
DIAPH1	NA	DIAPH1	diaphanous homolog 1 (Drosophila)	1729	ENSG00000131504
RNF13	NA	RNF13	ring finger protein 13	11342	ENSG00000082996
ANXA1	NA	ANXA1	annexin A1	301	ENSG00000135046
RERE	NA	RERE	arginine-glutamic acid dipeptide (RE) repeats	473	ENSG00000142599
TXK	NA	TXK	TXK tyrosine kinase	7294	ENSG00000074966
PTPRC	NA	PTPRC	protein tyrosine phosphatase, receptor type, C	5788	ENSG00000081237
FBXO21	NA	FBXO21	F-box protein 21	23014	ENSG00000135108
TMEM38B	NA	TMEM38B	transmembrane protein 38B	55151	ENSG00000095209
BCL2A1	NA	BCL2A1	BCL2-related protein A1	597	ENSG00000140379
FAM3C	NA	FAM3C	family with sequence similarity 3, member C	10447	ENSG00000196937
RYK	NA	RYK	receptor-like tyrosine kinase	6259	ENSG00000163785
DDIT3	NA	DDIT3	DNA-damage-inducible transcript 3	1649	ENSG00000175197
IVD	NA	IVD	isovaleryl-CoA dehydrogenase	3712	ENSG00000128928
USP16	NA	USP16	ubiquitin specific peptidase 16	10600	ENSG00000156256
cellular component	nucleus	GO:0005634
C=5955;O=76;E=49.94;R=1.52;rawP=5.62e-06;adjP=0.0003
MIDN	NA	MIDN	midnolin	90007	ENSG00000167470
PTAFR	NA	PTAFR	platelet-activating factor receptor	5724	ENSG00000169403
TUBB4B	NA	TUBB4B	tubulin, beta 4B class IVb	10383	ENSG00000188229
SF3B1	NA	SF3B1	splicing factor 3b, subunit 1, 155kDa	23451	ENSG00000115524
ZNF267	NA	ZNF267	zinc finger protein 267	10308	ENSG00000185947
NUP43	NA	NUP43	nucleoporin 43kDa	348995	ENSG00000120253
USP48	NA	USP48	ubiquitin specific peptidase 48	84196	ENSG00000090686
IKZF2	NA	IKZF2	IKAROS family zinc finger 2 (Helios)	22807	ENSG00000030419
TSEN34	NA	TSEN34	tRNA splicing endonuclease 34 homolog (S. cerevisiae)	79042	ENSG00000170892
DECR1	NA	DECR1	2,4-dienoyl CoA reductase 1, mitochondrial	1666	ENSG00000104325
KDM2A	NA	KDM2A	lysine (K)-specific demethylase 2A	22992	ENSG00000173120
ZKSCAN1	NA	ZKSCAN1	zinc finger with KRAB and SCAN domains 1	7586	ENSG00000106261
ZFP36	NA	ZFP36	zinc finger protein 36, C3H type, homolog (mouse)	7538	ENSG00000128016
ANKRD11	NA	ANKRD11	ankyrin repeat domain 11	29123	ENSG00000167522
ANKRD12	NA	ANKRD12	ankyrin repeat domain 12	23253	ENSG00000101745
ZNF148	NA	ZNF148	zinc finger protein 148	7707	ENSG00000163848
IL1RN	NA	IL1RN	interleukin 1 receptor antagonist	3557	ENSG00000136689
SP140	NA	SP140	SP140 nuclear body protein	11262	ENSG00000079263
CASP8	NA	CASP8	caspase 8, apoptosis-related cysteine peptidase	841	ENSG00000064012
PRKACB	NA	PRKACB	protein kinase, cAMP-dependent, catalytic, beta	5567	ENSG00000142875
CPD	NA	CPD	carboxypeptidase D	1362	ENSG00000108582
CDKN2AIP	NA	CDKN2AIP	CDKN2A interacting protein	55602	ENSG00000168564
ZNF124	NA	ZNF124	zinc finger protein 124	7678	ENSG00000196418
RAD1	NA	RAD1	RAD1 homolog (S. pombe)	5810	ENSG00000113456
RPS27L	NA	RPS27L	ribosomal protein S27-like	51065	ENSG00000185088
ASUN	NA	ASUN	asunder, spermatogenesis regulator homolog (Drosphila)	55726	ENSG00000064102
CIRBP	NA	CIRBP	cold inducible RNA binding protein	1153	ENSG00000099622
PLEKHA1	NA	PLEKHA1	pleckstrin homology domain containing, family A (phosphoinositide binding specific) member 1	59338	ENSG00000107679
NUP214	NA	NUP214	nucleoporin 214kDa	8021	ENSG00000126883
H2AFV	NA	H2AFV	H2A histone family, member V	94239	ENSG00000105968
IKZF3	NA	IKZF3	IKAROS family zinc finger 3 (Aiolos)	22806	ENSG00000161405
GNPTAB	NA	GNPTAB	N-acetylglucosamine-1-phosphate transferase, alpha and beta subunits	79158	ENSG00000111670
GSK3B	NA	GSK3B	glycogen synthase kinase 3 beta	2932	ENSG00000082701
SETD6	NA	SETD6	SET domain containing 6	79918	ENSG00000103037
ARRB2	NA	ARRB2	arrestin, beta 2	409	ENSG00000141480
CCDC59	NA	CCDC59	coiled-coil domain containing 59	29080	ENSG00000133773
RRP12	NA	RRP12	ribosomal RNA processing 12 homolog (S. cerevisiae)	23223	ENSG00000052749
MRI1	NA	MRI1	methylthioribose-1-phosphate isomerase homolog (S. cerevisiae)	84245	ENSG00000037757
FLOT1	NA	FLOT1	flotillin 1	10211	ENSG00000137312
TIA1	NA	TIA1	TIA1 cytotoxic granule-associated RNA binding protein	7072	ENSG00000116001
KLF13	NA	KLF13	Kruppel-like factor 13	51621	ENSG00000169926
NEMF	NA	NEMF	nuclear export mediator factor	9147	ENSG00000165525
ZBED1	NA	ZBED1	zinc finger, BED-type containing 1	9189	ENSG00000214717
ZBTB38	NA	ZBTB38	zinc finger and BTB domain containing 38	253461	ENSG00000177311
RCC2	NA	RCC2	regulator of chromosome condensation 2	55920	ENSG00000179051
TCF4	NA	TCF4	transcription factor 4	6925	ENSG00000196628
ALKBH8	NA	ALKBH8	alkB, alkylation repair homolog 8 (E. coli)	91801	ENSG00000137760
ZNF101	NA	ZNF101	zinc finger protein 101	94039	ENSG00000181896
ZFP82	NA	ZFP82	zinc finger protein 82 homolog (mouse)	284406	ENSG00000181007
YAF2	NA	YAF2	YY1 associated factor 2	10138	ENSG00000015153
CELF1	NA	CELF1	CUGBP, Elav-like family member 1	10658	ENSG00000149187
RNGTT	NA	RNGTT	RNA guanylyltransferase and 5'-phosphatase	8732	ENSG00000111880
PABPC1	NA	PABPC1	poly(A) binding protein, cytoplasmic 1	26986	ENSG00000070756
GTF2H3	NA	GTF2H3	general transcription factor IIH, polypeptide 3, 34kDa	2967	ENSG00000111358
TRIM23	NA	TRIM23	tripartite motif containing 23	373	ENSG00000113595
KLHL7	NA	KLHL7	kelch-like 7 (Drosophila)	55975	ENSG00000122550
TBL1XR1	NA	TBL1XR1	transducin (beta)-like 1 X-linked receptor 1	79718	ENSG00000177565
HELB	NA	HELB	helicase (DNA) B	92797	ENSG00000127311
SPATA13	NA	SPATA13	spermatogenesis associated 13	221178	ENSG00000182957
SNRK	NA	SNRK	SNF related kinase	54861	ENSG00000163788
ZNF33A	NA	ZNF33A	zinc finger protein 33A	7581	ENSG00000189180
PRMT2	NA	PRMT2	protein arginine methyltransferase 2	3275	ENSG00000160310
FOS	NA	FOS	FBJ murine osteosarcoma viral oncogene homolog	2353	ENSG00000170345
RNF13	NA	RNF13	ring finger protein 13	11342	ENSG00000082996
ANXA1	NA	ANXA1	annexin A1	301	ENSG00000135046
TXK	NA	TXK	TXK tyrosine kinase	7294	ENSG00000074966
RERE	NA	RERE	arginine-glutamic acid dipeptide (RE) repeats	473	ENSG00000142599
AP1AR	NA	AP1AR	adaptor-related protein complex 1 associated regulatory protein	55435	ENSG00000138660
TMEM38B	NA	TMEM38B	transmembrane protein 38B	55151	ENSG00000095209
NFKBIA	NA	NFKBIA	nuclear factor of kappa light polypeptide gene enhancer in B-cells inhibitor, alpha	4792	ENSG00000100906
RYK	NA	RYK	receptor-like tyrosine kinase	6259	ENSG00000163785
SFMBT1	NA	SFMBT1	Scm-like with four mbt domains 1	51460	ENSG00000163935
NR4A2	NA	NR4A2	nuclear receptor subfamily 4, group A, member 2	4929	ENSG00000153234
SLFN5	NA	SLFN5	schlafen family member 5	162394	ENSG00000166750
DDIT3	NA	DDIT3	DNA-damage-inducible transcript 3	1649	ENSG00000175197
USP16	NA	USP16	ubiquitin specific peptidase 16	10600	ENSG00000156256
cellular component	membrane-bounded organelle	GO:0043227
C=9598;O=103;E=80.49;R=1.28;rawP=7.10e-05;adjP=0.0020
MIDN	NA	MIDN	midnolin	90007	ENSG00000167470
PTAFR	NA	PTAFR	platelet-activating factor receptor	5724	ENSG00000169403
TUBB4B	NA	TUBB4B	tubulin, beta 4B class IVb	10383	ENSG00000188229
SF3B1	NA	SF3B1	splicing factor 3b, subunit 1, 155kDa	23451	ENSG00000115524
FTH1	NA	FTH1	ferritin, heavy polypeptide 1	2495	ENSG00000167996
ZNF267	NA	ZNF267	zinc finger protein 267	10308	ENSG00000185947
NUP43	NA	NUP43	nucleoporin 43kDa	348995	ENSG00000120253
USP48	NA	USP48	ubiquitin specific peptidase 48	84196	ENSG00000090686
IKZF2	NA	IKZF2	IKAROS family zinc finger 2 (Helios)	22807	ENSG00000030419
TSEN34	NA	TSEN34	tRNA splicing endonuclease 34 homolog (S. cerevisiae)	79042	ENSG00000170892
ACPP	NA	ACPP	acid phosphatase, prostate	55	ENSG00000014257
DECR1	NA	DECR1	2,4-dienoyl CoA reductase 1, mitochondrial	1666	ENSG00000104325
KDM2A	NA	KDM2A	lysine (K)-specific demethylase 2A	22992	ENSG00000173120
ZKSCAN1	NA	ZKSCAN1	zinc finger with KRAB and SCAN domains 1	7586	ENSG00000106261
ZFP36	NA	ZFP36	zinc finger protein 36, C3H type, homolog (mouse)	7538	ENSG00000128016
ANKRD11	NA	ANKRD11	ankyrin repeat domain 11	29123	ENSG00000167522
ANKRD12	NA	ANKRD12	ankyrin repeat domain 12	23253	ENSG00000101745
ZNF148	NA	ZNF148	zinc finger protein 148	7707	ENSG00000163848
IL1RN	NA	IL1RN	interleukin 1 receptor antagonist	3557	ENSG00000136689
SP140	NA	SP140	SP140 nuclear body protein	11262	ENSG00000079263
CASP8	NA	CASP8	caspase 8, apoptosis-related cysteine peptidase	841	ENSG00000064012
ARSD	NA	ARSD	arylsulfatase D	414	ENSG00000006756
PRKACB	NA	PRKACB	protein kinase, cAMP-dependent, catalytic, beta	5567	ENSG00000142875
CPD	NA	CPD	carboxypeptidase D	1362	ENSG00000108582
CDKN2AIP	NA	CDKN2AIP	CDKN2A interacting protein	55602	ENSG00000168564
ZNF124	NA	ZNF124	zinc finger protein 124	7678	ENSG00000196418
TIMM23B	NA	TIMM23B	translocase of inner mitochondrial membrane 23 homolog B (yeast)	653252	ENSG00000204152
RAD1	NA	RAD1	RAD1 homolog (S. pombe)	5810	ENSG00000113456
RPS27L	NA	RPS27L	ribosomal protein S27-like	51065	ENSG00000185088
OSTM1	NA	OSTM1	osteopetrosis associated transmembrane protein 1	28962	ENSG00000081087
ASUN	NA	ASUN	asunder, spermatogenesis regulator homolog (Drosphila)	55726	ENSG00000064102
CIRBP	NA	CIRBP	cold inducible RNA binding protein	1153	ENSG00000099622
PLEKHA1	NA	PLEKHA1	pleckstrin homology domain containing, family A (phosphoinositide binding specific) member 1	59338	ENSG00000107679
NUP214	NA	NUP214	nucleoporin 214kDa	8021	ENSG00000126883
H2AFV	NA	H2AFV	H2A histone family, member V	94239	ENSG00000105968
ANPEP	NA	ANPEP	alanyl (membrane) aminopeptidase	290	ENSG00000166825
PPP2R5E	NA	PPP2R5E	protein phosphatase 2, regulatory subunit B', epsilon isoform	5529	ENSG00000154001
IKZF3	NA	IKZF3	IKAROS family zinc finger 3 (Aiolos)	22806	ENSG00000161405
INSIG1	NA	INSIG1	insulin induced gene 1	3638	ENSG00000186480
CHST15	NA	CHST15	carbohydrate (N-acetylgalactosamine 4-sulfate 6-O) sulfotransferase 15	51363	ENSG00000182022
G0S2	NA	G0S2	G0/G1switch 2	50486	ENSG00000123689
GNPTAB	NA	GNPTAB	N-acetylglucosamine-1-phosphate transferase, alpha and beta subunits	79158	ENSG00000111670
GSK3B	NA	GSK3B	glycogen synthase kinase 3 beta	2932	ENSG00000082701
LY96	NA	LY96	lymphocyte antigen 96	23643	ENSG00000154589
SETD6	NA	SETD6	SET domain containing 6	79918	ENSG00000103037
ARRB2	NA	ARRB2	arrestin, beta 2	409	ENSG00000141480
CCDC59	NA	CCDC59	coiled-coil domain containing 59	29080	ENSG00000133773
HM13	NA	HM13	histocompatibility (minor) 13	81502	ENSG00000101294
RRP12	NA	RRP12	ribosomal RNA processing 12 homolog (S. cerevisiae)	23223	ENSG00000052749
RASA2	NA	RASA2	RAS p21 protein activator 2	5922	ENSG00000155903
MRI1	NA	MRI1	methylthioribose-1-phosphate isomerase homolog (S. cerevisiae)	84245	ENSG00000037757
SRGN	NA	SRGN	serglycin	5552	ENSG00000122862
ATAD1	NA	ATAD1	ATPase family, AAA domain containing 1	84896	ENSG00000138138
FLOT1	NA	FLOT1	flotillin 1	10211	ENSG00000137312
KLF13	NA	KLF13	Kruppel-like factor 13	51621	ENSG00000169926
TIA1	NA	TIA1	TIA1 cytotoxic granule-associated RNA binding protein	7072	ENSG00000116001
NEMF	NA	NEMF	nuclear export mediator factor	9147	ENSG00000165525
ZBED1	NA	ZBED1	zinc finger, BED-type containing 1	9189	ENSG00000214717
PTPLAD2	NA	PTPLAD2	protein tyrosine phosphatase-like A domain containing 2	401494	ENSG00000188921
RCC2	NA	RCC2	regulator of chromosome condensation 2	55920	ENSG00000179051
ZBTB38	NA	ZBTB38	zinc finger and BTB domain containing 38	253461	ENSG00000177311
CNST	NA	CNST	consortin, connexin sorting protein	163882	ENSG00000162852
TCF4	NA	TCF4	transcription factor 4	6925	ENSG00000196628
VAMP5	NA	VAMP5	vesicle-associated membrane protein 5 (myobrevin)	10791	ENSG00000168899
ALKBH8	NA	ALKBH8	alkB, alkylation repair homolog 8 (E. coli)	91801	ENSG00000137760
ZNF101	NA	ZNF101	zinc finger protein 101	94039	ENSG00000181896
ZFP82	NA	ZFP82	zinc finger protein 82 homolog (mouse)	284406	ENSG00000181007
PCYOX1	NA	PCYOX1	prenylcysteine oxidase 1	51449	ENSG00000116005
YAF2	NA	YAF2	YY1 associated factor 2	10138	ENSG00000015153
CELF1	NA	CELF1	CUGBP, Elav-like family member 1	10658	ENSG00000149187
RNGTT	NA	RNGTT	RNA guanylyltransferase and 5'-phosphatase	8732	ENSG00000111880
PABPC1	NA	PABPC1	poly(A) binding protein, cytoplasmic 1	26986	ENSG00000070756
TRIM23	NA	TRIM23	tripartite motif containing 23	373	ENSG00000113595
GTF2H3	NA	GTF2H3	general transcription factor IIH, polypeptide 3, 34kDa	2967	ENSG00000111358
RILP	NA	RILP	Rab interacting lysosomal protein	83547	ENSG00000167705
KLHL7	NA	KLHL7	kelch-like 7 (Drosophila)	55975	ENSG00000122550
RAB8B	NA	RAB8B	RAB8B, member RAS oncogene family	51762	ENSG00000166128
TBL1XR1	NA	TBL1XR1	transducin (beta)-like 1 X-linked receptor 1	79718	ENSG00000177565
PLAUR	NA	PLAUR	plasminogen activator, urokinase receptor	5329	ENSG00000011422
HELB	NA	HELB	helicase (DNA) B	92797	ENSG00000127311
DHX29	NA	DHX29	DEAH (Asp-Glu-Ala-His) box polypeptide 29	54505	ENSG00000067248
SPATA13	NA	SPATA13	spermatogenesis associated 13	221178	ENSG00000182957
SNRK	NA	SNRK	SNF related kinase	54861	ENSG00000163788
ZNF33A	NA	ZNF33A	zinc finger protein 33A	7581	ENSG00000189180
PRMT2	NA	PRMT2	protein arginine methyltransferase 2	3275	ENSG00000160310
FOS	NA	FOS	FBJ murine osteosarcoma viral oncogene homolog	2353	ENSG00000170345
RNF13	NA	RNF13	ring finger protein 13	11342	ENSG00000082996
ANXA1	NA	ANXA1	annexin A1	301	ENSG00000135046
TXK	NA	TXK	TXK tyrosine kinase	7294	ENSG00000074966
RERE	NA	RERE	arginine-glutamic acid dipeptide (RE) repeats	473	ENSG00000142599
AP1AR	NA	AP1AR	adaptor-related protein complex 1 associated regulatory protein	55435	ENSG00000138660
TMEM38B	NA	TMEM38B	transmembrane protein 38B	55151	ENSG00000095209
TMEM168	NA	TMEM168	transmembrane protein 168	64418	ENSG00000146802
FAM3C	NA	FAM3C	family with sequence similarity 3, member C	10447	ENSG00000196937
NFKBIA	NA	NFKBIA	nuclear factor of kappa light polypeptide gene enhancer in B-cells inhibitor, alpha	4792	ENSG00000100906
RYK	NA	RYK	receptor-like tyrosine kinase	6259	ENSG00000163785
SFMBT1	NA	SFMBT1	Scm-like with four mbt domains 1	51460	ENSG00000163935
NR4A2	NA	NR4A2	nuclear receptor subfamily 4, group A, member 2	4929	ENSG00000153234
CLN8	NA	CLN8	ceroid-lipofuscinosis, neuronal 8 (epilepsy, progressive with mental retardation)	2055	ENSG00000182372
SLFN5	NA	SLFN5	schlafen family member 5	162394	ENSG00000166750
DDIT3	NA	DDIT3	DNA-damage-inducible transcript 3	1649	ENSG00000175197
IVD	NA	IVD	isovaleryl-CoA dehydrogenase	3712	ENSG00000128928
USP16	NA	USP16	ubiquitin specific peptidase 16	10600	ENSG00000156256
cellular component	intracellular membrane-bounded organelle	GO:0043231
C=9587;O=103;E=80.39;R=1.28;rawP=6.67e-05;adjP=0.0020
MIDN	NA	MIDN	midnolin	90007	ENSG00000167470
PTAFR	NA	PTAFR	platelet-activating factor receptor	5724	ENSG00000169403
TUBB4B	NA	TUBB4B	tubulin, beta 4B class IVb	10383	ENSG00000188229
SF3B1	NA	SF3B1	splicing factor 3b, subunit 1, 155kDa	23451	ENSG00000115524
FTH1	NA	FTH1	ferritin, heavy polypeptide 1	2495	ENSG00000167996
ZNF267	NA	ZNF267	zinc finger protein 267	10308	ENSG00000185947
NUP43	NA	NUP43	nucleoporin 43kDa	348995	ENSG00000120253
USP48	NA	USP48	ubiquitin specific peptidase 48	84196	ENSG00000090686
IKZF2	NA	IKZF2	IKAROS family zinc finger 2 (Helios)	22807	ENSG00000030419
TSEN34	NA	TSEN34	tRNA splicing endonuclease 34 homolog (S. cerevisiae)	79042	ENSG00000170892
ACPP	NA	ACPP	acid phosphatase, prostate	55	ENSG00000014257
DECR1	NA	DECR1	2,4-dienoyl CoA reductase 1, mitochondrial	1666	ENSG00000104325
KDM2A	NA	KDM2A	lysine (K)-specific demethylase 2A	22992	ENSG00000173120
ZKSCAN1	NA	ZKSCAN1	zinc finger with KRAB and SCAN domains 1	7586	ENSG00000106261
ZFP36	NA	ZFP36	zinc finger protein 36, C3H type, homolog (mouse)	7538	ENSG00000128016
ANKRD11	NA	ANKRD11	ankyrin repeat domain 11	29123	ENSG00000167522
ANKRD12	NA	ANKRD12	ankyrin repeat domain 12	23253	ENSG00000101745
ZNF148	NA	ZNF148	zinc finger protein 148	7707	ENSG00000163848
IL1RN	NA	IL1RN	interleukin 1 receptor antagonist	3557	ENSG00000136689
SP140	NA	SP140	SP140 nuclear body protein	11262	ENSG00000079263
CASP8	NA	CASP8	caspase 8, apoptosis-related cysteine peptidase	841	ENSG00000064012
ARSD	NA	ARSD	arylsulfatase D	414	ENSG00000006756
PRKACB	NA	PRKACB	protein kinase, cAMP-dependent, catalytic, beta	5567	ENSG00000142875
CPD	NA	CPD	carboxypeptidase D	1362	ENSG00000108582
CDKN2AIP	NA	CDKN2AIP	CDKN2A interacting protein	55602	ENSG00000168564
ZNF124	NA	ZNF124	zinc finger protein 124	7678	ENSG00000196418
TIMM23B	NA	TIMM23B	translocase of inner mitochondrial membrane 23 homolog B (yeast)	653252	ENSG00000204152
RAD1	NA	RAD1	RAD1 homolog (S. pombe)	5810	ENSG00000113456
RPS27L	NA	RPS27L	ribosomal protein S27-like	51065	ENSG00000185088
OSTM1	NA	OSTM1	osteopetrosis associated transmembrane protein 1	28962	ENSG00000081087
ASUN	NA	ASUN	asunder, spermatogenesis regulator homolog (Drosphila)	55726	ENSG00000064102
CIRBP	NA	CIRBP	cold inducible RNA binding protein	1153	ENSG00000099622
PLEKHA1	NA	PLEKHA1	pleckstrin homology domain containing, family A (phosphoinositide binding specific) member 1	59338	ENSG00000107679
NUP214	NA	NUP214	nucleoporin 214kDa	8021	ENSG00000126883
H2AFV	NA	H2AFV	H2A histone family, member V	94239	ENSG00000105968
ANPEP	NA	ANPEP	alanyl (membrane) aminopeptidase	290	ENSG00000166825
PPP2R5E	NA	PPP2R5E	protein phosphatase 2, regulatory subunit B', epsilon isoform	5529	ENSG00000154001
IKZF3	NA	IKZF3	IKAROS family zinc finger 3 (Aiolos)	22806	ENSG00000161405
INSIG1	NA	INSIG1	insulin induced gene 1	3638	ENSG00000186480
CHST15	NA	CHST15	carbohydrate (N-acetylgalactosamine 4-sulfate 6-O) sulfotransferase 15	51363	ENSG00000182022
G0S2	NA	G0S2	G0/G1switch 2	50486	ENSG00000123689
GNPTAB	NA	GNPTAB	N-acetylglucosamine-1-phosphate transferase, alpha and beta subunits	79158	ENSG00000111670
GSK3B	NA	GSK3B	glycogen synthase kinase 3 beta	2932	ENSG00000082701
LY96	NA	LY96	lymphocyte antigen 96	23643	ENSG00000154589
SETD6	NA	SETD6	SET domain containing 6	79918	ENSG00000103037
ARRB2	NA	ARRB2	arrestin, beta 2	409	ENSG00000141480
CCDC59	NA	CCDC59	coiled-coil domain containing 59	29080	ENSG00000133773
HM13	NA	HM13	histocompatibility (minor) 13	81502	ENSG00000101294
RRP12	NA	RRP12	ribosomal RNA processing 12 homolog (S. cerevisiae)	23223	ENSG00000052749
RASA2	NA	RASA2	RAS p21 protein activator 2	5922	ENSG00000155903
MRI1	NA	MRI1	methylthioribose-1-phosphate isomerase homolog (S. cerevisiae)	84245	ENSG00000037757
SRGN	NA	SRGN	serglycin	5552	ENSG00000122862
ATAD1	NA	ATAD1	ATPase family, AAA domain containing 1	84896	ENSG00000138138
FLOT1	NA	FLOT1	flotillin 1	10211	ENSG00000137312
KLF13	NA	KLF13	Kruppel-like factor 13	51621	ENSG00000169926
TIA1	NA	TIA1	TIA1 cytotoxic granule-associated RNA binding protein	7072	ENSG00000116001
NEMF	NA	NEMF	nuclear export mediator factor	9147	ENSG00000165525
ZBED1	NA	ZBED1	zinc finger, BED-type containing 1	9189	ENSG00000214717
PTPLAD2	NA	PTPLAD2	protein tyrosine phosphatase-like A domain containing 2	401494	ENSG00000188921
RCC2	NA	RCC2	regulator of chromosome condensation 2	55920	ENSG00000179051
ZBTB38	NA	ZBTB38	zinc finger and BTB domain containing 38	253461	ENSG00000177311
CNST	NA	CNST	consortin, connexin sorting protein	163882	ENSG00000162852
TCF4	NA	TCF4	transcription factor 4	6925	ENSG00000196628
VAMP5	NA	VAMP5	vesicle-associated membrane protein 5 (myobrevin)	10791	ENSG00000168899
ALKBH8	NA	ALKBH8	alkB, alkylation repair homolog 8 (E. coli)	91801	ENSG00000137760
ZNF101	NA	ZNF101	zinc finger protein 101	94039	ENSG00000181896
ZFP82	NA	ZFP82	zinc finger protein 82 homolog (mouse)	284406	ENSG00000181007
PCYOX1	NA	PCYOX1	prenylcysteine oxidase 1	51449	ENSG00000116005
YAF2	NA	YAF2	YY1 associated factor 2	10138	ENSG00000015153
CELF1	NA	CELF1	CUGBP, Elav-like family member 1	10658	ENSG00000149187
RNGTT	NA	RNGTT	RNA guanylyltransferase and 5'-phosphatase	8732	ENSG00000111880
PABPC1	NA	PABPC1	poly(A) binding protein, cytoplasmic 1	26986	ENSG00000070756
TRIM23	NA	TRIM23	tripartite motif containing 23	373	ENSG00000113595
GTF2H3	NA	GTF2H3	general transcription factor IIH, polypeptide 3, 34kDa	2967	ENSG00000111358
RILP	NA	RILP	Rab interacting lysosomal protein	83547	ENSG00000167705
KLHL7	NA	KLHL7	kelch-like 7 (Drosophila)	55975	ENSG00000122550
RAB8B	NA	RAB8B	RAB8B, member RAS oncogene family	51762	ENSG00000166128
TBL1XR1	NA	TBL1XR1	transducin (beta)-like 1 X-linked receptor 1	79718	ENSG00000177565
PLAUR	NA	PLAUR	plasminogen activator, urokinase receptor	5329	ENSG00000011422
HELB	NA	HELB	helicase (DNA) B	92797	ENSG00000127311
DHX29	NA	DHX29	DEAH (Asp-Glu-Ala-His) box polypeptide 29	54505	ENSG00000067248
SPATA13	NA	SPATA13	spermatogenesis associated 13	221178	ENSG00000182957
SNRK	NA	SNRK	SNF related kinase	54861	ENSG00000163788
ZNF33A	NA	ZNF33A	zinc finger protein 33A	7581	ENSG00000189180
PRMT2	NA	PRMT2	protein arginine methyltransferase 2	3275	ENSG00000160310
FOS	NA	FOS	FBJ murine osteosarcoma viral oncogene homolog	2353	ENSG00000170345
RNF13	NA	RNF13	ring finger protein 13	11342	ENSG00000082996
ANXA1	NA	ANXA1	annexin A1	301	ENSG00000135046
TXK	NA	TXK	TXK tyrosine kinase	7294	ENSG00000074966
RERE	NA	RERE	arginine-glutamic acid dipeptide (RE) repeats	473	ENSG00000142599
AP1AR	NA	AP1AR	adaptor-related protein complex 1 associated regulatory protein	55435	ENSG00000138660
TMEM38B	NA	TMEM38B	transmembrane protein 38B	55151	ENSG00000095209
TMEM168	NA	TMEM168	transmembrane protein 168	64418	ENSG00000146802
FAM3C	NA	FAM3C	family with sequence similarity 3, member C	10447	ENSG00000196937
NFKBIA	NA	NFKBIA	nuclear factor of kappa light polypeptide gene enhancer in B-cells inhibitor, alpha	4792	ENSG00000100906
RYK	NA	RYK	receptor-like tyrosine kinase	6259	ENSG00000163785
SFMBT1	NA	SFMBT1	Scm-like with four mbt domains 1	51460	ENSG00000163935
NR4A2	NA	NR4A2	nuclear receptor subfamily 4, group A, member 2	4929	ENSG00000153234
CLN8	NA	CLN8	ceroid-lipofuscinosis, neuronal 8 (epilepsy, progressive with mental retardation)	2055	ENSG00000182372
SLFN5	NA	SLFN5	schlafen family member 5	162394	ENSG00000166750
DDIT3	NA	DDIT3	DNA-damage-inducible transcript 3	1649	ENSG00000175197
IVD	NA	IVD	isovaleryl-CoA dehydrogenase	3712	ENSG00000128928
USP16	NA	USP16	ubiquitin specific peptidase 16	10600	ENSG00000156256
cellular component	organelle	GO:0043226
C=10651;O=109;E=89.32;R=1.22;rawP=0.0003;adjP=0.0053
MIDN	NA	MIDN	midnolin	90007	ENSG00000167470
PTAFR	NA	PTAFR	platelet-activating factor receptor	5724	ENSG00000169403
TUBB4B	NA	TUBB4B	tubulin, beta 4B class IVb	10383	ENSG00000188229
SF3B1	NA	SF3B1	splicing factor 3b, subunit 1, 155kDa	23451	ENSG00000115524
FTH1	NA	FTH1	ferritin, heavy polypeptide 1	2495	ENSG00000167996
ZNF267	NA	ZNF267	zinc finger protein 267	10308	ENSG00000185947
NUP43	NA	NUP43	nucleoporin 43kDa	348995	ENSG00000120253
USP48	NA	USP48	ubiquitin specific peptidase 48	84196	ENSG00000090686
IKZF2	NA	IKZF2	IKAROS family zinc finger 2 (Helios)	22807	ENSG00000030419
TSEN34	NA	TSEN34	tRNA splicing endonuclease 34 homolog (S. cerevisiae)	79042	ENSG00000170892
ACPP	NA	ACPP	acid phosphatase, prostate	55	ENSG00000014257
DECR1	NA	DECR1	2,4-dienoyl CoA reductase 1, mitochondrial	1666	ENSG00000104325
KDM2A	NA	KDM2A	lysine (K)-specific demethylase 2A	22992	ENSG00000173120
ZKSCAN1	NA	ZKSCAN1	zinc finger with KRAB and SCAN domains 1	7586	ENSG00000106261
ZFP36	NA	ZFP36	zinc finger protein 36, C3H type, homolog (mouse)	7538	ENSG00000128016
ANKRD11	NA	ANKRD11	ankyrin repeat domain 11	29123	ENSG00000167522
ANKRD12	NA	ANKRD12	ankyrin repeat domain 12	23253	ENSG00000101745
ZNF148	NA	ZNF148	zinc finger protein 148	7707	ENSG00000163848
IL1RN	NA	IL1RN	interleukin 1 receptor antagonist	3557	ENSG00000136689
SP140	NA	SP140	SP140 nuclear body protein	11262	ENSG00000079263
CASP8	NA	CASP8	caspase 8, apoptosis-related cysteine peptidase	841	ENSG00000064012
ARSD	NA	ARSD	arylsulfatase D	414	ENSG00000006756
PRKACB	NA	PRKACB	protein kinase, cAMP-dependent, catalytic, beta	5567	ENSG00000142875
CPD	NA	CPD	carboxypeptidase D	1362	ENSG00000108582
CDKN2AIP	NA	CDKN2AIP	CDKN2A interacting protein	55602	ENSG00000168564
ZNF124	NA	ZNF124	zinc finger protein 124	7678	ENSG00000196418
TIMM23B	NA	TIMM23B	translocase of inner mitochondrial membrane 23 homolog B (yeast)	653252	ENSG00000204152
RAD1	NA	RAD1	RAD1 homolog (S. pombe)	5810	ENSG00000113456
TUBA1A	NA	TUBA1A	tubulin, alpha 1a	7846	ENSG00000167552
RPS27L	NA	RPS27L	ribosomal protein S27-like	51065	ENSG00000185088
OSTM1	NA	OSTM1	osteopetrosis associated transmembrane protein 1	28962	ENSG00000081087
ASUN	NA	ASUN	asunder, spermatogenesis regulator homolog (Drosphila)	55726	ENSG00000064102
CIRBP	NA	CIRBP	cold inducible RNA binding protein	1153	ENSG00000099622
RASSF5	NA	RASSF5	Ras association (RalGDS/AF-6) domain family member 5	83593	ENSG00000136653
PLEKHA1	NA	PLEKHA1	pleckstrin homology domain containing, family A (phosphoinositide binding specific) member 1	59338	ENSG00000107679
NUP214	NA	NUP214	nucleoporin 214kDa	8021	ENSG00000126883
H2AFV	NA	H2AFV	H2A histone family, member V	94239	ENSG00000105968
THAP6	NA	THAP6	THAP domain containing 6	152815	ENSG00000174796
ANPEP	NA	ANPEP	alanyl (membrane) aminopeptidase	290	ENSG00000166825
PPP2R5E	NA	PPP2R5E	protein phosphatase 2, regulatory subunit B', epsilon isoform	5529	ENSG00000154001
IKZF3	NA	IKZF3	IKAROS family zinc finger 3 (Aiolos)	22806	ENSG00000161405
INSIG1	NA	INSIG1	insulin induced gene 1	3638	ENSG00000186480
CHST15	NA	CHST15	carbohydrate (N-acetylgalactosamine 4-sulfate 6-O) sulfotransferase 15	51363	ENSG00000182022
G0S2	NA	G0S2	G0/G1switch 2	50486	ENSG00000123689
GNPTAB	NA	GNPTAB	N-acetylglucosamine-1-phosphate transferase, alpha and beta subunits	79158	ENSG00000111670
GSK3B	NA	GSK3B	glycogen synthase kinase 3 beta	2932	ENSG00000082701
LY96	NA	LY96	lymphocyte antigen 96	23643	ENSG00000154589
SETD6	NA	SETD6	SET domain containing 6	79918	ENSG00000103037
ARRB2	NA	ARRB2	arrestin, beta 2	409	ENSG00000141480
CCDC59	NA	CCDC59	coiled-coil domain containing 59	29080	ENSG00000133773
HM13	NA	HM13	histocompatibility (minor) 13	81502	ENSG00000101294
RRP12	NA	RRP12	ribosomal RNA processing 12 homolog (S. cerevisiae)	23223	ENSG00000052749
RASA2	NA	RASA2	RAS p21 protein activator 2	5922	ENSG00000155903
MRI1	NA	MRI1	methylthioribose-1-phosphate isomerase homolog (S. cerevisiae)	84245	ENSG00000037757
SRGN	NA	SRGN	serglycin	5552	ENSG00000122862
ATAD1	NA	ATAD1	ATPase family, AAA domain containing 1	84896	ENSG00000138138
FLOT1	NA	FLOT1	flotillin 1	10211	ENSG00000137312
KLF13	NA	KLF13	Kruppel-like factor 13	51621	ENSG00000169926
TIA1	NA	TIA1	TIA1 cytotoxic granule-associated RNA binding protein	7072	ENSG00000116001
NEMF	NA	NEMF	nuclear export mediator factor	9147	ENSG00000165525
ZBED1	NA	ZBED1	zinc finger, BED-type containing 1	9189	ENSG00000214717
PTPLAD2	NA	PTPLAD2	protein tyrosine phosphatase-like A domain containing 2	401494	ENSG00000188921
RCC2	NA	RCC2	regulator of chromosome condensation 2	55920	ENSG00000179051
ZBTB38	NA	ZBTB38	zinc finger and BTB domain containing 38	253461	ENSG00000177311
CNST	NA	CNST	consortin, connexin sorting protein	163882	ENSG00000162852
TCF4	NA	TCF4	transcription factor 4	6925	ENSG00000196628
VAMP5	NA	VAMP5	vesicle-associated membrane protein 5 (myobrevin)	10791	ENSG00000168899
ALKBH8	NA	ALKBH8	alkB, alkylation repair homolog 8 (E. coli)	91801	ENSG00000137760
ZNF101	NA	ZNF101	zinc finger protein 101	94039	ENSG00000181896
ZFP82	NA	ZFP82	zinc finger protein 82 homolog (mouse)	284406	ENSG00000181007
PCYOX1	NA	PCYOX1	prenylcysteine oxidase 1	51449	ENSG00000116005
YAF2	NA	YAF2	YY1 associated factor 2	10138	ENSG00000015153
CELF1	NA	CELF1	CUGBP, Elav-like family member 1	10658	ENSG00000149187
RNGTT	NA	RNGTT	RNA guanylyltransferase and 5'-phosphatase	8732	ENSG00000111880
PABPC1	NA	PABPC1	poly(A) binding protein, cytoplasmic 1	26986	ENSG00000070756
MAP3K1	NA	MAP3K1	mitogen-activated protein kinase kinase kinase 1, E3 ubiquitin protein ligase	4214	ENSG00000095015
TRIM23	NA	TRIM23	tripartite motif containing 23	373	ENSG00000113595
RPL26	NA	RPL26	ribosomal protein L26	6154	ENSG00000161970
GTF2H3	NA	GTF2H3	general transcription factor IIH, polypeptide 3, 34kDa	2967	ENSG00000111358
RILP	NA	RILP	Rab interacting lysosomal protein	83547	ENSG00000167705
KLHL7	NA	KLHL7	kelch-like 7 (Drosophila)	55975	ENSG00000122550
RAB8B	NA	RAB8B	RAB8B, member RAS oncogene family	51762	ENSG00000166128
TBL1XR1	NA	TBL1XR1	transducin (beta)-like 1 X-linked receptor 1	79718	ENSG00000177565
PLAUR	NA	PLAUR	plasminogen activator, urokinase receptor	5329	ENSG00000011422
HELB	NA	HELB	helicase (DNA) B	92797	ENSG00000127311
DHX29	NA	DHX29	DEAH (Asp-Glu-Ala-His) box polypeptide 29	54505	ENSG00000067248
SPATA13	NA	SPATA13	spermatogenesis associated 13	221178	ENSG00000182957
SNRK	NA	SNRK	SNF related kinase	54861	ENSG00000163788
ZNF33A	NA	ZNF33A	zinc finger protein 33A	7581	ENSG00000189180
PRMT2	NA	PRMT2	protein arginine methyltransferase 2	3275	ENSG00000160310
FOS	NA	FOS	FBJ murine osteosarcoma viral oncogene homolog	2353	ENSG00000170345
DIAPH1	NA	DIAPH1	diaphanous homolog 1 (Drosophila)	1729	ENSG00000131504
RNF13	NA	RNF13	ring finger protein 13	11342	ENSG00000082996
ANXA1	NA	ANXA1	annexin A1	301	ENSG00000135046
TXK	NA	TXK	TXK tyrosine kinase	7294	ENSG00000074966
RERE	NA	RERE	arginine-glutamic acid dipeptide (RE) repeats	473	ENSG00000142599
AP1AR	NA	AP1AR	adaptor-related protein complex 1 associated regulatory protein	55435	ENSG00000138660
TMEM38B	NA	TMEM38B	transmembrane protein 38B	55151	ENSG00000095209
TMEM168	NA	TMEM168	transmembrane protein 168	64418	ENSG00000146802
FAM3C	NA	FAM3C	family with sequence similarity 3, member C	10447	ENSG00000196937
NFKBIA	NA	NFKBIA	nuclear factor of kappa light polypeptide gene enhancer in B-cells inhibitor, alpha	4792	ENSG00000100906
RYK	NA	RYK	receptor-like tyrosine kinase	6259	ENSG00000163785
SFMBT1	NA	SFMBT1	Scm-like with four mbt domains 1	51460	ENSG00000163935
NR4A2	NA	NR4A2	nuclear receptor subfamily 4, group A, member 2	4929	ENSG00000153234
CLN8	NA	CLN8	ceroid-lipofuscinosis, neuronal 8 (epilepsy, progressive with mental retardation)	2055	ENSG00000182372
SLFN5	NA	SLFN5	schlafen family member 5	162394	ENSG00000166750
DDIT3	NA	DDIT3	DNA-damage-inducible transcript 3	1649	ENSG00000175197
IVD	NA	IVD	isovaleryl-CoA dehydrogenase	3712	ENSG00000128928
USP16	NA	USP16	ubiquitin specific peptidase 16	10600	ENSG00000156256
cellular component	nuclear part	GO:0044428
C=3071;O=43;E=25.75;R=1.67;rawP=0.0003;adjP=0.0053
MIDN	NA	MIDN	midnolin	90007	ENSG00000167470
PTAFR	NA	PTAFR	platelet-activating factor receptor	5724	ENSG00000169403
RRP12	NA	RRP12	ribosomal RNA processing 12 homolog (S. cerevisiae)	23223	ENSG00000052749
SF3B1	NA	SF3B1	splicing factor 3b, subunit 1, 155kDa	23451	ENSG00000115524
FLOT1	NA	FLOT1	flotillin 1	10211	ENSG00000137312
NEMF	NA	NEMF	nuclear export mediator factor	9147	ENSG00000165525
NUP43	NA	NUP43	nucleoporin 43kDa	348995	ENSG00000120253
USP48	NA	USP48	ubiquitin specific peptidase 48	84196	ENSG00000090686
ZBED1	NA	ZBED1	zinc finger, BED-type containing 1	9189	ENSG00000214717
TSEN34	NA	TSEN34	tRNA splicing endonuclease 34 homolog (S. cerevisiae)	79042	ENSG00000170892
DECR1	NA	DECR1	2,4-dienoyl CoA reductase 1, mitochondrial	1666	ENSG00000104325
RCC2	NA	RCC2	regulator of chromosome condensation 2	55920	ENSG00000179051
ZBTB38	NA	ZBTB38	zinc finger and BTB domain containing 38	253461	ENSG00000177311
KDM2A	NA	KDM2A	lysine (K)-specific demethylase 2A	22992	ENSG00000173120
TCF4	NA	TCF4	transcription factor 4	6925	ENSG00000196628
ALKBH8	NA	ALKBH8	alkB, alkylation repair homolog 8 (E. coli)	91801	ENSG00000137760
ANKRD12	NA	ANKRD12	ankyrin repeat domain 12	23253	ENSG00000101745
YAF2	NA	YAF2	YY1 associated factor 2	10138	ENSG00000015153
ZNF148	NA	ZNF148	zinc finger protein 148	7707	ENSG00000163848
SP140	NA	SP140	SP140 nuclear body protein	11262	ENSG00000079263
RNGTT	NA	RNGTT	RNA guanylyltransferase and 5'-phosphatase	8732	ENSG00000111880
CASP8	NA	CASP8	caspase 8, apoptosis-related cysteine peptidase	841	ENSG00000064012
PABPC1	NA	PABPC1	poly(A) binding protein, cytoplasmic 1	26986	ENSG00000070756
PRKACB	NA	PRKACB	protein kinase, cAMP-dependent, catalytic, beta	5567	ENSG00000142875
GTF2H3	NA	GTF2H3	general transcription factor IIH, polypeptide 3, 34kDa	2967	ENSG00000111358
CDKN2AIP	NA	CDKN2AIP	CDKN2A interacting protein	55602	ENSG00000168564
KLHL7	NA	KLHL7	kelch-like 7 (Drosophila)	55975	ENSG00000122550
RAD1	NA	RAD1	RAD1 homolog (S. pombe)	5810	ENSG00000113456
TBL1XR1	NA	TBL1XR1	transducin (beta)-like 1 X-linked receptor 1	79718	ENSG00000177565
HELB	NA	HELB	helicase (DNA) B	92797	ENSG00000127311
SPATA13	NA	SPATA13	spermatogenesis associated 13	221178	ENSG00000182957
CIRBP	NA	CIRBP	cold inducible RNA binding protein	1153	ENSG00000099622
PLEKHA1	NA	PLEKHA1	pleckstrin homology domain containing, family A (phosphoinositide binding specific) member 1	59338	ENSG00000107679
PRMT2	NA	PRMT2	protein arginine methyltransferase 2	3275	ENSG00000160310
FOS	NA	FOS	FBJ murine osteosarcoma viral oncogene homolog	2353	ENSG00000170345
NUP214	NA	NUP214	nucleoporin 214kDa	8021	ENSG00000126883
RNF13	NA	RNF13	ring finger protein 13	11342	ENSG00000082996
RERE	NA	RERE	arginine-glutamic acid dipeptide (RE) repeats	473	ENSG00000142599
AP1AR	NA	AP1AR	adaptor-related protein complex 1 associated regulatory protein	55435	ENSG00000138660
TMEM38B	NA	TMEM38B	transmembrane protein 38B	55151	ENSG00000095209
GSK3B	NA	GSK3B	glycogen synthase kinase 3 beta	2932	ENSG00000082701
NR4A2	NA	NR4A2	nuclear receptor subfamily 4, group A, member 2	4929	ENSG00000153234
DDIT3	NA	DDIT3	DNA-damage-inducible transcript 3	1649	ENSG00000175197
cellular component	intracellular organelle	GO:0043229
C=10636;O=109;E=89.19;R=1.22;rawP=0.0003;adjP=0.0053
MIDN	NA	MIDN	midnolin	90007	ENSG00000167470
PTAFR	NA	PTAFR	platelet-activating factor receptor	5724	ENSG00000169403
TUBB4B	NA	TUBB4B	tubulin, beta 4B class IVb	10383	ENSG00000188229
SF3B1	NA	SF3B1	splicing factor 3b, subunit 1, 155kDa	23451	ENSG00000115524
FTH1	NA	FTH1	ferritin, heavy polypeptide 1	2495	ENSG00000167996
ZNF267	NA	ZNF267	zinc finger protein 267	10308	ENSG00000185947
NUP43	NA	NUP43	nucleoporin 43kDa	348995	ENSG00000120253
USP48	NA	USP48	ubiquitin specific peptidase 48	84196	ENSG00000090686
IKZF2	NA	IKZF2	IKAROS family zinc finger 2 (Helios)	22807	ENSG00000030419
TSEN34	NA	TSEN34	tRNA splicing endonuclease 34 homolog (S. cerevisiae)	79042	ENSG00000170892
ACPP	NA	ACPP	acid phosphatase, prostate	55	ENSG00000014257
DECR1	NA	DECR1	2,4-dienoyl CoA reductase 1, mitochondrial	1666	ENSG00000104325
KDM2A	NA	KDM2A	lysine (K)-specific demethylase 2A	22992	ENSG00000173120
ZKSCAN1	NA	ZKSCAN1	zinc finger with KRAB and SCAN domains 1	7586	ENSG00000106261
ZFP36	NA	ZFP36	zinc finger protein 36, C3H type, homolog (mouse)	7538	ENSG00000128016
ANKRD11	NA	ANKRD11	ankyrin repeat domain 11	29123	ENSG00000167522
ANKRD12	NA	ANKRD12	ankyrin repeat domain 12	23253	ENSG00000101745
ZNF148	NA	ZNF148	zinc finger protein 148	7707	ENSG00000163848
IL1RN	NA	IL1RN	interleukin 1 receptor antagonist	3557	ENSG00000136689
SP140	NA	SP140	SP140 nuclear body protein	11262	ENSG00000079263
CASP8	NA	CASP8	caspase 8, apoptosis-related cysteine peptidase	841	ENSG00000064012
ARSD	NA	ARSD	arylsulfatase D	414	ENSG00000006756
PRKACB	NA	PRKACB	protein kinase, cAMP-dependent, catalytic, beta	5567	ENSG00000142875
CPD	NA	CPD	carboxypeptidase D	1362	ENSG00000108582
CDKN2AIP	NA	CDKN2AIP	CDKN2A interacting protein	55602	ENSG00000168564
ZNF124	NA	ZNF124	zinc finger protein 124	7678	ENSG00000196418
TIMM23B	NA	TIMM23B	translocase of inner mitochondrial membrane 23 homolog B (yeast)	653252	ENSG00000204152
RAD1	NA	RAD1	RAD1 homolog (S. pombe)	5810	ENSG00000113456
TUBA1A	NA	TUBA1A	tubulin, alpha 1a	7846	ENSG00000167552
RPS27L	NA	RPS27L	ribosomal protein S27-like	51065	ENSG00000185088
OSTM1	NA	OSTM1	osteopetrosis associated transmembrane protein 1	28962	ENSG00000081087
ASUN	NA	ASUN	asunder, spermatogenesis regulator homolog (Drosphila)	55726	ENSG00000064102
CIRBP	NA	CIRBP	cold inducible RNA binding protein	1153	ENSG00000099622
RASSF5	NA	RASSF5	Ras association (RalGDS/AF-6) domain family member 5	83593	ENSG00000136653
PLEKHA1	NA	PLEKHA1	pleckstrin homology domain containing, family A (phosphoinositide binding specific) member 1	59338	ENSG00000107679
NUP214	NA	NUP214	nucleoporin 214kDa	8021	ENSG00000126883
H2AFV	NA	H2AFV	H2A histone family, member V	94239	ENSG00000105968
THAP6	NA	THAP6	THAP domain containing 6	152815	ENSG00000174796
ANPEP	NA	ANPEP	alanyl (membrane) aminopeptidase	290	ENSG00000166825
PPP2R5E	NA	PPP2R5E	protein phosphatase 2, regulatory subunit B', epsilon isoform	5529	ENSG00000154001
IKZF3	NA	IKZF3	IKAROS family zinc finger 3 (Aiolos)	22806	ENSG00000161405
INSIG1	NA	INSIG1	insulin induced gene 1	3638	ENSG00000186480
CHST15	NA	CHST15	carbohydrate (N-acetylgalactosamine 4-sulfate 6-O) sulfotransferase 15	51363	ENSG00000182022
G0S2	NA	G0S2	G0/G1switch 2	50486	ENSG00000123689
GNPTAB	NA	GNPTAB	N-acetylglucosamine-1-phosphate transferase, alpha and beta subunits	79158	ENSG00000111670
GSK3B	NA	GSK3B	glycogen synthase kinase 3 beta	2932	ENSG00000082701
LY96	NA	LY96	lymphocyte antigen 96	23643	ENSG00000154589
SETD6	NA	SETD6	SET domain containing 6	79918	ENSG00000103037
ARRB2	NA	ARRB2	arrestin, beta 2	409	ENSG00000141480
CCDC59	NA	CCDC59	coiled-coil domain containing 59	29080	ENSG00000133773
HM13	NA	HM13	histocompatibility (minor) 13	81502	ENSG00000101294
RRP12	NA	RRP12	ribosomal RNA processing 12 homolog (S. cerevisiae)	23223	ENSG00000052749
RASA2	NA	RASA2	RAS p21 protein activator 2	5922	ENSG00000155903
MRI1	NA	MRI1	methylthioribose-1-phosphate isomerase homolog (S. cerevisiae)	84245	ENSG00000037757
SRGN	NA	SRGN	serglycin	5552	ENSG00000122862
ATAD1	NA	ATAD1	ATPase family, AAA domain containing 1	84896	ENSG00000138138
FLOT1	NA	FLOT1	flotillin 1	10211	ENSG00000137312
KLF13	NA	KLF13	Kruppel-like factor 13	51621	ENSG00000169926
TIA1	NA	TIA1	TIA1 cytotoxic granule-associated RNA binding protein	7072	ENSG00000116001
NEMF	NA	NEMF	nuclear export mediator factor	9147	ENSG00000165525
ZBED1	NA	ZBED1	zinc finger, BED-type containing 1	9189	ENSG00000214717
PTPLAD2	NA	PTPLAD2	protein tyrosine phosphatase-like A domain containing 2	401494	ENSG00000188921
RCC2	NA	RCC2	regulator of chromosome condensation 2	55920	ENSG00000179051
ZBTB38	NA	ZBTB38	zinc finger and BTB domain containing 38	253461	ENSG00000177311
CNST	NA	CNST	consortin, connexin sorting protein	163882	ENSG00000162852
TCF4	NA	TCF4	transcription factor 4	6925	ENSG00000196628
VAMP5	NA	VAMP5	vesicle-associated membrane protein 5 (myobrevin)	10791	ENSG00000168899
ALKBH8	NA	ALKBH8	alkB, alkylation repair homolog 8 (E. coli)	91801	ENSG00000137760
ZNF101	NA	ZNF101	zinc finger protein 101	94039	ENSG00000181896
ZFP82	NA	ZFP82	zinc finger protein 82 homolog (mouse)	284406	ENSG00000181007
PCYOX1	NA	PCYOX1	prenylcysteine oxidase 1	51449	ENSG00000116005
YAF2	NA	YAF2	YY1 associated factor 2	10138	ENSG00000015153
CELF1	NA	CELF1	CUGBP, Elav-like family member 1	10658	ENSG00000149187
RNGTT	NA	RNGTT	RNA guanylyltransferase and 5'-phosphatase	8732	ENSG00000111880
PABPC1	NA	PABPC1	poly(A) binding protein, cytoplasmic 1	26986	ENSG00000070756
MAP3K1	NA	MAP3K1	mitogen-activated protein kinase kinase kinase 1, E3 ubiquitin protein ligase	4214	ENSG00000095015
TRIM23	NA	TRIM23	tripartite motif containing 23	373	ENSG00000113595
RPL26	NA	RPL26	ribosomal protein L26	6154	ENSG00000161970
GTF2H3	NA	GTF2H3	general transcription factor IIH, polypeptide 3, 34kDa	2967	ENSG00000111358
RILP	NA	RILP	Rab interacting lysosomal protein	83547	ENSG00000167705
KLHL7	NA	KLHL7	kelch-like 7 (Drosophila)	55975	ENSG00000122550
RAB8B	NA	RAB8B	RAB8B, member RAS oncogene family	51762	ENSG00000166128
TBL1XR1	NA	TBL1XR1	transducin (beta)-like 1 X-linked receptor 1	79718	ENSG00000177565
PLAUR	NA	PLAUR	plasminogen activator, urokinase receptor	5329	ENSG00000011422
HELB	NA	HELB	helicase (DNA) B	92797	ENSG00000127311
DHX29	NA	DHX29	DEAH (Asp-Glu-Ala-His) box polypeptide 29	54505	ENSG00000067248
SPATA13	NA	SPATA13	spermatogenesis associated 13	221178	ENSG00000182957
SNRK	NA	SNRK	SNF related kinase	54861	ENSG00000163788
ZNF33A	NA	ZNF33A	zinc finger protein 33A	7581	ENSG00000189180
PRMT2	NA	PRMT2	protein arginine methyltransferase 2	3275	ENSG00000160310
FOS	NA	FOS	FBJ murine osteosarcoma viral oncogene homolog	2353	ENSG00000170345
DIAPH1	NA	DIAPH1	diaphanous homolog 1 (Drosophila)	1729	ENSG00000131504
RNF13	NA	RNF13	ring finger protein 13	11342	ENSG00000082996
ANXA1	NA	ANXA1	annexin A1	301	ENSG00000135046
TXK	NA	TXK	TXK tyrosine kinase	7294	ENSG00000074966
RERE	NA	RERE	arginine-glutamic acid dipeptide (RE) repeats	473	ENSG00000142599
AP1AR	NA	AP1AR	adaptor-related protein complex 1 associated regulatory protein	55435	ENSG00000138660
TMEM38B	NA	TMEM38B	transmembrane protein 38B	55151	ENSG00000095209
TMEM168	NA	TMEM168	transmembrane protein 168	64418	ENSG00000146802
FAM3C	NA	FAM3C	family with sequence similarity 3, member C	10447	ENSG00000196937
NFKBIA	NA	NFKBIA	nuclear factor of kappa light polypeptide gene enhancer in B-cells inhibitor, alpha	4792	ENSG00000100906
RYK	NA	RYK	receptor-like tyrosine kinase	6259	ENSG00000163785
SFMBT1	NA	SFMBT1	Scm-like with four mbt domains 1	51460	ENSG00000163935
NR4A2	NA	NR4A2	nuclear receptor subfamily 4, group A, member 2	4929	ENSG00000153234
CLN8	NA	CLN8	ceroid-lipofuscinosis, neuronal 8 (epilepsy, progressive with mental retardation)	2055	ENSG00000182372
SLFN5	NA	SLFN5	schlafen family member 5	162394	ENSG00000166750
DDIT3	NA	DDIT3	DNA-damage-inducible transcript 3	1649	ENSG00000175197
IVD	NA	IVD	isovaleryl-CoA dehydrogenase	3712	ENSG00000128928
USP16	NA	USP16	ubiquitin specific peptidase 16	10600	ENSG00000156256
cellular component	cytoplasmic stress granule	GO:0010494
C=23;O=3;E=0.19;R=15.55;rawP=0.0009;adjP=0.0128
PABPC1	NA	PABPC1	poly(A) binding protein, cytoplasmic 1	26986	ENSG00000070756
ZFP36	NA	ZFP36	zinc finger protein 36, C3H type, homolog (mouse)	7538	ENSG00000128016
CIRBP	NA	CIRBP	cold inducible RNA binding protein	1153	ENSG00000099622
cellular component	nuclear lumen	GO:0031981
C=2737;O=38;E=22.95;R=1.66;rawP=0.0009;adjP=0.0128
MIDN	NA	MIDN	midnolin	90007	ENSG00000167470
PTAFR	NA	PTAFR	platelet-activating factor receptor	5724	ENSG00000169403
RRP12	NA	RRP12	ribosomal RNA processing 12 homolog (S. cerevisiae)	23223	ENSG00000052749
SF3B1	NA	SF3B1	splicing factor 3b, subunit 1, 155kDa	23451	ENSG00000115524
NEMF	NA	NEMF	nuclear export mediator factor	9147	ENSG00000165525
USP48	NA	USP48	ubiquitin specific peptidase 48	84196	ENSG00000090686
ZBED1	NA	ZBED1	zinc finger, BED-type containing 1	9189	ENSG00000214717
TSEN34	NA	TSEN34	tRNA splicing endonuclease 34 homolog (S. cerevisiae)	79042	ENSG00000170892
DECR1	NA	DECR1	2,4-dienoyl CoA reductase 1, mitochondrial	1666	ENSG00000104325
RCC2	NA	RCC2	regulator of chromosome condensation 2	55920	ENSG00000179051
ZBTB38	NA	ZBTB38	zinc finger and BTB domain containing 38	253461	ENSG00000177311
KDM2A	NA	KDM2A	lysine (K)-specific demethylase 2A	22992	ENSG00000173120
TCF4	NA	TCF4	transcription factor 4	6925	ENSG00000196628
ALKBH8	NA	ALKBH8	alkB, alkylation repair homolog 8 (E. coli)	91801	ENSG00000137760
ANKRD12	NA	ANKRD12	ankyrin repeat domain 12	23253	ENSG00000101745
YAF2	NA	YAF2	YY1 associated factor 2	10138	ENSG00000015153
ZNF148	NA	ZNF148	zinc finger protein 148	7707	ENSG00000163848
SP140	NA	SP140	SP140 nuclear body protein	11262	ENSG00000079263
RNGTT	NA	RNGTT	RNA guanylyltransferase and 5'-phosphatase	8732	ENSG00000111880
CASP8	NA	CASP8	caspase 8, apoptosis-related cysteine peptidase	841	ENSG00000064012
PRKACB	NA	PRKACB	protein kinase, cAMP-dependent, catalytic, beta	5567	ENSG00000142875
GTF2H3	NA	GTF2H3	general transcription factor IIH, polypeptide 3, 34kDa	2967	ENSG00000111358
CDKN2AIP	NA	CDKN2AIP	CDKN2A interacting protein	55602	ENSG00000168564
RAD1	NA	RAD1	RAD1 homolog (S. pombe)	5810	ENSG00000113456
KLHL7	NA	KLHL7	kelch-like 7 (Drosophila)	55975	ENSG00000122550
TBL1XR1	NA	TBL1XR1	transducin (beta)-like 1 X-linked receptor 1	79718	ENSG00000177565
HELB	NA	HELB	helicase (DNA) B	92797	ENSG00000127311
SPATA13	NA	SPATA13	spermatogenesis associated 13	221178	ENSG00000182957
CIRBP	NA	CIRBP	cold inducible RNA binding protein	1153	ENSG00000099622
PLEKHA1	NA	PLEKHA1	pleckstrin homology domain containing, family A (phosphoinositide binding specific) member 1	59338	ENSG00000107679
PRMT2	NA	PRMT2	protein arginine methyltransferase 2	3275	ENSG00000160310
FOS	NA	FOS	FBJ murine osteosarcoma viral oncogene homolog	2353	ENSG00000170345
NUP214	NA	NUP214	nucleoporin 214kDa	8021	ENSG00000126883
RERE	NA	RERE	arginine-glutamic acid dipeptide (RE) repeats	473	ENSG00000142599
AP1AR	NA	AP1AR	adaptor-related protein complex 1 associated regulatory protein	55435	ENSG00000138660
GSK3B	NA	GSK3B	glycogen synthase kinase 3 beta	2932	ENSG00000082701
NR4A2	NA	NR4A2	nuclear receptor subfamily 4, group A, member 2	4929	ENSG00000153234
DDIT3	NA	DDIT3	DNA-damage-inducible transcript 3	1649	ENSG00000175197
cellular component	nucleolus	GO:0005730
C=1545;O=25;E=12.96;R=1.93;rawP=0.0010;adjP=0.0129
MIDN	NA	MIDN	midnolin	90007	ENSG00000167470
CDKN2AIP	NA	CDKN2AIP	CDKN2A interacting protein	55602	ENSG00000168564
PTAFR	NA	PTAFR	platelet-activating factor receptor	5724	ENSG00000169403
KLHL7	NA	KLHL7	kelch-like 7 (Drosophila)	55975	ENSG00000122550
RAD1	NA	RAD1	RAD1 homolog (S. pombe)	5810	ENSG00000113456
TBL1XR1	NA	TBL1XR1	transducin (beta)-like 1 X-linked receptor 1	79718	ENSG00000177565
RRP12	NA	RRP12	ribosomal RNA processing 12 homolog (S. cerevisiae)	23223	ENSG00000052749
SPATA13	NA	SPATA13	spermatogenesis associated 13	221178	ENSG00000182957
NEMF	NA	NEMF	nuclear export mediator factor	9147	ENSG00000165525
PLEKHA1	NA	PLEKHA1	pleckstrin homology domain containing, family A (phosphoinositide binding specific) member 1	59338	ENSG00000107679
USP48	NA	USP48	ubiquitin specific peptidase 48	84196	ENSG00000090686
FOS	NA	FOS	FBJ murine osteosarcoma viral oncogene homolog	2353	ENSG00000170345
TSEN34	NA	TSEN34	tRNA splicing endonuclease 34 homolog (S. cerevisiae)	79042	ENSG00000170892
RERE	NA	RERE	arginine-glutamic acid dipeptide (RE) repeats	473	ENSG00000142599
AP1AR	NA	AP1AR	adaptor-related protein complex 1 associated regulatory protein	55435	ENSG00000138660
DECR1	NA	DECR1	2,4-dienoyl CoA reductase 1, mitochondrial	1666	ENSG00000104325
RCC2	NA	RCC2	regulator of chromosome condensation 2	55920	ENSG00000179051
ZBTB38	NA	ZBTB38	zinc finger and BTB domain containing 38	253461	ENSG00000177311
ALKBH8	NA	ALKBH8	alkB, alkylation repair homolog 8 (E. coli)	91801	ENSG00000137760
ANKRD12	NA	ANKRD12	ankyrin repeat domain 12	23253	ENSG00000101745
GSK3B	NA	GSK3B	glycogen synthase kinase 3 beta	2932	ENSG00000082701
YAF2	NA	YAF2	YY1 associated factor 2	10138	ENSG00000015153
ZNF148	NA	ZNF148	zinc finger protein 148	7707	ENSG00000163848
SP140	NA	SP140	SP140 nuclear body protein	11262	ENSG00000079263
CASP8	NA	CASP8	caspase 8, apoptosis-related cysteine peptidase	841	ENSG00000064012
cellular component	intracellular	GO:0005622
C=12564;O=121;E=105.36;R=1.15;rawP=0.0012;adjP=0.0142
MIDN	NA	MIDN	midnolin	90007	ENSG00000167470
LILRB2	NA	LILRB2	leukocyte immunoglobulin-like receptor, subfamily B (with TM and ITIM domains), member 2	10288	ENSG00000131042
PTAFR	NA	PTAFR	platelet-activating factor receptor	5724	ENSG00000169403
TUBB4B	NA	TUBB4B	tubulin, beta 4B class IVb	10383	ENSG00000188229
SF3B1	NA	SF3B1	splicing factor 3b, subunit 1, 155kDa	23451	ENSG00000115524
FTH1	NA	FTH1	ferritin, heavy polypeptide 1	2495	ENSG00000167996
ZNF267	NA	ZNF267	zinc finger protein 267	10308	ENSG00000185947
NUP43	NA	NUP43	nucleoporin 43kDa	348995	ENSG00000120253
USP48	NA	USP48	ubiquitin specific peptidase 48	84196	ENSG00000090686
IKZF2	NA	IKZF2	IKAROS family zinc finger 2 (Helios)	22807	ENSG00000030419
TSEN34	NA	TSEN34	tRNA splicing endonuclease 34 homolog (S. cerevisiae)	79042	ENSG00000170892
ACPP	NA	ACPP	acid phosphatase, prostate	55	ENSG00000014257
DECR1	NA	DECR1	2,4-dienoyl CoA reductase 1, mitochondrial	1666	ENSG00000104325
KDM2A	NA	KDM2A	lysine (K)-specific demethylase 2A	22992	ENSG00000173120
ZKSCAN1	NA	ZKSCAN1	zinc finger with KRAB and SCAN domains 1	7586	ENSG00000106261
ZFP36	NA	ZFP36	zinc finger protein 36, C3H type, homolog (mouse)	7538	ENSG00000128016
ANKRD11	NA	ANKRD11	ankyrin repeat domain 11	29123	ENSG00000167522
ANKRD12	NA	ANKRD12	ankyrin repeat domain 12	23253	ENSG00000101745
ZNF148	NA	ZNF148	zinc finger protein 148	7707	ENSG00000163848
IL1RN	NA	IL1RN	interleukin 1 receptor antagonist	3557	ENSG00000136689
SP140	NA	SP140	SP140 nuclear body protein	11262	ENSG00000079263
CASP8	NA	CASP8	caspase 8, apoptosis-related cysteine peptidase	841	ENSG00000064012
ARSD	NA	ARSD	arylsulfatase D	414	ENSG00000006756
PRKACB	NA	PRKACB	protein kinase, cAMP-dependent, catalytic, beta	5567	ENSG00000142875
CPD	NA	CPD	carboxypeptidase D	1362	ENSG00000108582
CDKN2AIP	NA	CDKN2AIP	CDKN2A interacting protein	55602	ENSG00000168564
ZNF124	NA	ZNF124	zinc finger protein 124	7678	ENSG00000196418
TIMM23B	NA	TIMM23B	translocase of inner mitochondrial membrane 23 homolog B (yeast)	653252	ENSG00000204152
RAD1	NA	RAD1	RAD1 homolog (S. pombe)	5810	ENSG00000113456
TUBA1A	NA	TUBA1A	tubulin, alpha 1a	7846	ENSG00000167552
RPS27L	NA	RPS27L	ribosomal protein S27-like	51065	ENSG00000185088
OSTM1	NA	OSTM1	osteopetrosis associated transmembrane protein 1	28962	ENSG00000081087
ASUN	NA	ASUN	asunder, spermatogenesis regulator homolog (Drosphila)	55726	ENSG00000064102
SAT1	NA	SAT1	spermidine/spermine N1-acetyltransferase 1	6303	ENSG00000130066
CIRBP	NA	CIRBP	cold inducible RNA binding protein	1153	ENSG00000099622
RASSF5	NA	RASSF5	Ras association (RalGDS/AF-6) domain family member 5	83593	ENSG00000136653
TBC1D23	NA	TBC1D23	TBC1 domain family, member 23	55773	ENSG00000036054
PLEKHA1	NA	PLEKHA1	pleckstrin homology domain containing, family A (phosphoinositide binding specific) member 1	59338	ENSG00000107679
NUP214	NA	NUP214	nucleoporin 214kDa	8021	ENSG00000126883
H2AFV	NA	H2AFV	H2A histone family, member V	94239	ENSG00000105968
CASP4	NA	CASP4	caspase 4, apoptosis-related cysteine peptidase	837	ENSG00000196954
THAP6	NA	THAP6	THAP domain containing 6	152815	ENSG00000174796
ADM	NA	ADM	adrenomedullin	133	ENSG00000148926
MAT2A	NA	MAT2A	methionine adenosyltransferase II, alpha	4144	ENSG00000168906
ANPEP	NA	ANPEP	alanyl (membrane) aminopeptidase	290	ENSG00000166825
PPP2R5E	NA	PPP2R5E	protein phosphatase 2, regulatory subunit B', epsilon isoform	5529	ENSG00000154001
IKZF3	NA	IKZF3	IKAROS family zinc finger 3 (Aiolos)	22806	ENSG00000161405
INSIG1	NA	INSIG1	insulin induced gene 1	3638	ENSG00000186480
CHST15	NA	CHST15	carbohydrate (N-acetylgalactosamine 4-sulfate 6-O) sulfotransferase 15	51363	ENSG00000182022
G0S2	NA	G0S2	G0/G1switch 2	50486	ENSG00000123689
GNPTAB	NA	GNPTAB	N-acetylglucosamine-1-phosphate transferase, alpha and beta subunits	79158	ENSG00000111670
GSK3B	NA	GSK3B	glycogen synthase kinase 3 beta	2932	ENSG00000082701
LY96	NA	LY96	lymphocyte antigen 96	23643	ENSG00000154589
SETD6	NA	SETD6	SET domain containing 6	79918	ENSG00000103037
ARRB2	NA	ARRB2	arrestin, beta 2	409	ENSG00000141480
CCDC59	NA	CCDC59	coiled-coil domain containing 59	29080	ENSG00000133773
HM13	NA	HM13	histocompatibility (minor) 13	81502	ENSG00000101294
RRP12	NA	RRP12	ribosomal RNA processing 12 homolog (S. cerevisiae)	23223	ENSG00000052749
RASA2	NA	RASA2	RAS p21 protein activator 2	5922	ENSG00000155903
MRI1	NA	MRI1	methylthioribose-1-phosphate isomerase homolog (S. cerevisiae)	84245	ENSG00000037757
SRGN	NA	SRGN	serglycin	5552	ENSG00000122862
ATAD1	NA	ATAD1	ATPase family, AAA domain containing 1	84896	ENSG00000138138
FLOT1	NA	FLOT1	flotillin 1	10211	ENSG00000137312
KLF13	NA	KLF13	Kruppel-like factor 13	51621	ENSG00000169926
TIA1	NA	TIA1	TIA1 cytotoxic granule-associated RNA binding protein	7072	ENSG00000116001
NEMF	NA	NEMF	nuclear export mediator factor	9147	ENSG00000165525
ARHGEF40	NA	ARHGEF40	Rho guanine nucleotide exchange factor (GEF) 40	55701	ENSG00000165801
ZBED1	NA	ZBED1	zinc finger, BED-type containing 1	9189	ENSG00000214717
PTPLAD2	NA	PTPLAD2	protein tyrosine phosphatase-like A domain containing 2	401494	ENSG00000188921
RCC2	NA	RCC2	regulator of chromosome condensation 2	55920	ENSG00000179051
ZBTB38	NA	ZBTB38	zinc finger and BTB domain containing 38	253461	ENSG00000177311
CNST	NA	CNST	consortin, connexin sorting protein	163882	ENSG00000162852
TREM1	NA	TREM1	triggering receptor expressed on myeloid cells 1	54210	ENSG00000124731
TCF4	NA	TCF4	transcription factor 4	6925	ENSG00000196628
VAMP5	NA	VAMP5	vesicle-associated membrane protein 5 (myobrevin)	10791	ENSG00000168899
ALKBH8	NA	ALKBH8	alkB, alkylation repair homolog 8 (E. coli)	91801	ENSG00000137760
ZNF101	NA	ZNF101	zinc finger protein 101	94039	ENSG00000181896
ZFP82	NA	ZFP82	zinc finger protein 82 homolog (mouse)	284406	ENSG00000181007
PCYOX1	NA	PCYOX1	prenylcysteine oxidase 1	51449	ENSG00000116005
YAF2	NA	YAF2	YY1 associated factor 2	10138	ENSG00000015153
CELF1	NA	CELF1	CUGBP, Elav-like family member 1	10658	ENSG00000149187
RNGTT	NA	RNGTT	RNA guanylyltransferase and 5'-phosphatase	8732	ENSG00000111880
PABPC1	NA	PABPC1	poly(A) binding protein, cytoplasmic 1	26986	ENSG00000070756
MAP3K1	NA	MAP3K1	mitogen-activated protein kinase kinase kinase 1, E3 ubiquitin protein ligase	4214	ENSG00000095015
TRIM23	NA	TRIM23	tripartite motif containing 23	373	ENSG00000113595
RPL26	NA	RPL26	ribosomal protein L26	6154	ENSG00000161970
GTF2H3	NA	GTF2H3	general transcription factor IIH, polypeptide 3, 34kDa	2967	ENSG00000111358
RILP	NA	RILP	Rab interacting lysosomal protein	83547	ENSG00000167705
KLHL7	NA	KLHL7	kelch-like 7 (Drosophila)	55975	ENSG00000122550
RAB8B	NA	RAB8B	RAB8B, member RAS oncogene family	51762	ENSG00000166128
TBL1XR1	NA	TBL1XR1	transducin (beta)-like 1 X-linked receptor 1	79718	ENSG00000177565
PLAUR	NA	PLAUR	plasminogen activator, urokinase receptor	5329	ENSG00000011422
HELB	NA	HELB	helicase (DNA) B	92797	ENSG00000127311
DHX29	NA	DHX29	DEAH (Asp-Glu-Ala-His) box polypeptide 29	54505	ENSG00000067248
SPATA13	NA	SPATA13	spermatogenesis associated 13	221178	ENSG00000182957
SNRK	NA	SNRK	SNF related kinase	54861	ENSG00000163788
ZNF33A	NA	ZNF33A	zinc finger protein 33A	7581	ENSG00000189180
PRMT2	NA	PRMT2	protein arginine methyltransferase 2	3275	ENSG00000160310
FOS	NA	FOS	FBJ murine osteosarcoma viral oncogene homolog	2353	ENSG00000170345
DIAPH1	NA	DIAPH1	diaphanous homolog 1 (Drosophila)	1729	ENSG00000131504
RNF13	NA	RNF13	ring finger protein 13	11342	ENSG00000082996
ANXA1	NA	ANXA1	annexin A1	301	ENSG00000135046
TXK	NA	TXK	TXK tyrosine kinase	7294	ENSG00000074966
RERE	NA	RERE	arginine-glutamic acid dipeptide (RE) repeats	473	ENSG00000142599
FBXO21	NA	FBXO21	F-box protein 21	23014	ENSG00000135108
AP1AR	NA	AP1AR	adaptor-related protein complex 1 associated regulatory protein	55435	ENSG00000138660
TMEM38B	NA	TMEM38B	transmembrane protein 38B	55151	ENSG00000095209
TMEM168	NA	TMEM168	transmembrane protein 168	64418	ENSG00000146802
BCL2A1	NA	BCL2A1	BCL2-related protein A1	597	ENSG00000140379
FAM3C	NA	FAM3C	family with sequence similarity 3, member C	10447	ENSG00000196937
NFKBIA	NA	NFKBIA	nuclear factor of kappa light polypeptide gene enhancer in B-cells inhibitor, alpha	4792	ENSG00000100906
RYK	NA	RYK	receptor-like tyrosine kinase	6259	ENSG00000163785
SFMBT1	NA	SFMBT1	Scm-like with four mbt domains 1	51460	ENSG00000163935
NR4A2	NA	NR4A2	nuclear receptor subfamily 4, group A, member 2	4929	ENSG00000153234
CLN8	NA	CLN8	ceroid-lipofuscinosis, neuronal 8 (epilepsy, progressive with mental retardation)	2055	ENSG00000182372
SLFN5	NA	SLFN5	schlafen family member 5	162394	ENSG00000166750
PIK3CG	NA	PIK3CG	phosphatidylinositol-4,5-bisphosphate 3-kinase, catalytic subunit gamma	5294	ENSG00000105851
DDIT3	NA	DDIT3	DNA-damage-inducible transcript 3	1649	ENSG00000175197
IVD	NA	IVD	isovaleryl-CoA dehydrogenase	3712	ENSG00000128928
SNX30	NA	SNX30	sorting nexin family member 30	401548	ENSG00000148158
USP16	NA	USP16	ubiquitin specific peptidase 16	10600	ENSG00000156256
cellular component	organelle lumen	GO:0043233
C=3340;O=43;E=28.01;R=1.54;rawP=0.0017;adjP=0.0186
MIDN	NA	MIDN	midnolin	90007	ENSG00000167470
PTAFR	NA	PTAFR	platelet-activating factor receptor	5724	ENSG00000169403
RRP12	NA	RRP12	ribosomal RNA processing 12 homolog (S. cerevisiae)	23223	ENSG00000052749
SF3B1	NA	SF3B1	splicing factor 3b, subunit 1, 155kDa	23451	ENSG00000115524
SRGN	NA	SRGN	serglycin	5552	ENSG00000122862
NEMF	NA	NEMF	nuclear export mediator factor	9147	ENSG00000165525
USP48	NA	USP48	ubiquitin specific peptidase 48	84196	ENSG00000090686
ZBED1	NA	ZBED1	zinc finger, BED-type containing 1	9189	ENSG00000214717
TSEN34	NA	TSEN34	tRNA splicing endonuclease 34 homolog (S. cerevisiae)	79042	ENSG00000170892
DECR1	NA	DECR1	2,4-dienoyl CoA reductase 1, mitochondrial	1666	ENSG00000104325
RCC2	NA	RCC2	regulator of chromosome condensation 2	55920	ENSG00000179051
ZBTB38	NA	ZBTB38	zinc finger and BTB domain containing 38	253461	ENSG00000177311
KDM2A	NA	KDM2A	lysine (K)-specific demethylase 2A	22992	ENSG00000173120
TCF4	NA	TCF4	transcription factor 4	6925	ENSG00000196628
ALKBH8	NA	ALKBH8	alkB, alkylation repair homolog 8 (E. coli)	91801	ENSG00000137760
ANKRD12	NA	ANKRD12	ankyrin repeat domain 12	23253	ENSG00000101745
YAF2	NA	YAF2	YY1 associated factor 2	10138	ENSG00000015153
ZNF148	NA	ZNF148	zinc finger protein 148	7707	ENSG00000163848
SP140	NA	SP140	SP140 nuclear body protein	11262	ENSG00000079263
RNGTT	NA	RNGTT	RNA guanylyltransferase and 5'-phosphatase	8732	ENSG00000111880
CASP8	NA	CASP8	caspase 8, apoptosis-related cysteine peptidase	841	ENSG00000064012
ARSD	NA	ARSD	arylsulfatase D	414	ENSG00000006756
PRKACB	NA	PRKACB	protein kinase, cAMP-dependent, catalytic, beta	5567	ENSG00000142875
GTF2H3	NA	GTF2H3	general transcription factor IIH, polypeptide 3, 34kDa	2967	ENSG00000111358
CDKN2AIP	NA	CDKN2AIP	CDKN2A interacting protein	55602	ENSG00000168564
KLHL7	NA	KLHL7	kelch-like 7 (Drosophila)	55975	ENSG00000122550
RAD1	NA	RAD1	RAD1 homolog (S. pombe)	5810	ENSG00000113456
TBL1XR1	NA	TBL1XR1	transducin (beta)-like 1 X-linked receptor 1	79718	ENSG00000177565
PLAUR	NA	PLAUR	plasminogen activator, urokinase receptor	5329	ENSG00000011422
HELB	NA	HELB	helicase (DNA) B	92797	ENSG00000127311
SPATA13	NA	SPATA13	spermatogenesis associated 13	221178	ENSG00000182957
CIRBP	NA	CIRBP	cold inducible RNA binding protein	1153	ENSG00000099622
PLEKHA1	NA	PLEKHA1	pleckstrin homology domain containing, family A (phosphoinositide binding specific) member 1	59338	ENSG00000107679
PRMT2	NA	PRMT2	protein arginine methyltransferase 2	3275	ENSG00000160310
FOS	NA	FOS	FBJ murine osteosarcoma viral oncogene homolog	2353	ENSG00000170345
NUP214	NA	NUP214	nucleoporin 214kDa	8021	ENSG00000126883
RERE	NA	RERE	arginine-glutamic acid dipeptide (RE) repeats	473	ENSG00000142599
ANPEP	NA	ANPEP	alanyl (membrane) aminopeptidase	290	ENSG00000166825
AP1AR	NA	AP1AR	adaptor-related protein complex 1 associated regulatory protein	55435	ENSG00000138660
GSK3B	NA	GSK3B	glycogen synthase kinase 3 beta	2932	ENSG00000082701
NR4A2	NA	NR4A2	nuclear receptor subfamily 4, group A, member 2	4929	ENSG00000153234
DDIT3	NA	DDIT3	DNA-damage-inducible transcript 3	1649	ENSG00000175197
IVD	NA	IVD	isovaleryl-CoA dehydrogenase	3712	ENSG00000128928
cellular component	intracellular part	GO:0044424
C=12237;O=118;E=102.61;R=1.15;rawP=0.0019;adjP=0.0193
MIDN	NA	MIDN	midnolin	90007	ENSG00000167470
LILRB2	NA	LILRB2	leukocyte immunoglobulin-like receptor, subfamily B (with TM and ITIM domains), member 2	10288	ENSG00000131042
PTAFR	NA	PTAFR	platelet-activating factor receptor	5724	ENSG00000169403
TUBB4B	NA	TUBB4B	tubulin, beta 4B class IVb	10383	ENSG00000188229
SF3B1	NA	SF3B1	splicing factor 3b, subunit 1, 155kDa	23451	ENSG00000115524
FTH1	NA	FTH1	ferritin, heavy polypeptide 1	2495	ENSG00000167996
ZNF267	NA	ZNF267	zinc finger protein 267	10308	ENSG00000185947
NUP43	NA	NUP43	nucleoporin 43kDa	348995	ENSG00000120253
USP48	NA	USP48	ubiquitin specific peptidase 48	84196	ENSG00000090686
IKZF2	NA	IKZF2	IKAROS family zinc finger 2 (Helios)	22807	ENSG00000030419
TSEN34	NA	TSEN34	tRNA splicing endonuclease 34 homolog (S. cerevisiae)	79042	ENSG00000170892
ACPP	NA	ACPP	acid phosphatase, prostate	55	ENSG00000014257
DECR1	NA	DECR1	2,4-dienoyl CoA reductase 1, mitochondrial	1666	ENSG00000104325
KDM2A	NA	KDM2A	lysine (K)-specific demethylase 2A	22992	ENSG00000173120
ZKSCAN1	NA	ZKSCAN1	zinc finger with KRAB and SCAN domains 1	7586	ENSG00000106261
ZFP36	NA	ZFP36	zinc finger protein 36, C3H type, homolog (mouse)	7538	ENSG00000128016
ANKRD11	NA	ANKRD11	ankyrin repeat domain 11	29123	ENSG00000167522
ANKRD12	NA	ANKRD12	ankyrin repeat domain 12	23253	ENSG00000101745
ZNF148	NA	ZNF148	zinc finger protein 148	7707	ENSG00000163848
IL1RN	NA	IL1RN	interleukin 1 receptor antagonist	3557	ENSG00000136689
SP140	NA	SP140	SP140 nuclear body protein	11262	ENSG00000079263
CASP8	NA	CASP8	caspase 8, apoptosis-related cysteine peptidase	841	ENSG00000064012
ARSD	NA	ARSD	arylsulfatase D	414	ENSG00000006756
PRKACB	NA	PRKACB	protein kinase, cAMP-dependent, catalytic, beta	5567	ENSG00000142875
CPD	NA	CPD	carboxypeptidase D	1362	ENSG00000108582
CDKN2AIP	NA	CDKN2AIP	CDKN2A interacting protein	55602	ENSG00000168564
ZNF124	NA	ZNF124	zinc finger protein 124	7678	ENSG00000196418
TIMM23B	NA	TIMM23B	translocase of inner mitochondrial membrane 23 homolog B (yeast)	653252	ENSG00000204152
RAD1	NA	RAD1	RAD1 homolog (S. pombe)	5810	ENSG00000113456
TUBA1A	NA	TUBA1A	tubulin, alpha 1a	7846	ENSG00000167552
RPS27L	NA	RPS27L	ribosomal protein S27-like	51065	ENSG00000185088
OSTM1	NA	OSTM1	osteopetrosis associated transmembrane protein 1	28962	ENSG00000081087
ASUN	NA	ASUN	asunder, spermatogenesis regulator homolog (Drosphila)	55726	ENSG00000064102
SAT1	NA	SAT1	spermidine/spermine N1-acetyltransferase 1	6303	ENSG00000130066
CIRBP	NA	CIRBP	cold inducible RNA binding protein	1153	ENSG00000099622
RASSF5	NA	RASSF5	Ras association (RalGDS/AF-6) domain family member 5	83593	ENSG00000136653
PLEKHA1	NA	PLEKHA1	pleckstrin homology domain containing, family A (phosphoinositide binding specific) member 1	59338	ENSG00000107679
NUP214	NA	NUP214	nucleoporin 214kDa	8021	ENSG00000126883
H2AFV	NA	H2AFV	H2A histone family, member V	94239	ENSG00000105968
THAP6	NA	THAP6	THAP domain containing 6	152815	ENSG00000174796
ADM	NA	ADM	adrenomedullin	133	ENSG00000148926
MAT2A	NA	MAT2A	methionine adenosyltransferase II, alpha	4144	ENSG00000168906
ANPEP	NA	ANPEP	alanyl (membrane) aminopeptidase	290	ENSG00000166825
PPP2R5E	NA	PPP2R5E	protein phosphatase 2, regulatory subunit B', epsilon isoform	5529	ENSG00000154001
IKZF3	NA	IKZF3	IKAROS family zinc finger 3 (Aiolos)	22806	ENSG00000161405
INSIG1	NA	INSIG1	insulin induced gene 1	3638	ENSG00000186480
CHST15	NA	CHST15	carbohydrate (N-acetylgalactosamine 4-sulfate 6-O) sulfotransferase 15	51363	ENSG00000182022
G0S2	NA	G0S2	G0/G1switch 2	50486	ENSG00000123689
GNPTAB	NA	GNPTAB	N-acetylglucosamine-1-phosphate transferase, alpha and beta subunits	79158	ENSG00000111670
GSK3B	NA	GSK3B	glycogen synthase kinase 3 beta	2932	ENSG00000082701
LY96	NA	LY96	lymphocyte antigen 96	23643	ENSG00000154589
SETD6	NA	SETD6	SET domain containing 6	79918	ENSG00000103037
ARRB2	NA	ARRB2	arrestin, beta 2	409	ENSG00000141480
CCDC59	NA	CCDC59	coiled-coil domain containing 59	29080	ENSG00000133773
HM13	NA	HM13	histocompatibility (minor) 13	81502	ENSG00000101294
RRP12	NA	RRP12	ribosomal RNA processing 12 homolog (S. cerevisiae)	23223	ENSG00000052749
RASA2	NA	RASA2	RAS p21 protein activator 2	5922	ENSG00000155903
MRI1	NA	MRI1	methylthioribose-1-phosphate isomerase homolog (S. cerevisiae)	84245	ENSG00000037757
SRGN	NA	SRGN	serglycin	5552	ENSG00000122862
ATAD1	NA	ATAD1	ATPase family, AAA domain containing 1	84896	ENSG00000138138
FLOT1	NA	FLOT1	flotillin 1	10211	ENSG00000137312
KLF13	NA	KLF13	Kruppel-like factor 13	51621	ENSG00000169926
TIA1	NA	TIA1	TIA1 cytotoxic granule-associated RNA binding protein	7072	ENSG00000116001
NEMF	NA	NEMF	nuclear export mediator factor	9147	ENSG00000165525
ARHGEF40	NA	ARHGEF40	Rho guanine nucleotide exchange factor (GEF) 40	55701	ENSG00000165801
ZBED1	NA	ZBED1	zinc finger, BED-type containing 1	9189	ENSG00000214717
PTPLAD2	NA	PTPLAD2	protein tyrosine phosphatase-like A domain containing 2	401494	ENSG00000188921
RCC2	NA	RCC2	regulator of chromosome condensation 2	55920	ENSG00000179051
ZBTB38	NA	ZBTB38	zinc finger and BTB domain containing 38	253461	ENSG00000177311
CNST	NA	CNST	consortin, connexin sorting protein	163882	ENSG00000162852
TCF4	NA	TCF4	transcription factor 4	6925	ENSG00000196628
VAMP5	NA	VAMP5	vesicle-associated membrane protein 5 (myobrevin)	10791	ENSG00000168899
ALKBH8	NA	ALKBH8	alkB, alkylation repair homolog 8 (E. coli)	91801	ENSG00000137760
ZNF101	NA	ZNF101	zinc finger protein 101	94039	ENSG00000181896
ZFP82	NA	ZFP82	zinc finger protein 82 homolog (mouse)	284406	ENSG00000181007
PCYOX1	NA	PCYOX1	prenylcysteine oxidase 1	51449	ENSG00000116005
YAF2	NA	YAF2	YY1 associated factor 2	10138	ENSG00000015153
CELF1	NA	CELF1	CUGBP, Elav-like family member 1	10658	ENSG00000149187
RNGTT	NA	RNGTT	RNA guanylyltransferase and 5'-phosphatase	8732	ENSG00000111880
PABPC1	NA	PABPC1	poly(A) binding protein, cytoplasmic 1	26986	ENSG00000070756
MAP3K1	NA	MAP3K1	mitogen-activated protein kinase kinase kinase 1, E3 ubiquitin protein ligase	4214	ENSG00000095015
TRIM23	NA	TRIM23	tripartite motif containing 23	373	ENSG00000113595
RPL26	NA	RPL26	ribosomal protein L26	6154	ENSG00000161970
GTF2H3	NA	GTF2H3	general transcription factor IIH, polypeptide 3, 34kDa	2967	ENSG00000111358
RILP	NA	RILP	Rab interacting lysosomal protein	83547	ENSG00000167705
KLHL7	NA	KLHL7	kelch-like 7 (Drosophila)	55975	ENSG00000122550
RAB8B	NA	RAB8B	RAB8B, member RAS oncogene family	51762	ENSG00000166128
TBL1XR1	NA	TBL1XR1	transducin (beta)-like 1 X-linked receptor 1	79718	ENSG00000177565
PLAUR	NA	PLAUR	plasminogen activator, urokinase receptor	5329	ENSG00000011422
HELB	NA	HELB	helicase (DNA) B	92797	ENSG00000127311
DHX29	NA	DHX29	DEAH (Asp-Glu-Ala-His) box polypeptide 29	54505	ENSG00000067248
SPATA13	NA	SPATA13	spermatogenesis associated 13	221178	ENSG00000182957
SNRK	NA	SNRK	SNF related kinase	54861	ENSG00000163788
ZNF33A	NA	ZNF33A	zinc finger protein 33A	7581	ENSG00000189180
PRMT2	NA	PRMT2	protein arginine methyltransferase 2	3275	ENSG00000160310
FOS	NA	FOS	FBJ murine osteosarcoma viral oncogene homolog	2353	ENSG00000170345
DIAPH1	NA	DIAPH1	diaphanous homolog 1 (Drosophila)	1729	ENSG00000131504
RNF13	NA	RNF13	ring finger protein 13	11342	ENSG00000082996
ANXA1	NA	ANXA1	annexin A1	301	ENSG00000135046
TXK	NA	TXK	TXK tyrosine kinase	7294	ENSG00000074966
RERE	NA	RERE	arginine-glutamic acid dipeptide (RE) repeats	473	ENSG00000142599
FBXO21	NA	FBXO21	F-box protein 21	23014	ENSG00000135108
AP1AR	NA	AP1AR	adaptor-related protein complex 1 associated regulatory protein	55435	ENSG00000138660
TMEM38B	NA	TMEM38B	transmembrane protein 38B	55151	ENSG00000095209
TMEM168	NA	TMEM168	transmembrane protein 168	64418	ENSG00000146802
BCL2A1	NA	BCL2A1	BCL2-related protein A1	597	ENSG00000140379
FAM3C	NA	FAM3C	family with sequence similarity 3, member C	10447	ENSG00000196937
NFKBIA	NA	NFKBIA	nuclear factor of kappa light polypeptide gene enhancer in B-cells inhibitor, alpha	4792	ENSG00000100906
RYK	NA	RYK	receptor-like tyrosine kinase	6259	ENSG00000163785
SFMBT1	NA	SFMBT1	Scm-like with four mbt domains 1	51460	ENSG00000163935
NR4A2	NA	NR4A2	nuclear receptor subfamily 4, group A, member 2	4929	ENSG00000153234
CLN8	NA	CLN8	ceroid-lipofuscinosis, neuronal 8 (epilepsy, progressive with mental retardation)	2055	ENSG00000182372
SLFN5	NA	SLFN5	schlafen family member 5	162394	ENSG00000166750
PIK3CG	NA	PIK3CG	phosphatidylinositol-4,5-bisphosphate 3-kinase, catalytic subunit gamma	5294	ENSG00000105851
DDIT3	NA	DDIT3	DNA-damage-inducible transcript 3	1649	ENSG00000175197
IVD	NA	IVD	isovaleryl-CoA dehydrogenase	3712	ENSG00000128928
SNX30	NA	SNX30	sorting nexin family member 30	401548	ENSG00000148158
USP16	NA	USP16	ubiquitin specific peptidase 16	10600	ENSG00000156256
cellular component	membrane-enclosed lumen	GO:0031974
C=3385;O=43;E=28.39;R=1.51;rawP=0.0022;adjP=0.0208
MIDN	NA	MIDN	midnolin	90007	ENSG00000167470
PTAFR	NA	PTAFR	platelet-activating factor receptor	5724	ENSG00000169403
RRP12	NA	RRP12	ribosomal RNA processing 12 homolog (S. cerevisiae)	23223	ENSG00000052749
SF3B1	NA	SF3B1	splicing factor 3b, subunit 1, 155kDa	23451	ENSG00000115524
SRGN	NA	SRGN	serglycin	5552	ENSG00000122862
NEMF	NA	NEMF	nuclear export mediator factor	9147	ENSG00000165525
USP48	NA	USP48	ubiquitin specific peptidase 48	84196	ENSG00000090686
ZBED1	NA	ZBED1	zinc finger, BED-type containing 1	9189	ENSG00000214717
TSEN34	NA	TSEN34	tRNA splicing endonuclease 34 homolog (S. cerevisiae)	79042	ENSG00000170892
DECR1	NA	DECR1	2,4-dienoyl CoA reductase 1, mitochondrial	1666	ENSG00000104325
RCC2	NA	RCC2	regulator of chromosome condensation 2	55920	ENSG00000179051
ZBTB38	NA	ZBTB38	zinc finger and BTB domain containing 38	253461	ENSG00000177311
KDM2A	NA	KDM2A	lysine (K)-specific demethylase 2A	22992	ENSG00000173120
TCF4	NA	TCF4	transcription factor 4	6925	ENSG00000196628
ALKBH8	NA	ALKBH8	alkB, alkylation repair homolog 8 (E. coli)	91801	ENSG00000137760
ANKRD12	NA	ANKRD12	ankyrin repeat domain 12	23253	ENSG00000101745
YAF2	NA	YAF2	YY1 associated factor 2	10138	ENSG00000015153
ZNF148	NA	ZNF148	zinc finger protein 148	7707	ENSG00000163848
SP140	NA	SP140	SP140 nuclear body protein	11262	ENSG00000079263
RNGTT	NA	RNGTT	RNA guanylyltransferase and 5'-phosphatase	8732	ENSG00000111880
CASP8	NA	CASP8	caspase 8, apoptosis-related cysteine peptidase	841	ENSG00000064012
ARSD	NA	ARSD	arylsulfatase D	414	ENSG00000006756
PRKACB	NA	PRKACB	protein kinase, cAMP-dependent, catalytic, beta	5567	ENSG00000142875
GTF2H3	NA	GTF2H3	general transcription factor IIH, polypeptide 3, 34kDa	2967	ENSG00000111358
CDKN2AIP	NA	CDKN2AIP	CDKN2A interacting protein	55602	ENSG00000168564
KLHL7	NA	KLHL7	kelch-like 7 (Drosophila)	55975	ENSG00000122550
RAD1	NA	RAD1	RAD1 homolog (S. pombe)	5810	ENSG00000113456
TBL1XR1	NA	TBL1XR1	transducin (beta)-like 1 X-linked receptor 1	79718	ENSG00000177565
PLAUR	NA	PLAUR	plasminogen activator, urokinase receptor	5329	ENSG00000011422
HELB	NA	HELB	helicase (DNA) B	92797	ENSG00000127311
SPATA13	NA	SPATA13	spermatogenesis associated 13	221178	ENSG00000182957
CIRBP	NA	CIRBP	cold inducible RNA binding protein	1153	ENSG00000099622
PLEKHA1	NA	PLEKHA1	pleckstrin homology domain containing, family A (phosphoinositide binding specific) member 1	59338	ENSG00000107679
PRMT2	NA	PRMT2	protein arginine methyltransferase 2	3275	ENSG00000160310
FOS	NA	FOS	FBJ murine osteosarcoma viral oncogene homolog	2353	ENSG00000170345
NUP214	NA	NUP214	nucleoporin 214kDa	8021	ENSG00000126883
RERE	NA	RERE	arginine-glutamic acid dipeptide (RE) repeats	473	ENSG00000142599
ANPEP	NA	ANPEP	alanyl (membrane) aminopeptidase	290	ENSG00000166825
AP1AR	NA	AP1AR	adaptor-related protein complex 1 associated regulatory protein	55435	ENSG00000138660
GSK3B	NA	GSK3B	glycogen synthase kinase 3 beta	2932	ENSG00000082701
NR4A2	NA	NR4A2	nuclear receptor subfamily 4, group A, member 2	4929	ENSG00000153234
DDIT3	NA	DDIT3	DNA-damage-inducible transcript 3	1649	ENSG00000175197
IVD	NA	IVD	isovaleryl-CoA dehydrogenase	3712	ENSG00000128928
cellular component	intracellular organelle lumen	GO:0070013
C=3294;O=41;E=27.62;R=1.48;rawP=0.0043;adjP=0.0382
MIDN	NA	MIDN	midnolin	90007	ENSG00000167470
PTAFR	NA	PTAFR	platelet-activating factor receptor	5724	ENSG00000169403
RRP12	NA	RRP12	ribosomal RNA processing 12 homolog (S. cerevisiae)	23223	ENSG00000052749
SF3B1	NA	SF3B1	splicing factor 3b, subunit 1, 155kDa	23451	ENSG00000115524
NEMF	NA	NEMF	nuclear export mediator factor	9147	ENSG00000165525
USP48	NA	USP48	ubiquitin specific peptidase 48	84196	ENSG00000090686
ZBED1	NA	ZBED1	zinc finger, BED-type containing 1	9189	ENSG00000214717
TSEN34	NA	TSEN34	tRNA splicing endonuclease 34 homolog (S. cerevisiae)	79042	ENSG00000170892
DECR1	NA	DECR1	2,4-dienoyl CoA reductase 1, mitochondrial	1666	ENSG00000104325
RCC2	NA	RCC2	regulator of chromosome condensation 2	55920	ENSG00000179051
ZBTB38	NA	ZBTB38	zinc finger and BTB domain containing 38	253461	ENSG00000177311
KDM2A	NA	KDM2A	lysine (K)-specific demethylase 2A	22992	ENSG00000173120
TCF4	NA	TCF4	transcription factor 4	6925	ENSG00000196628
ALKBH8	NA	ALKBH8	alkB, alkylation repair homolog 8 (E. coli)	91801	ENSG00000137760
ANKRD12	NA	ANKRD12	ankyrin repeat domain 12	23253	ENSG00000101745
YAF2	NA	YAF2	YY1 associated factor 2	10138	ENSG00000015153
ZNF148	NA	ZNF148	zinc finger protein 148	7707	ENSG00000163848
SP140	NA	SP140	SP140 nuclear body protein	11262	ENSG00000079263
RNGTT	NA	RNGTT	RNA guanylyltransferase and 5'-phosphatase	8732	ENSG00000111880
CASP8	NA	CASP8	caspase 8, apoptosis-related cysteine peptidase	841	ENSG00000064012
ARSD	NA	ARSD	arylsulfatase D	414	ENSG00000006756
PRKACB	NA	PRKACB	protein kinase, cAMP-dependent, catalytic, beta	5567	ENSG00000142875
GTF2H3	NA	GTF2H3	general transcription factor IIH, polypeptide 3, 34kDa	2967	ENSG00000111358
CDKN2AIP	NA	CDKN2AIP	CDKN2A interacting protein	55602	ENSG00000168564
KLHL7	NA	KLHL7	kelch-like 7 (Drosophila)	55975	ENSG00000122550
RAD1	NA	RAD1	RAD1 homolog (S. pombe)	5810	ENSG00000113456
TBL1XR1	NA	TBL1XR1	transducin (beta)-like 1 X-linked receptor 1	79718	ENSG00000177565
PLAUR	NA	PLAUR	plasminogen activator, urokinase receptor	5329	ENSG00000011422
HELB	NA	HELB	helicase (DNA) B	92797	ENSG00000127311
SPATA13	NA	SPATA13	spermatogenesis associated 13	221178	ENSG00000182957
CIRBP	NA	CIRBP	cold inducible RNA binding protein	1153	ENSG00000099622
PLEKHA1	NA	PLEKHA1	pleckstrin homology domain containing, family A (phosphoinositide binding specific) member 1	59338	ENSG00000107679
PRMT2	NA	PRMT2	protein arginine methyltransferase 2	3275	ENSG00000160310
FOS	NA	FOS	FBJ murine osteosarcoma viral oncogene homolog	2353	ENSG00000170345
NUP214	NA	NUP214	nucleoporin 214kDa	8021	ENSG00000126883
RERE	NA	RERE	arginine-glutamic acid dipeptide (RE) repeats	473	ENSG00000142599
AP1AR	NA	AP1AR	adaptor-related protein complex 1 associated regulatory protein	55435	ENSG00000138660
GSK3B	NA	GSK3B	glycogen synthase kinase 3 beta	2932	ENSG00000082701
NR4A2	NA	NR4A2	nuclear receptor subfamily 4, group A, member 2	4929	ENSG00000153234
DDIT3	NA	DDIT3	DNA-damage-inducible transcript 3	1649	ENSG00000175197
IVD	NA	IVD	isovaleryl-CoA dehydrogenase	3712	ENSG00000128928
cellular component	plasma membrane	GO:0005886
C=4289;O=50;E=35.97;R=1.39;rawP=0.0055;adjP=0.0459
LILRB2	NA	LILRB2	leukocyte immunoglobulin-like receptor, subfamily B (with TM and ITIM domains), member 2	10288	ENSG00000131042
PTAFR	NA	PTAFR	platelet-activating factor receptor	5724	ENSG00000169403
HM13	NA	HM13	histocompatibility (minor) 13	81502	ENSG00000101294
NTNG2	NA	NTNG2	netrin G2	84628	ENSG00000196358
TUBB4B	NA	TUBB4B	tubulin, beta 4B class IVb	10383	ENSG00000188229
RASA2	NA	RASA2	RAS p21 protein activator 2	5922	ENSG00000155903
ATAD1	NA	ATAD1	ATPase family, AAA domain containing 1	84896	ENSG00000138138
FLOT1	NA	FLOT1	flotillin 1	10211	ENSG00000137312
TNFSF13B	NA	TNFSF13B	tumor necrosis factor (ligand) superfamily, member 13b	10673	ENSG00000102524
KCTD12	NA	KCTD12	potassium channel tetramerisation domain containing 12	115207	ENSG00000178695
SLC12A6	NA	SLC12A6	solute carrier family 12 (potassium/chloride transporters), member 6	9990	ENSG00000140199
S1PR1	NA	S1PR1	sphingosine-1-phosphate receptor 1	1901	ENSG00000170989
TGFBR2	NA	TGFBR2	transforming growth factor, beta receptor II (70/80kDa)	7048	ENSG00000163513
SIRPA	NA	SIRPA	signal-regulatory protein alpha	140885	ENSG00000198053
CLEC2B	NA	CLEC2B	C-type lectin domain family 2, member B	9976	ENSG00000110852
ACPP	NA	ACPP	acid phosphatase, prostate	55	ENSG00000014257
CCR6	NA	CCR6	chemokine (C-C motif) receptor 6	1235	ENSG00000112486
CXCL16	NA	CXCL16	chemokine (C-X-C motif) ligand 16	58191	ENSG00000161921
CNST	NA	CNST	consortin, connexin sorting protein	163882	ENSG00000162852
TREM1	NA	TREM1	triggering receptor expressed on myeloid cells 1	54210	ENSG00000124731
RALB	NA	RALB	v-ral simian leukemia viral oncogene homolog B (ras related; GTP binding protein)	5899	ENSG00000144118
VAMP5	NA	VAMP5	vesicle-associated membrane protein 5 (myobrevin)	10791	ENSG00000168899
PCYOX1	NA	PCYOX1	prenylcysteine oxidase 1	51449	ENSG00000116005
GPR18	NA	GPR18	G protein-coupled receptor 18	2841	ENSG00000125245
IL1RN	NA	IL1RN	interleukin 1 receptor antagonist	3557	ENSG00000136689
CASP8	NA	CASP8	caspase 8, apoptosis-related cysteine peptidase	841	ENSG00000064012
PRKACB	NA	PRKACB	protein kinase, cAMP-dependent, catalytic, beta	5567	ENSG00000142875
KLHL7	NA	KLHL7	kelch-like 7 (Drosophila)	55975	ENSG00000122550
RAB8B	NA	RAB8B	RAB8B, member RAS oncogene family	51762	ENSG00000166128
SLC38A1	NA	SLC38A1	solute carrier family 38, member 1	81539	ENSG00000111371
FCRL3	NA	FCRL3	Fc receptor-like 3	115352	ENSG00000160856
PLAUR	NA	PLAUR	plasminogen activator, urokinase receptor	5329	ENSG00000011422
FFAR2	NA	FFAR2	free fatty acid receptor 2	2867	ENSG00000126262
TNFRSF10B	NA	TNFRSF10B	tumor necrosis factor receptor superfamily, member 10b	8795	ENSG00000120889
SPATA13	NA	SPATA13	spermatogenesis associated 13	221178	ENSG00000182957
PLEKHA1	NA	PLEKHA1	pleckstrin homology domain containing, family A (phosphoinositide binding specific) member 1	59338	ENSG00000107679
RIT1	NA	RIT1	Ras-like without CAAX 1	6016	ENSG00000143622
DIAPH1	NA	DIAPH1	diaphanous homolog 1 (Drosophila)	1729	ENSG00000131504
ANXA1	NA	ANXA1	annexin A1	301	ENSG00000135046
TXK	NA	TXK	TXK tyrosine kinase	7294	ENSG00000074966
ANPEP	NA	ANPEP	alanyl (membrane) aminopeptidase	290	ENSG00000166825
PTPRC	NA	PTPRC	protein tyrosine phosphatase, receptor type, C	5788	ENSG00000081237
IKZF3	NA	IKZF3	IKAROS family zinc finger 3 (Aiolos)	22806	ENSG00000161405
NFKBIA	NA	NFKBIA	nuclear factor of kappa light polypeptide gene enhancer in B-cells inhibitor, alpha	4792	ENSG00000100906
RYK	NA	RYK	receptor-like tyrosine kinase	6259	ENSG00000163785
GSK3B	NA	GSK3B	glycogen synthase kinase 3 beta	2932	ENSG00000082701
LY96	NA	LY96	lymphocyte antigen 96	23643	ENSG00000154589
ARRB2	NA	ARRB2	arrestin, beta 2	409	ENSG00000141480
ASGR1	NA	ASGR1	asialoglycoprotein receptor 1	432	ENSG00000141505
PIK3CG	NA	PIK3CG	phosphatidylinositol-4,5-bisphosphate 3-kinase, catalytic subunit gamma	5294	ENSG00000105851
cellular component	lysosomal membrane	GO:0005765
C=140;O=5;E=1.17;R=4.26;rawP=0.0065;adjP=0.0483
TRIM23	NA	TRIM23	tripartite motif containing 23	373	ENSG00000113595
RILP	NA	RILP	Rab interacting lysosomal protein	83547	ENSG00000167705
OSTM1	NA	OSTM1	osteopetrosis associated transmembrane protein 1	28962	ENSG00000081087
RNF13	NA	RNF13	ring finger protein 13	11342	ENSG00000082996
ACPP	NA	ACPP	acid phosphatase, prostate	55	ENSG00000014257
cellular component	non-membrane-bounded organelle	GO:0043228
C=3800;O=45;E=31.87;R=1.41;rawP=0.0068;adjP=0.0483
MIDN	NA	MIDN	midnolin	90007	ENSG00000167470
PTAFR	NA	PTAFR	platelet-activating factor receptor	5724	ENSG00000169403
TUBB4B	NA	TUBB4B	tubulin, beta 4B class IVb	10383	ENSG00000188229
RRP12	NA	RRP12	ribosomal RNA processing 12 homolog (S. cerevisiae)	23223	ENSG00000052749
FLOT1	NA	FLOT1	flotillin 1	10211	ENSG00000137312
NEMF	NA	NEMF	nuclear export mediator factor	9147	ENSG00000165525
NUP43	NA	NUP43	nucleoporin 43kDa	348995	ENSG00000120253
USP48	NA	USP48	ubiquitin specific peptidase 48	84196	ENSG00000090686
ZBED1	NA	ZBED1	zinc finger, BED-type containing 1	9189	ENSG00000214717
TSEN34	NA	TSEN34	tRNA splicing endonuclease 34 homolog (S. cerevisiae)	79042	ENSG00000170892
DECR1	NA	DECR1	2,4-dienoyl CoA reductase 1, mitochondrial	1666	ENSG00000104325
RCC2	NA	RCC2	regulator of chromosome condensation 2	55920	ENSG00000179051
ZBTB38	NA	ZBTB38	zinc finger and BTB domain containing 38	253461	ENSG00000177311
KDM2A	NA	KDM2A	lysine (K)-specific demethylase 2A	22992	ENSG00000173120
ZFP36	NA	ZFP36	zinc finger protein 36, C3H type, homolog (mouse)	7538	ENSG00000128016
ALKBH8	NA	ALKBH8	alkB, alkylation repair homolog 8 (E. coli)	91801	ENSG00000137760
ANKRD12	NA	ANKRD12	ankyrin repeat domain 12	23253	ENSG00000101745
YAF2	NA	YAF2	YY1 associated factor 2	10138	ENSG00000015153
ZNF148	NA	ZNF148	zinc finger protein 148	7707	ENSG00000163848
IL1RN	NA	IL1RN	interleukin 1 receptor antagonist	3557	ENSG00000136689
SP140	NA	SP140	SP140 nuclear body protein	11262	ENSG00000079263
CASP8	NA	CASP8	caspase 8, apoptosis-related cysteine peptidase	841	ENSG00000064012
PABPC1	NA	PABPC1	poly(A) binding protein, cytoplasmic 1	26986	ENSG00000070756
PRKACB	NA	PRKACB	protein kinase, cAMP-dependent, catalytic, beta	5567	ENSG00000142875
MAP3K1	NA	MAP3K1	mitogen-activated protein kinase kinase kinase 1, E3 ubiquitin protein ligase	4214	ENSG00000095015
RPL26	NA	RPL26	ribosomal protein L26	6154	ENSG00000161970
CDKN2AIP	NA	CDKN2AIP	CDKN2A interacting protein	55602	ENSG00000168564
KLHL7	NA	KLHL7	kelch-like 7 (Drosophila)	55975	ENSG00000122550
RAD1	NA	RAD1	RAD1 homolog (S. pombe)	5810	ENSG00000113456
RPS27L	NA	RPS27L	ribosomal protein S27-like	51065	ENSG00000185088
TUBA1A	NA	TUBA1A	tubulin, alpha 1a	7846	ENSG00000167552
TBL1XR1	NA	TBL1XR1	transducin (beta)-like 1 X-linked receptor 1	79718	ENSG00000177565
HELB	NA	HELB	helicase (DNA) B	92797	ENSG00000127311
SPATA13	NA	SPATA13	spermatogenesis associated 13	221178	ENSG00000182957
CIRBP	NA	CIRBP	cold inducible RNA binding protein	1153	ENSG00000099622
RASSF5	NA	RASSF5	Ras association (RalGDS/AF-6) domain family member 5	83593	ENSG00000136653
PLEKHA1	NA	PLEKHA1	pleckstrin homology domain containing, family A (phosphoinositide binding specific) member 1	59338	ENSG00000107679
FOS	NA	FOS	FBJ murine osteosarcoma viral oncogene homolog	2353	ENSG00000170345
H2AFV	NA	H2AFV	H2A histone family, member V	94239	ENSG00000105968
DIAPH1	NA	DIAPH1	diaphanous homolog 1 (Drosophila)	1729	ENSG00000131504
THAP6	NA	THAP6	THAP domain containing 6	152815	ENSG00000174796
ANXA1	NA	ANXA1	annexin A1	301	ENSG00000135046
RERE	NA	RERE	arginine-glutamic acid dipeptide (RE) repeats	473	ENSG00000142599
AP1AR	NA	AP1AR	adaptor-related protein complex 1 associated regulatory protein	55435	ENSG00000138660
GSK3B	NA	GSK3B	glycogen synthase kinase 3 beta	2932	ENSG00000082701
cellular component	intracellular non-membrane-bounded organelle	GO:0043232
C=3800;O=45;E=31.87;R=1.41;rawP=0.0068;adjP=0.0483
MIDN	NA	MIDN	midnolin	90007	ENSG00000167470
PTAFR	NA	PTAFR	platelet-activating factor receptor	5724	ENSG00000169403
TUBB4B	NA	TUBB4B	tubulin, beta 4B class IVb	10383	ENSG00000188229
RRP12	NA	RRP12	ribosomal RNA processing 12 homolog (S. cerevisiae)	23223	ENSG00000052749
FLOT1	NA	FLOT1	flotillin 1	10211	ENSG00000137312
NEMF	NA	NEMF	nuclear export mediator factor	9147	ENSG00000165525
NUP43	NA	NUP43	nucleoporin 43kDa	348995	ENSG00000120253
USP48	NA	USP48	ubiquitin specific peptidase 48	84196	ENSG00000090686
ZBED1	NA	ZBED1	zinc finger, BED-type containing 1	9189	ENSG00000214717
TSEN34	NA	TSEN34	tRNA splicing endonuclease 34 homolog (S. cerevisiae)	79042	ENSG00000170892
DECR1	NA	DECR1	2,4-dienoyl CoA reductase 1, mitochondrial	1666	ENSG00000104325
RCC2	NA	RCC2	regulator of chromosome condensation 2	55920	ENSG00000179051
ZBTB38	NA	ZBTB38	zinc finger and BTB domain containing 38	253461	ENSG00000177311
KDM2A	NA	KDM2A	lysine (K)-specific demethylase 2A	22992	ENSG00000173120
ZFP36	NA	ZFP36	zinc finger protein 36, C3H type, homolog (mouse)	7538	ENSG00000128016
ALKBH8	NA	ALKBH8	alkB, alkylation repair homolog 8 (E. coli)	91801	ENSG00000137760
ANKRD12	NA	ANKRD12	ankyrin repeat domain 12	23253	ENSG00000101745
YAF2	NA	YAF2	YY1 associated factor 2	10138	ENSG00000015153
ZNF148	NA	ZNF148	zinc finger protein 148	7707	ENSG00000163848
IL1RN	NA	IL1RN	interleukin 1 receptor antagonist	3557	ENSG00000136689
SP140	NA	SP140	SP140 nuclear body protein	11262	ENSG00000079263
CASP8	NA	CASP8	caspase 8, apoptosis-related cysteine peptidase	841	ENSG00000064012
PABPC1	NA	PABPC1	poly(A) binding protein, cytoplasmic 1	26986	ENSG00000070756
PRKACB	NA	PRKACB	protein kinase, cAMP-dependent, catalytic, beta	5567	ENSG00000142875
MAP3K1	NA	MAP3K1	mitogen-activated protein kinase kinase kinase 1, E3 ubiquitin protein ligase	4214	ENSG00000095015
RPL26	NA	RPL26	ribosomal protein L26	6154	ENSG00000161970
CDKN2AIP	NA	CDKN2AIP	CDKN2A interacting protein	55602	ENSG00000168564
KLHL7	NA	KLHL7	kelch-like 7 (Drosophila)	55975	ENSG00000122550
RAD1	NA	RAD1	RAD1 homolog (S. pombe)	5810	ENSG00000113456
RPS27L	NA	RPS27L	ribosomal protein S27-like	51065	ENSG00000185088
TUBA1A	NA	TUBA1A	tubulin, alpha 1a	7846	ENSG00000167552
TBL1XR1	NA	TBL1XR1	transducin (beta)-like 1 X-linked receptor 1	79718	ENSG00000177565
HELB	NA	HELB	helicase (DNA) B	92797	ENSG00000127311
SPATA13	NA	SPATA13	spermatogenesis associated 13	221178	ENSG00000182957
CIRBP	NA	CIRBP	cold inducible RNA binding protein	1153	ENSG00000099622
RASSF5	NA	RASSF5	Ras association (RalGDS/AF-6) domain family member 5	83593	ENSG00000136653
PLEKHA1	NA	PLEKHA1	pleckstrin homology domain containing, family A (phosphoinositide binding specific) member 1	59338	ENSG00000107679
FOS	NA	FOS	FBJ murine osteosarcoma viral oncogene homolog	2353	ENSG00000170345
H2AFV	NA	H2AFV	H2A histone family, member V	94239	ENSG00000105968
DIAPH1	NA	DIAPH1	diaphanous homolog 1 (Drosophila)	1729	ENSG00000131504
THAP6	NA	THAP6	THAP domain containing 6	152815	ENSG00000174796
ANXA1	NA	ANXA1	annexin A1	301	ENSG00000135046
RERE	NA	RERE	arginine-glutamic acid dipeptide (RE) repeats	473	ENSG00000142599
AP1AR	NA	AP1AR	adaptor-related protein complex 1 associated regulatory protein	55435	ENSG00000138660
GSK3B	NA	GSK3B	glycogen synthase kinase 3 beta	2932	ENSG00000082701
