# Supplementary material for: Gene expression profiling identifies candidate biomarkers for active and latent tuberculosis
Source: BMC Bioinformatics. 2016 Jan 11;17(Suppl 1):3. doi: 10.1186/s12859-015-0848-x (PMC4895247; doi:10.1186/s12859-015-0848-x)
Supplement: Additional file 6: — Pathway enrichment of genes differentially expressed in LTBI relative to healthy controls. (XLSX 19 kb) [file 12859_2015_848_MOESM6_ESM.xlsx]

## Sheet: Table S8 LTBI vs HC pathway enr
Additional file 6 - Pathway enrichment of genes differentially expressed in LTBI relative to healthy controls.
User data and parameters: User data: textAreaUpload.txt, Organism: hsapiens, Id Type: gene_symbol, Ref Set: entrezgene, Significance Level: .05, Statistics Test: Hypergeometric, MTC: BH, Minimum: 2
The results for the enriched KEGG pathways are listed in this table. For each pathway, the first row lists its KEGG pathway
name, and corresponding KEGG ID. The second row lists
number of reference genes in the category (C), number of genes in the gene set and also in the category (O), expected number in the
category (E), Ratio of enrichment (R), p value from hypergeometric test (rawP), and p value adjusted by the multiple test adjustment (adjP).
Finally, genes in the pathway are listed. For each gene, the table lists the user uploaded ID and value (optional), Entrez ID,
Ensembl Gene Stable ID, Gene symbol, and description.
KEGG pathway	MAPK signaling pathway	4010
C=268;O=10;E=0.69;R=14.50;rawP=2.16e-09;adjP=8.64e-08
TNF	NA	TNF	tumor necrosis factor	7124	ENSG00000232810
JUN	NA	JUN	jun proto-oncogene	3725	ENSG00000177606
DUSP2	NA	DUSP2	dual specificity phosphatase 2	1844	ENSG00000158050
ATF4	NA	ATF4	activating transcription factor 4 (tax-responsive enhancer element B67)	468	ENSG00000128272
NR4A1	NA	NR4A1	nuclear receptor subfamily 4, group A, member 1	3164	ENSG00000123358
FOS	NA	FOS	FBJ murine osteosarcoma viral oncogene homolog	2353	ENSG00000170345
DUSP5	NA	DUSP5	dual specificity phosphatase 5	1847	ENSG00000138166
DDIT3	NA	DDIT3	DNA-damage-inducible transcript 3	1649	ENSG00000175197
PDGFRB	NA	PDGFRB	platelet-derived growth factor receptor, beta polypeptide	5159	ENSG00000113721
DUSP1	NA	DUSP1	dual specificity phosphatase 1	1843	ENSG00000120129
KEGG pathway	Adipocytokine signaling pathway	4920
C=68;O=6;E=0.18;R=34.28;rawP=2.44e-08;adjP=4.88e-07
POMC	NA	POMC	proopiomelanocortin	5443	ENSG00000115138
TNF	NA	TNF	tumor necrosis factor	7124	ENSG00000232810
STK11	NA	STK11	serine/threonine kinase 11	6794	ENSG00000118046
CAMKK2	NA	CAMKK2	calcium/calmodulin-dependent protein kinase kinase 2, beta	10645	ENSG00000110931
NFKBIA	NA	NFKBIA	nuclear factor of kappa light polypeptide gene enhancer in B-cells inhibitor, alpha	4792	ENSG00000100906
SOCS3	NA	SOCS3	suppressor of cytokine signaling 3	9021	ENSG00000184557
KEGG pathway	Osteoclast differentiation	4380
C=128;O=7;E=0.33;R=21.25;rawP=4.52e-08;adjP=6.03e-07
TNF	NA	TNF	tumor necrosis factor	7124	ENSG00000232810
JUN	NA	JUN	jun proto-oncogene	3725	ENSG00000177606
FOS	NA	FOS	FBJ murine osteosarcoma viral oncogene homolog	2353	ENSG00000170345
NFKBIA	NA	NFKBIA	nuclear factor of kappa light polypeptide gene enhancer in B-cells inhibitor, alpha	4792	ENSG00000100906
FOSB	NA	FOSB	FBJ murine osteosarcoma viral oncogene homolog B	2354	ENSG00000125740
JUNB	NA	JUNB	jun B proto-oncogene	3726	ENSG00000171223
SOCS3	NA	SOCS3	suppressor of cytokine signaling 3	9021	ENSG00000184557
KEGG pathway	Leishmaniasis	5140
C=72;O=4;E=0.19;R=21.59;rawP=3.74e-05;adjP=0.0004
TNF	NA	TNF	tumor necrosis factor	7124	ENSG00000232810
JUN	NA	JUN	jun proto-oncogene	3725	ENSG00000177606
FOS	NA	FOS	FBJ murine osteosarcoma viral oncogene homolog	2353	ENSG00000170345
NFKBIA	NA	NFKBIA	nuclear factor of kappa light polypeptide gene enhancer in B-cells inhibitor, alpha	4792	ENSG00000100906
KEGG pathway	Toll-like receptor signaling pathway	4620
C=102;O=4;E=0.26;R=15.24;rawP=0.0001;adjP=0.0008
TNF	NA	TNF	tumor necrosis factor	7124	ENSG00000232810
JUN	NA	JUN	jun proto-oncogene	3725	ENSG00000177606
FOS	NA	FOS	FBJ murine osteosarcoma viral oncogene homolog	2353	ENSG00000170345
NFKBIA	NA	NFKBIA	nuclear factor of kappa light polypeptide gene enhancer in B-cells inhibitor, alpha	4792	ENSG00000100906
KEGG pathway	T cell receptor signaling pathway	4660
C=108;O=4;E=0.28;R=14.39;rawP=0.0002;adjP=0.0011
TNF	NA	TNF	tumor necrosis factor	7124	ENSG00000232810
JUN	NA	JUN	jun proto-oncogene	3725	ENSG00000177606
FOS	NA	FOS	FBJ murine osteosarcoma viral oncogene homolog	2353	ENSG00000170345
NFKBIA	NA	NFKBIA	nuclear factor of kappa light polypeptide gene enhancer in B-cells inhibitor, alpha	4792	ENSG00000100906
KEGG pathway	Chagas disease (American trypanosomiasis)	5142
C=104;O=4;E=0.27;R=14.94;rawP=0.0002;adjP=0.0011
TNF	NA	TNF	tumor necrosis factor	7124	ENSG00000232810
JUN	NA	JUN	jun proto-oncogene	3725	ENSG00000177606
FOS	NA	FOS	FBJ murine osteosarcoma viral oncogene homolog	2353	ENSG00000170345
NFKBIA	NA	NFKBIA	nuclear factor of kappa light polypeptide gene enhancer in B-cells inhibitor, alpha	4792	ENSG00000100906
KEGG pathway	Cytokine-cytokine receptor interaction	4060
C=265;O=5;E=0.68;R=7.33;rawP=0.0006;adjP=0.0024
TNF	NA	TNF	tumor necrosis factor	7124	ENSG00000232810
CXCL2	NA	CXCL2	chemokine (C-X-C motif) ligand 2	2920	ENSG00000081041
TNFSF14	NA	TNFSF14	tumor necrosis factor (ligand) superfamily, member 14	8740	ENSG00000125735
PDGFRB	NA	PDGFRB	platelet-derived growth factor receptor, beta polypeptide	5159	ENSG00000113721
OSM	NA	OSM	oncostatin M	5008	ENSG00000099985
KEGG pathway	RNA transport	3013
C=151;O=4;E=0.39;R=10.29;rawP=0.0006;adjP=0.0024
NXT1	NA	NXT1	NTF2-like export factor 1	29107	ENSG00000132661
EIF5	NA	EIF5	eukaryotic translation initiation factor 5	1983	ENSG00000100664
EEF1A1	NA	EEF1A1	eukaryotic translation elongation factor 1 alpha 1	1915	ENSG00000156508
EIF1	NA	EIF1	eukaryotic translation initiation factor 1	10209	ENSG00000173812
KEGG pathway	NOD-like receptor signaling pathway	4621
C=58;O=3;E=0.15;R=20.10;rawP=0.0005;adjP=0.0024
TNF	NA	TNF	tumor necrosis factor	7124	ENSG00000232810
CXCL2	NA	CXCL2	chemokine (C-X-C motif) ligand 2	2920	ENSG00000081041
NFKBIA	NA	NFKBIA	nuclear factor of kappa light polypeptide gene enhancer in B-cells inhibitor, alpha	4792	ENSG00000100906
KEGG pathway	Epithelial cell signaling in Helicobacter pylori infection	5120
C=68;O=3;E=0.18;R=17.14;rawP=0.0007;adjP=0.0025
JUN	NA	JUN	jun proto-oncogene	3725	ENSG00000177606
HBEGF	NA	HBEGF	heparin-binding EGF-like growth factor	1839	ENSG00000113070
NFKBIA	NA	NFKBIA	nuclear factor of kappa light polypeptide gene enhancer in B-cells inhibitor, alpha	4792	ENSG00000100906
KEGG pathway	B cell receptor signaling pathway	4662
C=75;O=3;E=0.19;R=15.54;rawP=0.0010;adjP=0.0033
JUN	NA	JUN	jun proto-oncogene	3725	ENSG00000177606
FOS	NA	FOS	FBJ murine osteosarcoma viral oncogene homolog	2353	ENSG00000170345
NFKBIA	NA	NFKBIA	nuclear factor of kappa light polypeptide gene enhancer in B-cells inhibitor, alpha	4792	ENSG00000100906
KEGG pathway	Rheumatoid arthritis	5323
C=91;O=3;E=0.23;R=12.81;rawP=0.0017;adjP=0.0045
TNF	NA	TNF	tumor necrosis factor	7124	ENSG00000232810
JUN	NA	JUN	jun proto-oncogene	3725	ENSG00000177606
FOS	NA	FOS	FBJ murine osteosarcoma viral oncogene homolog	2353	ENSG00000170345
KEGG pathway	Prostate cancer	5215
C=89;O=3;E=0.23;R=13.10;rawP=0.0016;adjP=0.0045
ATF4	NA	ATF4	activating transcription factor 4 (tax-responsive enhancer element B67)	468	ENSG00000128272
NFKBIA	NA	NFKBIA	nuclear factor of kappa light polypeptide gene enhancer in B-cells inhibitor, alpha	4792	ENSG00000100906
PDGFRB	NA	PDGFRB	platelet-derived growth factor receptor, beta polypeptide	5159	ENSG00000113721
KEGG pathway	Gap junction	4540
C=90;O=3;E=0.23;R=12.95;rawP=0.0017;adjP=0.0045
TUBB6	NA	TUBB6	tubulin, beta 6 class V	84617	ENSG00000176014
TUBB2A	NA	TUBB2A	tubulin, beta 2A class IIa	7280	ENSG00000137267
PDGFRB	NA	PDGFRB	platelet-derived growth factor receptor, beta polypeptide	5159	ENSG00000113721
KEGG pathway	GnRH signaling pathway	4912
C=101;O=3;E=0.26;R=11.54;rawP=0.0023;adjP=0.0057
JUN	NA	JUN	jun proto-oncogene	3725	ENSG00000177606
ATF4	NA	ATF4	activating transcription factor 4 (tax-responsive enhancer element B67)	468	ENSG00000128272
HBEGF	NA	HBEGF	heparin-binding EGF-like growth factor	1839	ENSG00000113070
KEGG pathway	Neurotrophin signaling pathway	4722
C=127;O=3;E=0.33;R=9.18;rawP=0.0044;adjP=0.0104
JUN	NA	JUN	jun proto-oncogene	3725	ENSG00000177606
ATF4	NA	ATF4	activating transcription factor 4 (tax-responsive enhancer element B67)	468	ENSG00000128272
NFKBIA	NA	NFKBIA	nuclear factor of kappa light polypeptide gene enhancer in B-cells inhibitor, alpha	4792	ENSG00000100906
KEGG pathway	Hepatitis C	5160
C=134;O=3;E=0.34;R=8.70;rawP=0.0051;adjP=0.0113
TNF	NA	TNF	tumor necrosis factor	7124	ENSG00000232810
NFKBIA	NA	NFKBIA	nuclear factor of kappa light polypeptide gene enhancer in B-cells inhibitor, alpha	4792	ENSG00000100906
SOCS3	NA	SOCS3	suppressor of cytokine signaling 3	9021	ENSG00000184557
KEGG pathway	Type I diabetes mellitus	4940
C=43;O=2;E=0.11;R=18.07;rawP=0.0055;adjP=0.0116
PTPRN2	NA	PTPRN2	protein tyrosine phosphatase, receptor type, N polypeptide 2	5799	ENSG00000155093
TNF	NA	TNF	tumor necrosis factor	7124	ENSG00000232810
KEGG pathway	Type II diabetes mellitus	4930
C=48;O=2;E=0.12;R=16.19;rawP=0.0069;adjP=0.0138
TNF	NA	TNF	tumor necrosis factor	7124	ENSG00000232810
SOCS3	NA	SOCS3	suppressor of cytokine signaling 3	9021	ENSG00000184557
KEGG pathway	Protein processing in endoplasmic reticulum	4141
C=165;O=3;E=0.42;R=7.06;rawP=0.0090;adjP=0.0167
ATF4	NA	ATF4	activating transcription factor 4 (tax-responsive enhancer element B67)	468	ENSG00000128272
PPP1R15A	NA	PPP1R15A	protein phosphatase 1, regulatory subunit 15A	23645	ENSG00000087074
DDIT3	NA	DDIT3	DNA-damage-inducible transcript 3	1649	ENSG00000175197
KEGG pathway	Pathogenic Escherichia coli infection	5130
C=56;O=2;E=0.14;R=13.88;rawP=0.0092;adjP=0.0167
TUBB6	NA	TUBB6	tubulin, beta 6 class V	84617	ENSG00000176014
TUBB2A	NA	TUBB2A	tubulin, beta 2A class IIa	7280	ENSG00000137267
KEGG pathway	Pathways in cancer	5200
C=326;O=4;E=0.84;R=4.77;rawP=0.0102;adjP=0.0177
JUN	NA	JUN	jun proto-oncogene	3725	ENSG00000177606
FOS	NA	FOS	FBJ murine osteosarcoma viral oncogene homolog	2353	ENSG00000170345
NFKBIA	NA	NFKBIA	nuclear factor of kappa light polypeptide gene enhancer in B-cells inhibitor, alpha	4792	ENSG00000100906
PDGFRB	NA	PDGFRB	platelet-derived growth factor receptor, beta polypeptide	5159	ENSG00000113721
KEGG pathway	Colorectal cancer	5210
C=62;O=2;E=0.16;R=12.53;rawP=0.0112;adjP=0.0187
JUN	NA	JUN	jun proto-oncogene	3725	ENSG00000177606
FOS	NA	FOS	FBJ murine osteosarcoma viral oncogene homolog	2353	ENSG00000170345
KEGG pathway	RNA degradation	3018
C=71;O=2;E=0.18;R=10.94;rawP=0.0145;adjP=0.0223
BTG1	NA	BTG1	B-cell translocation gene 1, anti-proliferative	694	ENSG00000133639
BTG2	NA	BTG2	BTG family, member 2	7832	ENSG00000159388
KEGG pathway	RIG-I-like receptor signaling pathway	4622
C=71;O=2;E=0.18;R=10.94;rawP=0.0145;adjP=0.0223
TNF	NA	TNF	tumor necrosis factor	7124	ENSG00000232810
NFKBIA	NA	NFKBIA	nuclear factor of kappa light polypeptide gene enhancer in B-cells inhibitor, alpha	4792	ENSG00000100906
KEGG pathway	Focal adhesion	4510
C=200;O=3;E=0.51;R=5.83;rawP=0.0151;adjP=0.0224
JUN	NA	JUN	jun proto-oncogene	3725	ENSG00000177606
COL11A2	NA	COL11A2	collagen, type XI, alpha 2	1302	ENSG00000204248
PDGFRB	NA	PDGFRB	platelet-derived growth factor receptor, beta polypeptide	5159	ENSG00000113721
KEGG pathway	Olfactory transduction	4740
C=388;O=4;E=1.00;R=4.01;rawP=0.0182;adjP=0.0260
OR10P1	NA	OR10P1	olfactory receptor, family 10, subfamily P, member 1	121130	ENSG00000175398
OR6V1	NA	OR6V1	olfactory receptor, family 6, subfamily V, member 1	346517	ENSG00000225781
OR4X1	NA	OR4X1	olfactory receptor, family 4, subfamily X, member 1	390113	ENSG00000176567
OR4K5	NA	OR4K5	olfactory receptor, family 4, subfamily K, member 5	79317	ENSG00000176281
KEGG pathway	Apoptosis	4210
C=87;O=2;E=0.22;R=8.93;rawP=0.0213;adjP=0.0275
TNF	NA	TNF	tumor necrosis factor	7124	ENSG00000232810
NFKBIA	NA	NFKBIA	nuclear factor of kappa light polypeptide gene enhancer in B-cells inhibitor, alpha	4792	ENSG00000100906
KEGG pathway	TGF-beta signaling pathway	4350
C=84;O=2;E=0.22;R=9.25;rawP=0.0200;adjP=0.0275
TNF	NA	TNF	tumor necrosis factor	7124	ENSG00000232810
ID1	NA	ID1	inhibitor of DNA binding 1, dominant negative helix-loop-helix protein	3397	ENSG00000125968
KEGG pathway	ErbB signaling pathway	4012
C=87;O=2;E=0.22;R=8.93;rawP=0.0213;adjP=0.0275
JUN	NA	JUN	jun proto-oncogene	3725	ENSG00000177606
HBEGF	NA	HBEGF	heparin-binding EGF-like growth factor	1839	ENSG00000113070
KEGG pathway	Amoebiasis	5146
C=106;O=2;E=0.27;R=7.33;rawP=0.0307;adjP=0.0384
TNF	NA	TNF	tumor necrosis factor	7124	ENSG00000232810
COL11A2	NA	COL11A2	collagen, type XI, alpha 2	1302	ENSG00000204248
