# Supplementary material for: Gene expression profiling identifies candidate biomarkers for active and latent tuberculosis
Source: BMC Bioinformatics. 2016 Jan 11;17(Suppl 1):3. doi: 10.1186/s12859-015-0848-x (PMC4895247; doi:10.1186/s12859-015-0848-x)
Supplement: Additional file 7: — Pathway enrichment of genes differentially expressed in TB relative to healthy controls. (XLSX 20 kb) [file 12859_2015_848_MOESM7_ESM.xlsx]

## Sheet: final_sig_kegg_file_1438248701
Additional file 7 - Pathway enrichment of genes differentially expressed in TB relative to healthy controls.
User data and parameters: User data: textAreaUpload.txt, Organism: hsapiens, Id Type: gene_symbol, Ref Set: entrezgene, Significance Level: .05, Statistics Test: Hypergeometric, MTC: BH, Minimum: 2
The results for the enriched KEGG pathways are listed in this table. For each pathway, the first row lists its KEGG pathway
name, and corresponding KEGG ID. The second row lists
number of reference genes in the category (C), number of genes in the gene set and also in the category (O), expected number in the
category (E), Ratio of enrichment (R), p value from hypergeometric test (rawP), and p value adjusted by the multiple test adjustment (adjP).
Finally, genes in the pathway are listed. For each gene, the table lists the user uploaded ID and value (optional), Entrez ID,
Ensembl Gene Stable ID, Gene symbol, and description.
KEGG pathway	Cytokine-cytokine receptor interaction	4060
C=265;O=11;E=1.60;R=6.89;rawP=7.39e-07;adjP=5.17e-05
CCR6	NA	CCR6	chemokine (C-C motif) receptor 6	1235	ENSG00000112486
IL7R	NA	IL7R	interleukin 7 receptor	3575	ENSG00000168685
CCR7	NA	CCR7	chemokine (C-C motif) receptor 7	1236	ENSG00000126353
FLT1	NA	FLT1	fms-related tyrosine kinase 1 (vascular endothelial growth factor/vascular permeability factor receptor)	2321	ENSG00000102755
CCR2	NA	CCR2	chemokine (C-C motif) receptor 2	729230	ENSG00000121807
TNFSF13B	NA	TNFSF13B	tumor necrosis factor (ligand) superfamily, member 13b	10673	ENSG00000102524
FASLG	NA	FASLG	Fas ligand (TNF superfamily, member 6)	356	ENSG00000117560
IL2RB	NA	IL2RB	interleukin 2 receptor, beta	3560	ENSG00000100385
CD27	NA	CD27	CD27 molecule	939	ENSG00000139193
IL23A	NA	IL23A	interleukin 23, alpha subunit p19	51561	ENSG00000110944
TGFBR2	NA	TGFBR2	transforming growth factor, beta receptor II (70/80kDa)	7048	ENSG00000163513
KEGG pathway	Rheumatoid arthritis	5323
C=91;O=6;E=0.55;R=10.94;rawP=1.97e-05;adjP=0.0007
TLR4	NA	TLR4	toll-like receptor 4	7099	ENSG00000136869
IL23A	NA	IL23A	interleukin 23, alpha subunit p19	51561	ENSG00000110944
HLA-DOB	NA	HLA-DOB	major histocompatibility complex, class II, DO beta	3112	ENSG00000241106
ATP6V0E2	NA	ATP6V0E2	ATPase, H+ transporting V0 subunit e2	155066	ENSG00000171130
FLT1	NA	FLT1	fms-related tyrosine kinase 1 (vascular endothelial growth factor/vascular permeability factor receptor)	2321	ENSG00000102755
TNFSF13B	NA	TNFSF13B	tumor necrosis factor (ligand) superfamily, member 13b	10673	ENSG00000102524
KEGG pathway	Pathways in cancer	5200
C=326;O=10;E=1.97;R=5.09;rawP=3.28e-05;adjP=0.0008
MYC	NA	MYC	v-myc myelocytomatosis viral oncogene homolog (avian)	4609	ENSG00000136997
ITGA6	NA	ITGA6	integrin, alpha 6	3655	ENSG00000091409
FASLG	NA	FASLG	Fas ligand (TNF superfamily, member 6)	356	ENSG00000117560
RASSF5	NA	RASSF5	Ras association (RalGDS/AF-6) domain family member 5	83593	ENSG00000136653
HSP90AA1	NA	HSP90AA1	heat shock protein 90kDa alpha (cytosolic), class A member 1	3320	ENSG00000080824
CASP8	NA	CASP8	caspase 8, apoptosis-related cysteine peptidase	841	ENSG00000064012
TRAF4	NA	TRAF4	TNF receptor-associated factor 4	9618	ENSG00000076604
TRAF5	NA	TRAF5	TNF receptor-associated factor 5	7188	ENSG00000082512
TGFBR2	NA	TGFBR2	transforming growth factor, beta receptor II (70/80kDa)	7048	ENSG00000163513
ETS1	NA	ETS1	v-ets erythroblastosis virus E26 oncogene homolog 1 (avian)	2113	ENSG00000134954
KEGG pathway	Graft-versus-host disease	5332
C=41;O=4;E=0.25;R=16.18;rawP=0.0001;adjP=0.0018
FASLG	NA	FASLG	Fas ligand (TNF superfamily, member 6)	356	ENSG00000117560
KLRC1	NA	KLRC1	killer cell lectin-like receptor subfamily C, member 1	3821	ENSG00000134545
PRF1	NA	PRF1	perforin 1 (pore forming protein)	5551	ENSG00000180644
HLA-DOB	NA	HLA-DOB	major histocompatibility complex, class II, DO beta	3112	ENSG00000241106
KEGG pathway	MAPK signaling pathway	4010
C=268;O=7;E=1.62;R=4.33;rawP=0.0013;adjP=0.0095
FASLG	NA	FASLG	Fas ligand (TNF superfamily, member 6)	356	ENSG00000117560
RRAS2	NA	RRAS2	related RAS viral (r-ras) oncogene homolog 2	22800	ENSG00000133818
TGFBR2	NA	TGFBR2	transforming growth factor, beta receptor II (70/80kDa)	7048	ENSG00000163513
MYC	NA	MYC	v-myc myelocytomatosis viral oncogene homolog (avian)	4609	ENSG00000136997
RASA2	NA	RASA2	RAS p21 protein activator 2	5922	ENSG00000155903
PRKACB	NA	PRKACB	protein kinase, cAMP-dependent, catalytic, beta	5567	ENSG00000142875
MAP3K1	NA	MAP3K1	mitogen-activated protein kinase kinase kinase 1, E3 ubiquitin protein ligase	4214	ENSG00000095015
KEGG pathway	Natural killer cell mediated cytotoxicity	4650
C=136;O=5;E=0.82;R=6.10;rawP=0.0015;adjP=0.0095
FASLG	NA	FASLG	Fas ligand (TNF superfamily, member 6)	356	ENSG00000117560
KLRC1	NA	KLRC1	killer cell lectin-like receptor subfamily C, member 1	3821	ENSG00000134545
SH2D1B	NA	SH2D1B	SH2 domain containing 1B	117157	ENSG00000198574
PRF1	NA	PRF1	perforin 1 (pore forming protein)	5551	ENSG00000180644
ZAP70	NA	ZAP70	zeta-chain (TCR) associated protein kinase 70kDa	7535	ENSG00000115085
KEGG pathway	Chemokine signaling pathway	4062
C=189;O=6;E=1.14;R=5.27;rawP=0.0011;adjP=0.0095
CCR6	NA	CCR6	chemokine (C-C motif) receptor 6	1235	ENSG00000112486
CCR7	NA	CCR7	chemokine (C-C motif) receptor 7	1236	ENSG00000126353
TIAM1	NA	TIAM1	T-cell lymphoma invasion and metastasis 1	7074	ENSG00000156299
PRKACB	NA	PRKACB	protein kinase, cAMP-dependent, catalytic, beta	5567	ENSG00000142875
CCR2	NA	CCR2	chemokine (C-C motif) receptor 2	729230	ENSG00000121807
ITK	NA	ITK	IL2-inducible T-cell kinase	3702	ENSG00000113263
KEGG pathway	Primary immunodeficiency	5340
C=35;O=3;E=0.21;R=14.22;rawP=0.0012;adjP=0.0095
IL7R	NA	IL7R	interleukin 7 receptor	3575	ENSG00000168685
ZAP70	NA	ZAP70	zeta-chain (TCR) associated protein kinase 70kDa	7535	ENSG00000115085
BLNK	NA	BLNK	B-cell linker	29760	ENSG00000095585
KEGG pathway	Allograft rejection	5330
C=37;O=3;E=0.22;R=13.45;rawP=0.0014;adjP=0.0095
FASLG	NA	FASLG	Fas ligand (TNF superfamily, member 6)	356	ENSG00000117560
PRF1	NA	PRF1	perforin 1 (pore forming protein)	5551	ENSG00000180644
HLA-DOB	NA	HLA-DOB	major histocompatibility complex, class II, DO beta	3112	ENSG00000241106
KEGG pathway	Toxoplasmosis	5145
C=132;O=5;E=0.80;R=6.28;rawP=0.0013;adjP=0.0095
LY96	NA	LY96	lymphocyte antigen 96	23643	ENSG00000154589
CASP8	NA	CASP8	caspase 8, apoptosis-related cysteine peptidase	841	ENSG00000064012
TLR4	NA	TLR4	toll-like receptor 4	7099	ENSG00000136869
HLA-DOB	NA	HLA-DOB	major histocompatibility complex, class II, DO beta	3112	ENSG00000241106
ITGA6	NA	ITGA6	integrin, alpha 6	3655	ENSG00000091409
KEGG pathway	Endocytosis	4144
C=201;O=6;E=1.21;R=4.95;rawP=0.0014;adjP=0.0095
LDLRAP1	NA	LDLRAP1	low density lipoprotein receptor adaptor protein 1	26119	ENSG00000157978
VPS4A	NA	VPS4A	vacuolar protein sorting 4 homolog A (S. cerevisiae)	27183	ENSG00000132612
IL2RB	NA	IL2RB	interleukin 2 receptor, beta	3560	ENSG00000100385
TGFBR2	NA	TGFBR2	transforming growth factor, beta receptor II (70/80kDa)	7048	ENSG00000163513
EPS15	NA	EPS15	epidermal growth factor receptor pathway substrate 15	2060	ENSG00000085832
FLT1	NA	FLT1	fms-related tyrosine kinase 1 (vascular endothelial growth factor/vascular permeability factor receptor)	2321	ENSG00000102755
KEGG pathway	Apoptosis	4210
C=87;O=4;E=0.52;R=7.63;rawP=0.0019;adjP=0.0100
FASLG	NA	FASLG	Fas ligand (TNF superfamily, member 6)	356	ENSG00000117560
EXOG	NA	EXOG	endo/exonuclease (5'-3'), endonuclease G-like	9941	ENSG00000157036
CASP8	NA	CASP8	caspase 8, apoptosis-related cysteine peptidase	841	ENSG00000064012
PRKACB	NA	PRKACB	protein kinase, cAMP-dependent, catalytic, beta	5567	ENSG00000142875
KEGG pathway	Hematopoietic cell lineage	4640
C=88;O=4;E=0.53;R=7.54;rawP=0.0020;adjP=0.0100
IL7R	NA	IL7R	interleukin 7 receptor	3575	ENSG00000168685
ITGA6	NA	ITGA6	integrin, alpha 6	3655	ENSG00000091409
MS4A1	NA	MS4A1	membrane-spanning 4-domains, subfamily A, member 1	931	ENSG00000156738
ANPEP	NA	ANPEP	alanyl (membrane) aminopeptidase	290	ENSG00000166825
KEGG pathway	Small cell lung cancer	5222
C=85;O=4;E=0.51;R=7.81;rawP=0.0018;adjP=0.0100
TRAF5	NA	TRAF5	TNF receptor-associated factor 5	7188	ENSG00000082512
TRAF4	NA	TRAF4	TNF receptor-associated factor 4	9618	ENSG00000076604
MYC	NA	MYC	v-myc myelocytomatosis viral oncogene homolog (avian)	4609	ENSG00000136997
ITGA6	NA	ITGA6	integrin, alpha 6	3655	ENSG00000091409
KEGG pathway	Type I diabetes mellitus	4940
C=43;O=3;E=0.26;R=11.57;rawP=0.0022;adjP=0.0103
FASLG	NA	FASLG	Fas ligand (TNF superfamily, member 6)	356	ENSG00000117560
PRF1	NA	PRF1	perforin 1 (pore forming protein)	5551	ENSG00000180644
HLA-DOB	NA	HLA-DOB	major histocompatibility complex, class II, DO beta	3112	ENSG00000241106
KEGG pathway	Chagas disease (American trypanosomiasis)	5142
C=104;O=4;E=0.63;R=6.38;rawP=0.0037;adjP=0.0156
FASLG	NA	FASLG	Fas ligand (TNF superfamily, member 6)	356	ENSG00000117560
CASP8	NA	CASP8	caspase 8, apoptosis-related cysteine peptidase	841	ENSG00000064012
TGFBR2	NA	TGFBR2	transforming growth factor, beta receptor II (70/80kDa)	7048	ENSG00000163513
TLR4	NA	TLR4	toll-like receptor 4	7099	ENSG00000136869
KEGG pathway	Autoimmune thyroid disease	5320
C=52;O=3;E=0.31;R=9.57;rawP=0.0038;adjP=0.0156
FASLG	NA	FASLG	Fas ligand (TNF superfamily, member 6)	356	ENSG00000117560
PRF1	NA	PRF1	perforin 1 (pore forming protein)	5551	ENSG00000180644
HLA-DOB	NA	HLA-DOB	major histocompatibility complex, class II, DO beta	3112	ENSG00000241106
KEGG pathway	Leukocyte transendothelial migration	4670
C=116;O=4;E=0.70;R=5.72;rawP=0.0055;adjP=0.0214
RASSF5	NA	RASSF5	Ras association (RalGDS/AF-6) domain family member 5	83593	ENSG00000136653
RHOH	NA	RHOH	ras homolog family member H	399	ENSG00000168421
TXK	NA	TXK	TXK tyrosine kinase	7294	ENSG00000074966
ITK	NA	ITK	IL2-inducible T-cell kinase	3702	ENSG00000113263
KEGG pathway	Neuroactive ligand-receptor interaction	4080
C=272;O=6;E=1.64;R=3.66;rawP=0.0064;adjP=0.0236
PTGDR	NA	PTGDR	prostaglandin D2 receptor (DP)	5729	ENSG00000168229
S1PR5	NA	S1PR5	sphingosine-1-phosphate receptor 5	53637	ENSG00000180739
S1PR1	NA	S1PR1	sphingosine-1-phosphate receptor 1	1901	ENSG00000170989
P2RX5	NA	P2RX5	purinergic receptor P2X, ligand-gated ion channel, 5	5026	ENSG00000257950,ENSG00000083454
P2RY10	NA	P2RY10	purinergic receptor P2Y, G-protein coupled, 10	27334	ENSG00000078589
PTGER4	NA	PTGER4	prostaglandin E receptor 4 (subtype EP4)	5734	ENSG00000171522
KEGG pathway	Osteoclast differentiation	4380
C=128;O=4;E=0.77;R=5.18;rawP=0.0077;adjP=0.0270
LILRA4	NA	LILRA4	leukocyte immunoglobulin-like receptor, subfamily A (with TM domain), member 4	23547	ENSG00000239961
TGFBR2	NA	TGFBR2	transforming growth factor, beta receptor II (70/80kDa)	7048	ENSG00000163513
BLNK	NA	BLNK	B-cell linker	29760	ENSG00000095585
SIRPA	NA	SIRPA	signal-regulatory protein alpha	140885	ENSG00000198053
KEGG pathway	Cell adhesion molecules (CAMs)	4514
C=133;O=4;E=0.80;R=4.99;rawP=0.0088;adjP=0.0280
NCAM1	NA	NCAM1	neural cell adhesion molecule 1	4684	ENSG00000149294
PVRL2	NA	PVRL2	poliovirus receptor-related 2 (herpesvirus entry mediator B)	5819	ENSG00000130202
HLA-DOB	NA	HLA-DOB	major histocompatibility complex, class II, DO beta	3112	ENSG00000241106
ITGA6	NA	ITGA6	integrin, alpha 6	3655	ENSG00000091409
KEGG pathway	Viral myocarditis	5416
C=70;O=3;E=0.42;R=7.11;rawP=0.0088;adjP=0.0280
CASP8	NA	CASP8	caspase 8, apoptosis-related cysteine peptidase	841	ENSG00000064012
PRF1	NA	PRF1	perforin 1 (pore forming protein)	5551	ENSG00000180644
HLA-DOB	NA	HLA-DOB	major histocompatibility complex, class II, DO beta	3112	ENSG00000241106
KEGG pathway	Bile secretion	4976
C=71;O=3;E=0.43;R=7.01;rawP=0.0092;adjP=0.0280
AQP9	NA	AQP9	aquaporin 9	366	ENSG00000103569
PRKACB	NA	PRKACB	protein kinase, cAMP-dependent, catalytic, beta	5567	ENSG00000142875
ABCB1	NA	ABCB1	ATP-binding cassette, sub-family B (MDR/TAP), member 1	5243	ENSG00000085563
KEGG pathway	Antigen processing and presentation	4612
C=76;O=3;E=0.46;R=6.55;rawP=0.0110;adjP=0.0321
KLRC1	NA	KLRC1	killer cell lectin-like receptor subfamily C, member 1	3821	ENSG00000134545
HSP90AA1	NA	HSP90AA1	heat shock protein 90kDa alpha (cytosolic), class A member 1	3320	ENSG00000080824
HLA-DOB	NA	HLA-DOB	major histocompatibility complex, class II, DO beta	3112	ENSG00000241106
KEGG pathway	RNA transport	3013
C=151;O=4;E=0.91;R=4.39;rawP=0.0135;adjP=0.0377
PNN	NA	PNN	pinin, desmosome associated protein	5411	ENSG00000100941
NUP43	NA	NUP43	nucleoporin 43kDa	348995	ENSG00000120253
PABPC1	NA	PABPC1	poly(A) binding protein, cytoplasmic 1	26986	ENSG00000070756
NMD3	NA	NMD3	NMD3 homolog (S. cerevisiae)	51068	ENSG00000169251
KEGG pathway	mRNA surveillance pathway	3015
C=83;O=3;E=0.50;R=6.00;rawP=0.0140;adjP=0.0377
PPP2R5E	NA	PPP2R5E	protein phosphatase 2, regulatory subunit B', epsilon isoform	5529	ENSG00000154001
PNN	NA	PNN	pinin, desmosome associated protein	5411	ENSG00000100941
PABPC1	NA	PABPC1	poly(A) binding protein, cytoplasmic 1	26986	ENSG00000070756
KEGG pathway	Jak-STAT signaling pathway	4630
C=155;O=4;E=0.93;R=4.28;rawP=0.0147;adjP=0.0381
IL2RB	NA	IL2RB	interleukin 2 receptor, beta	3560	ENSG00000100385
IL7R	NA	IL7R	interleukin 7 receptor	3575	ENSG00000168685
IL23A	NA	IL23A	interleukin 23, alpha subunit p19	51561	ENSG00000110944
MYC	NA	MYC	v-myc myelocytomatosis viral oncogene homolog (avian)	4609	ENSG00000136997
KEGG pathway	Prion diseases	5020
C=35;O=2;E=0.21;R=9.48;rawP=0.0189;adjP=0.0473
NCAM1	NA	NCAM1	neural cell adhesion molecule 1	4684	ENSG00000149294
PRKACB	NA	PRKACB	protein kinase, cAMP-dependent, catalytic, beta	5567	ENSG00000142875
KEGG pathway	Cysteine and methionine metabolism	270
C=36;O=2;E=0.22;R=9.22;rawP=0.0199;adjP=0.0480
MRI1	NA	MRI1	methylthioribose-1-phosphate isomerase homolog (S. cerevisiae)	84245	ENSG00000037757
MAT2A	NA	MAT2A	methionine adenosyltransferase II, alpha	4144	ENSG00000168906
