# Supplementary material for: Gene expression profiling identifies candidate biomarkers for active and latent tuberculosis
Source: BMC Bioinformatics. 2016 Jan 11;17(Suppl 1):3. doi: 10.1186/s12859-015-0848-x (PMC4895247; doi:10.1186/s12859-015-0848-x)
Supplement: Additional file 8: — Pathway enrichment of genes differentially expressed in LTBI relative to TB. (XLSX 20 kb) [file 12859_2015_848_MOESM8_ESM.xlsx]

## Sheet: final_sig_kegg_file_1438249961
Additional file 8 - Pathway enrichment of genes differentially expressed in LTBI relative to TB.
User data and parameters: User data: textAreaUpload.txt, Organism: hsapiens, Id Type: gene_symbol, Ref Set: entrezgene, Significance Level: .05, Statistics Test: Hypergeometric, MTC: BH, Minimum: 2
The results for the enriched KEGG pathways are listed in this table. For each pathway, the first row lists its KEGG pathway
name, and corresponding KEGG ID. The second row lists
number of reference genes in the category (C), number of genes in the gene set and also in the category (O), expected number in the
category (E), Ratio of enrichment (R), p value from hypergeometric test (rawP), and p value adjusted by the multiple test adjustment (adjP).
Finally, genes in the pathway are listed. For each gene, the table lists the user uploaded ID and value (optional), Entrez ID,
Ensembl Gene Stable ID, Gene symbol, and description.
KEGG pathway	Chemokine signaling pathway	4062
C=189;O=7;E=0.67;R=10.44;rawP=5.49e-06;adjP=0.0002
GSK3B	NA	GSK3B	glycogen synthase kinase 3 beta	2932	ENSG00000082701
CCR6	NA	CCR6	chemokine (C-C motif) receptor 6	1235	ENSG00000112486
CXCL16	NA	CXCL16	chemokine (C-X-C motif) ligand 16	58191	ENSG00000161921
ARRB2	NA	ARRB2	arrestin, beta 2	409	ENSG00000141480
PIK3CG	NA	PIK3CG	phosphatidylinositol-4,5-bisphosphate 3-kinase, catalytic subunit gamma	5294	ENSG00000105851
NFKBIA	NA	NFKBIA	nuclear factor of kappa light polypeptide gene enhancer in B-cells inhibitor, alpha	4792	ENSG00000100906
PRKACB	NA	PRKACB	protein kinase, cAMP-dependent, catalytic, beta	5567	ENSG00000142875
KEGG pathway	Osteoclast differentiation	4380
C=128;O=6;E=0.45;R=13.21;rawP=6.86e-06;adjP=0.0002
LILRB2	NA	LILRB2	leukocyte immunoglobulin-like receptor, subfamily B (with TM and ITIM domains), member 2	10288	ENSG00000131042
FOS	NA	FOS	FBJ murine osteosarcoma viral oncogene homolog	2353	ENSG00000170345
TGFBR2	NA	TGFBR2	transforming growth factor, beta receptor II (70/80kDa)	7048	ENSG00000163513
PIK3CG	NA	PIK3CG	phosphatidylinositol-4,5-bisphosphate 3-kinase, catalytic subunit gamma	5294	ENSG00000105851
NFKBIA	NA	NFKBIA	nuclear factor of kappa light polypeptide gene enhancer in B-cells inhibitor, alpha	4792	ENSG00000100906
SIRPA	NA	SIRPA	signal-regulatory protein alpha	140885	ENSG00000198053
KEGG pathway	Pathways in cancer	5200
C=326;O=8;E=1.16;R=6.92;rawP=2.34e-05;adjP=0.0003
GSK3B	NA	GSK3B	glycogen synthase kinase 3 beta	2932	ENSG00000082701
RASSF5	NA	RASSF5	Ras association (RalGDS/AF-6) domain family member 5	83593	ENSG00000136653
CASP8	NA	CASP8	caspase 8, apoptosis-related cysteine peptidase	841	ENSG00000064012
FOS	NA	FOS	FBJ murine osteosarcoma viral oncogene homolog	2353	ENSG00000170345
RALB	NA	RALB	v-ral simian leukemia viral oncogene homolog B (ras related; GTP binding protein)	5899	ENSG00000144118
TGFBR2	NA	TGFBR2	transforming growth factor, beta receptor II (70/80kDa)	7048	ENSG00000163513
PIK3CG	NA	PIK3CG	phosphatidylinositol-4,5-bisphosphate 3-kinase, catalytic subunit gamma	5294	ENSG00000105851
NFKBIA	NA	NFKBIA	nuclear factor of kappa light polypeptide gene enhancer in B-cells inhibitor, alpha	4792	ENSG00000100906
KEGG pathway	Apoptosis	4210
C=87;O=5;E=0.31;R=16.20;rawP=1.54e-05;adjP=0.0003
CASP8	NA	CASP8	caspase 8, apoptosis-related cysteine peptidase	841	ENSG00000064012
PIK3CG	NA	PIK3CG	phosphatidylinositol-4,5-bisphosphate 3-kinase, catalytic subunit gamma	5294	ENSG00000105851
NFKBIA	NA	NFKBIA	nuclear factor of kappa light polypeptide gene enhancer in B-cells inhibitor, alpha	4792	ENSG00000100906
TNFRSF10B	NA	TNFRSF10B	tumor necrosis factor receptor superfamily, member 10b	8795	ENSG00000120889
PRKACB	NA	PRKACB	protein kinase, cAMP-dependent, catalytic, beta	5567	ENSG00000142875
KEGG pathway	T cell receptor signaling pathway	4660
C=108;O=5;E=0.38;R=13.05;rawP=4.37e-05;adjP=0.0003
GSK3B	NA	GSK3B	glycogen synthase kinase 3 beta	2932	ENSG00000082701
PTPRC	NA	PTPRC	protein tyrosine phosphatase, receptor type, C	5788	ENSG00000081237
FOS	NA	FOS	FBJ murine osteosarcoma viral oncogene homolog	2353	ENSG00000170345
PIK3CG	NA	PIK3CG	phosphatidylinositol-4,5-bisphosphate 3-kinase, catalytic subunit gamma	5294	ENSG00000105851
NFKBIA	NA	NFKBIA	nuclear factor of kappa light polypeptide gene enhancer in B-cells inhibitor, alpha	4792	ENSG00000100906
KEGG pathway	Toll-like receptor signaling pathway	4620
C=102;O=5;E=0.36;R=13.82;rawP=3.32e-05;adjP=0.0003
LY96	NA	LY96	lymphocyte antigen 96	23643	ENSG00000154589
CASP8	NA	CASP8	caspase 8, apoptosis-related cysteine peptidase	841	ENSG00000064012
FOS	NA	FOS	FBJ murine osteosarcoma viral oncogene homolog	2353	ENSG00000170345
PIK3CG	NA	PIK3CG	phosphatidylinositol-4,5-bisphosphate 3-kinase, catalytic subunit gamma	5294	ENSG00000105851
NFKBIA	NA	NFKBIA	nuclear factor of kappa light polypeptide gene enhancer in B-cells inhibitor, alpha	4792	ENSG00000100906
KEGG pathway	Chagas disease (American trypanosomiasis)	5142
C=104;O=5;E=0.37;R=13.55;rawP=3.65e-05;adjP=0.0003
CASP8	NA	CASP8	caspase 8, apoptosis-related cysteine peptidase	841	ENSG00000064012
FOS	NA	FOS	FBJ murine osteosarcoma viral oncogene homolog	2353	ENSG00000170345
TGFBR2	NA	TGFBR2	transforming growth factor, beta receptor II (70/80kDa)	7048	ENSG00000163513
PIK3CG	NA	PIK3CG	phosphatidylinositol-4,5-bisphosphate 3-kinase, catalytic subunit gamma	5294	ENSG00000105851
NFKBIA	NA	NFKBIA	nuclear factor of kappa light polypeptide gene enhancer in B-cells inhibitor, alpha	4792	ENSG00000100906
KEGG pathway	MAPK signaling pathway	4010
C=268;O=7;E=0.95;R=7.36;rawP=5.18e-05;adjP=0.0003
ARRB2	NA	ARRB2	arrestin, beta 2	409	ENSG00000141480
FOS	NA	FOS	FBJ murine osteosarcoma viral oncogene homolog	2353	ENSG00000170345
TGFBR2	NA	TGFBR2	transforming growth factor, beta receptor II (70/80kDa)	7048	ENSG00000163513
RASA2	NA	RASA2	RAS p21 protein activator 2	5922	ENSG00000155903
DDIT3	NA	DDIT3	DNA-damage-inducible transcript 3	1649	ENSG00000175197
PRKACB	NA	PRKACB	protein kinase, cAMP-dependent, catalytic, beta	5567	ENSG00000142875
MAP3K1	NA	MAP3K1	mitogen-activated protein kinase kinase kinase 1, E3 ubiquitin protein ligase	4214	ENSG00000095015
KEGG pathway	Colorectal cancer	5210
C=62;O=4;E=0.22;R=18.19;rawP=7.24e-05;adjP=0.0004
GSK3B	NA	GSK3B	glycogen synthase kinase 3 beta	2932	ENSG00000082701
FOS	NA	FOS	FBJ murine osteosarcoma viral oncogene homolog	2353	ENSG00000170345
TGFBR2	NA	TGFBR2	transforming growth factor, beta receptor II (70/80kDa)	7048	ENSG00000163513
PIK3CG	NA	PIK3CG	phosphatidylinositol-4,5-bisphosphate 3-kinase, catalytic subunit gamma	5294	ENSG00000105851
KEGG pathway	B cell receptor signaling pathway	4662
C=75;O=4;E=0.27;R=15.03;rawP=0.0002;adjP=0.0011
GSK3B	NA	GSK3B	glycogen synthase kinase 3 beta	2932	ENSG00000082701
FOS	NA	FOS	FBJ murine osteosarcoma viral oncogene homolog	2353	ENSG00000170345
PIK3CG	NA	PIK3CG	phosphatidylinositol-4,5-bisphosphate 3-kinase, catalytic subunit gamma	5294	ENSG00000105851
NFKBIA	NA	NFKBIA	nuclear factor of kappa light polypeptide gene enhancer in B-cells inhibitor, alpha	4792	ENSG00000100906
KEGG pathway	Neurotrophin signaling pathway	4722
C=127;O=4;E=0.45;R=8.88;rawP=0.0011;adjP=0.0049
GSK3B	NA	GSK3B	glycogen synthase kinase 3 beta	2932	ENSG00000082701
PIK3CG	NA	PIK3CG	phosphatidylinositol-4,5-bisphosphate 3-kinase, catalytic subunit gamma	5294	ENSG00000105851
NFKBIA	NA	NFKBIA	nuclear factor of kappa light polypeptide gene enhancer in B-cells inhibitor, alpha	4792	ENSG00000100906
MAP3K1	NA	MAP3K1	mitogen-activated protein kinase kinase kinase 1, E3 ubiquitin protein ligase	4214	ENSG00000095015
KEGG pathway	Pathogenic Escherichia coli infection	5130
C=56;O=3;E=0.20;R=15.10;rawP=0.0011;adjP=0.0049
LY96	NA	LY96	lymphocyte antigen 96	23643	ENSG00000154589
TUBA1A	NA	TUBA1A	tubulin, alpha 1a	7846	ENSG00000167552
TUBB4B	NA	TUBB4B	tubulin, beta 4B class IVb	10383	ENSG00000188229
KEGG pathway	Toxoplasmosis	5145
C=132;O=4;E=0.47;R=8.54;rawP=0.0013;adjP=0.0053
LY96	NA	LY96	lymphocyte antigen 96	23643	ENSG00000154589
CASP8	NA	CASP8	caspase 8, apoptosis-related cysteine peptidase	841	ENSG00000064012
PIK3CG	NA	PIK3CG	phosphatidylinositol-4,5-bisphosphate 3-kinase, catalytic subunit gamma	5294	ENSG00000105851
NFKBIA	NA	NFKBIA	nuclear factor of kappa light polypeptide gene enhancer in B-cells inhibitor, alpha	4792	ENSG00000100906
KEGG pathway	Insulin signaling pathway	4910
C=138;O=4;E=0.49;R=8.17;rawP=0.0015;adjP=0.0057
GSK3B	NA	GSK3B	glycogen synthase kinase 3 beta	2932	ENSG00000082701
PIK3CG	NA	PIK3CG	phosphatidylinositol-4,5-bisphosphate 3-kinase, catalytic subunit gamma	5294	ENSG00000105851
PRKACB	NA	PRKACB	protein kinase, cAMP-dependent, catalytic, beta	5567	ENSG00000142875
FLOT1	NA	FLOT1	flotillin 1	10211	ENSG00000137312
KEGG pathway	RNA transport	3013
C=151;O=4;E=0.54;R=7.47;rawP=0.0021;adjP=0.0062
NUP43	NA	NUP43	nucleoporin 43kDa	348995	ENSG00000120253
EIF1AY	NA	EIF1AY	eukaryotic translation initiation factor 1A, Y-linked	9086	ENSG00000198692
NUP214	NA	NUP214	nucleoporin 214kDa	8021	ENSG00000126883
PABPC1	NA	PABPC1	poly(A) binding protein, cytoplasmic 1	26986	ENSG00000070756
KEGG pathway	RIG-I-like receptor signaling pathway	4622
C=71;O=3;E=0.25;R=11.91;rawP=0.0021;adjP=0.0062
CASP8	NA	CASP8	caspase 8, apoptosis-related cysteine peptidase	841	ENSG00000064012
NFKBIA	NA	NFKBIA	nuclear factor of kappa light polypeptide gene enhancer in B-cells inhibitor, alpha	4792	ENSG00000100906
MAP3K1	NA	MAP3K1	mitogen-activated protein kinase kinase kinase 1, E3 ubiquitin protein ligase	4214	ENSG00000095015
KEGG pathway	Wnt signaling pathway	4310
C=150;O=4;E=0.53;R=7.52;rawP=0.0021;adjP=0.0062
GSK3B	NA	GSK3B	glycogen synthase kinase 3 beta	2932	ENSG00000082701
PPP2R5E	NA	PPP2R5E	protein phosphatase 2, regulatory subunit B', epsilon isoform	5529	ENSG00000154001
TBL1XR1	NA	TBL1XR1	transducin (beta)-like 1 X-linked receptor 1	79718	ENSG00000177565
PRKACB	NA	PRKACB	protein kinase, cAMP-dependent, catalytic, beta	5567	ENSG00000142875
KEGG pathway	Pancreatic cancer	5212
C=70;O=3;E=0.25;R=12.08;rawP=0.0020;adjP=0.0062
RALB	NA	RALB	v-ral simian leukemia viral oncogene homolog B (ras related; GTP binding protein)	5899	ENSG00000144118
TGFBR2	NA	TGFBR2	transforming growth factor, beta receptor II (70/80kDa)	7048	ENSG00000163513
PIK3CG	NA	PIK3CG	phosphatidylinositol-4,5-bisphosphate 3-kinase, catalytic subunit gamma	5294	ENSG00000105851
KEGG pathway	Chronic myeloid leukemia	5220
C=73;O=3;E=0.26;R=11.58;rawP=0.0023;adjP=0.0064
TGFBR2	NA	TGFBR2	transforming growth factor, beta receptor II (70/80kDa)	7048	ENSG00000163513
PIK3CG	NA	PIK3CG	phosphatidylinositol-4,5-bisphosphate 3-kinase, catalytic subunit gamma	5294	ENSG00000105851
NFKBIA	NA	NFKBIA	nuclear factor of kappa light polypeptide gene enhancer in B-cells inhibitor, alpha	4792	ENSG00000100906
KEGG pathway	Cytokine-cytokine receptor interaction	4060
C=265;O=5;E=0.94;R=5.32;rawP=0.0026;adjP=0.0069
CCR6	NA	CCR6	chemokine (C-C motif) receptor 6	1235	ENSG00000112486
CXCL16	NA	CXCL16	chemokine (C-X-C motif) ligand 16	58191	ENSG00000161921
TGFBR2	NA	TGFBR2	transforming growth factor, beta receptor II (70/80kDa)	7048	ENSG00000163513
TNFRSF10B	NA	TNFRSF10B	tumor necrosis factor receptor superfamily, member 10b	8795	ENSG00000120889
TNFSF13B	NA	TNFSF13B	tumor necrosis factor (ligand) superfamily, member 13b	10673	ENSG00000102524
KEGG pathway	mRNA surveillance pathway	3015
C=83;O=3;E=0.29;R=10.19;rawP=0.0033;adjP=0.0083
PPP2R5E	NA	PPP2R5E	protein phosphatase 2, regulatory subunit B', epsilon isoform	5529	ENSG00000154001
RNGTT	NA	RNGTT	RNA guanylyltransferase and 5'-phosphatase	8732	ENSG00000111880
PABPC1	NA	PABPC1	poly(A) binding protein, cytoplasmic 1	26986	ENSG00000070756
KEGG pathway	Gap junction	4540
C=90;O=3;E=0.32;R=9.40;rawP=0.0041;adjP=0.0094
TUBA1A	NA	TUBA1A	tubulin, alpha 1a	7846	ENSG00000167552
TUBB4B	NA	TUBB4B	tubulin, beta 4B class IVb	10383	ENSG00000188229
PRKACB	NA	PRKACB	protein kinase, cAMP-dependent, catalytic, beta	5567	ENSG00000142875
KEGG pathway	Prostate cancer	5215
C=89;O=3;E=0.32;R=9.50;rawP=0.0040;adjP=0.0094
GSK3B	NA	GSK3B	glycogen synthase kinase 3 beta	2932	ENSG00000082701
PIK3CG	NA	PIK3CG	phosphatidylinositol-4,5-bisphosphate 3-kinase, catalytic subunit gamma	5294	ENSG00000105851
NFKBIA	NA	NFKBIA	nuclear factor of kappa light polypeptide gene enhancer in B-cells inhibitor, alpha	4792	ENSG00000100906
KEGG pathway	Cysteine and methionine metabolism	270
C=36;O=2;E=0.13;R=15.66;rawP=0.0073;adjP=0.0161
MAT2A	NA	MAT2A	methionine adenosyltransferase II, alpha	4144	ENSG00000168906
MRI1	NA	MRI1	methylthioribose-1-phosphate isomerase homolog (S. cerevisiae)	84245	ENSG00000037757
KEGG pathway	Leukocyte transendothelial migration	4670
C=116;O=3;E=0.41;R=7.29;rawP=0.0083;adjP=0.0176
RASSF5	NA	RASSF5	Ras association (RalGDS/AF-6) domain family member 5	83593	ENSG00000136653
PIK3CG	NA	PIK3CG	phosphatidylinositol-4,5-bisphosphate 3-kinase, catalytic subunit gamma	5294	ENSG00000105851
TXK	NA	TXK	TXK tyrosine kinase	7294	ENSG00000074966
KEGG pathway	Hepatitis C	5160
C=134;O=3;E=0.48;R=6.31;rawP=0.0122;adjP=0.0249
GSK3B	NA	GSK3B	glycogen synthase kinase 3 beta	2932	ENSG00000082701
PIK3CG	NA	PIK3CG	phosphatidylinositol-4,5-bisphosphate 3-kinase, catalytic subunit gamma	5294	ENSG00000105851
NFKBIA	NA	NFKBIA	nuclear factor of kappa light polypeptide gene enhancer in B-cells inhibitor, alpha	4792	ENSG00000100906
KEGG pathway	Endometrial cancer	5213
C=52;O=2;E=0.18;R=10.84;rawP=0.0148;adjP=0.0291
GSK3B	NA	GSK3B	glycogen synthase kinase 3 beta	2932	ENSG00000082701
PIK3CG	NA	PIK3CG	phosphatidylinositol-4,5-bisphosphate 3-kinase, catalytic subunit gamma	5294	ENSG00000105851
KEGG pathway	Non-small cell lung cancer	5223
C=54;O=2;E=0.19;R=10.44;rawP=0.0159;adjP=0.0301
RASSF5	NA	RASSF5	Ras association (RalGDS/AF-6) domain family member 5	83593	ENSG00000136653
PIK3CG	NA	PIK3CG	phosphatidylinositol-4,5-bisphosphate 3-kinase, catalytic subunit gamma	5294	ENSG00000105851
KEGG pathway	Phagosome	4145
C=153;O=3;E=0.54;R=5.53;rawP=0.0174;adjP=0.0307
RILP	NA	RILP	Rab interacting lysosomal protein	83547	ENSG00000167705
TUBA1A	NA	TUBA1A	tubulin, alpha 1a	7846	ENSG00000167552
TUBB4B	NA	TUBB4B	tubulin, beta 4B class IVb	10383	ENSG00000188229
KEGG pathway	Hedgehog signaling pathway	4340
C=56;O=2;E=0.20;R=10.07;rawP=0.0170;adjP=0.0307
GSK3B	NA	GSK3B	glycogen synthase kinase 3 beta	2932	ENSG00000082701
PRKACB	NA	PRKACB	protein kinase, cAMP-dependent, catalytic, beta	5567	ENSG00000142875
KEGG pathway	NOD-like receptor signaling pathway	4621
C=58;O=2;E=0.21;R=9.72;rawP=0.0182;adjP=0.0311
CASP8	NA	CASP8	caspase 8, apoptosis-related cysteine peptidase	841	ENSG00000064012
NFKBIA	NA	NFKBIA	nuclear factor of kappa light polypeptide gene enhancer in B-cells inhibitor, alpha	4792	ENSG00000100906
KEGG pathway	Shigellosis	5131
C=61;O=2;E=0.22;R=9.24;rawP=0.0200;adjP=0.0331
DIAPH1	NA	DIAPH1	diaphanous homolog 1 (Drosophila)	1729	ENSG00000131504
NFKBIA	NA	NFKBIA	nuclear factor of kappa light polypeptide gene enhancer in B-cells inhibitor, alpha	4792	ENSG00000100906
KEGG pathway	p53 signaling pathway	4115
C=68;O=2;E=0.24;R=8.29;rawP=0.0244;adjP=0.0392
CASP8	NA	CASP8	caspase 8, apoptosis-related cysteine peptidase	841	ENSG00000064012
TNFRSF10B	NA	TNFRSF10B	tumor necrosis factor receptor superfamily, member 10b	8795	ENSG00000120889
KEGG pathway	Leishmaniasis	5140
C=72;O=2;E=0.26;R=7.83;rawP=0.0272;adjP=0.0424
FOS	NA	FOS	FBJ murine osteosarcoma viral oncogene homolog	2353	ENSG00000170345
NFKBIA	NA	NFKBIA	nuclear factor of kappa light polypeptide gene enhancer in B-cells inhibitor, alpha	4792	ENSG00000100906
