# Supplementary material for: Gene expression profiling identifies candidate biomarkers for active and latent tuberculosis
Source: BMC Bioinformatics. 2016 Jan 11;17(Suppl 1):3. doi: 10.1186/s12859-015-0848-x (PMC4895247; doi:10.1186/s12859-015-0848-x)
Supplement: Additional file 9: — Enriched protein interaction modules associated with genes differentially expressed in LTBI relative to healthy controls. (XLSX 14 kb) [file 12859_2015_848_MOESM9_ESM.xlsx]

## Sheet: final_ppi_sig_file_1438248019
Additional file 9 - Enrichmed protein interaction modules associated with genes differentially expressed in LTBI relative to healthy controls.
User data and parameters: User data: textAreaUpload.txt, Organism: hsapiens, Id Type: gene_symbol, Ref Set: entrezgene, Significance Level: .05, Statistics Test: Hypergeometric, MTC: BH, Minimum: 2
The results for each enriched gene sets are listed in this table. For each PPI, the first row lists its gene set
name, and corresponding Gene Set ID. The second row lists
number of reference genes in the category (C), number of genes in the gene set and also in the category (O), expected number in the
category (E), Ratio of enrichment (R), p value from hypergeometric test (rawP), and p value adjusted by the multiple test adjustment (adjP).
Finally, genes in the gene set are listed. For each gene, the table lists the user uploaded ID and value (optional), Entrez ID,
Ensembl Gene Stable ID, Gene symbol, and description.
PPI	Hsapiens_Module_341	DB_ID:341
C=16;O=4;E=0.11;R=35.66;rawP=3.91e-06;adjP=0.0002
ATF3	NA	ATF3	activating transcription factor 3	467	ENSG00000162772
ATF4	NA	ATF4	activating transcription factor 4 (tax-responsive enhancer element B67)	468	ENSG00000128272
JUNB	NA	JUNB	jun B proto-oncogene	3726	ENSG00000171223
FOSB	NA	FOSB	FBJ murine osteosarcoma viral oncogene homolog B	2354	ENSG00000125740
PPI	Hsapiens_Module_157	DB_ID:157
C=49;O=5;E=0.34;R=14.56;rawP=2.31e-05;adjP=0.0005
ATF3	NA	ATF3	activating transcription factor 3	467	ENSG00000162772
ATF4	NA	ATF4	activating transcription factor 4 (tax-responsive enhancer element B67)	468	ENSG00000128272
DDIT3	NA	DDIT3	DNA-damage-inducible transcript 3	1649	ENSG00000175197
JUNB	NA	JUNB	jun B proto-oncogene	3726	ENSG00000171223
FOSB	NA	FOSB	FBJ murine osteosarcoma viral oncogene homolog B	2354	ENSG00000125740
PPI	Hsapiens_Module_846	DB_ID:846
C=35;O=3;E=0.25;R=12.23;rawP=0.0019;adjP=0.0266
ZC3H12A	NA	ZC3H12A	zinc finger CCCH-type containing 12A	80149	ENSG00000163874
NFKBIZ	NA	NFKBIZ	nuclear factor of kappa light polypeptide gene enhancer in B-cells inhibitor, zeta	64332	ENSG00000144802
NFKBIA	NA	NFKBIA	nuclear factor of kappa light polypeptide gene enhancer in B-cells inhibitor, alpha	4792	ENSG00000100906
PPI	Hsapiens_Module_529	DB_ID:529
C=82;O=4;E=0.57;R=6.96;rawP=0.0026;adjP=0.0273
ZC3H12A	NA	ZC3H12A	zinc finger CCCH-type containing 12A	80149	ENSG00000163874
NFKBIZ	NA	NFKBIZ	nuclear factor of kappa light polypeptide gene enhancer in B-cells inhibitor, zeta	64332	ENSG00000144802
NFKBIA	NA	NFKBIA	nuclear factor of kappa light polypeptide gene enhancer in B-cells inhibitor, alpha	4792	ENSG00000100906
DUSP1	NA	DUSP1	dual specificity phosphatase 1	1843	ENSG00000120129
PPI	Hsapiens_Module_754	DB_ID:754
C=17;O=2;E=0.12;R=16.78;rawP=0.0062;adjP=0.0434
JUN	NA	JUN	jun proto-oncogene	3725	ENSG00000177606
EGR1	NA	EGR1	early growth response 1	1958	ENSG00000120738
PPI	Hsapiens_Module_931	DB_ID:931
C=16;O=2;E=0.11;R=17.83;rawP=0.0055;adjP=0.0434
TUBB2A	NA	TUBB2A	tubulin, beta 2A class IIa	7280	ENSG00000137267
TUBB6	NA	TUBB6	tubulin, beta 6 class V	84617	ENSG00000176014
