# Supplementary material for: Gene expression profiling identifies candidate biomarkers for active and latent tuberculosis
Source: BMC Bioinformatics. 2016 Jan 11;17(Suppl 1):3. doi: 10.1186/s12859-015-0848-x (PMC4895247; doi:10.1186/s12859-015-0848-x)
Supplement: Additional file 10: — Enriched protein interaction modules associated with genes differentially expressed in TB relative to healthy controls. (XLSX 15 kb) [file 12859_2015_848_MOESM10_ESM.xlsx]

## Sheet: final_ppi_sig_file_1438248701
Additional file 10 - Enrichmed protein interaction modules associated with genes differentially expressed in TB relative to healthy controls.
User data and parameters: User data: textAreaUpload.txt, Organism: hsapiens, Id Type: gene_symbol, Ref Set: entrezgene, Significance Level: Top10, Statistics Test: Hypergeometric, MTC: BH, Minimum: 1
The results for each enriched gene sets are listed in this table. For each PPI, the first row lists its gene set
name, and corresponding Gene Set ID. The second row lists
number of reference genes in the category (C), number of genes in the gene set and also in the category (O), expected number in the
category (E), Ratio of enrichment (R), p value from hypergeometric test (rawP), and p value adjusted by the multiple test adjustment (adjP).
Finally, genes in the gene set are listed. For each gene, the table lists the user uploaded ID and value (optional), Entrez ID,
Ensembl Gene Stable ID, Gene symbol, and description.
PPI	Hsapiens_Module_203	DB_ID:203
C=341;O=13;E=5.01;R=2.59;rawP=0.0017;adjP=0.4138
CARD11	NA	CARD11	caspase recruitment domain family, member 11	84433	ENSG00000198286
TNFSF13B	NA	TNFSF13B	tumor necrosis factor (ligand) superfamily, member 13b	10673	ENSG00000102524
USP28	NA	USP28	ubiquitin specific peptidase 28	57646	ENSG00000048028
LY96	NA	LY96	lymphocyte antigen 96	23643	ENSG00000154589
CASP8	NA	CASP8	caspase 8, apoptosis-related cysteine peptidase	841	ENSG00000064012
CD27	NA	CD27	CD27 molecule	939	ENSG00000139193
UFM1	NA	UFM1	ubiquitin-fold modifier 1	51569	ENSG00000120686
TLR4	NA	TLR4	toll-like receptor 4	7099	ENSG00000136869
TRAF4	NA	TRAF4	TNF receptor-associated factor 4	9618	ENSG00000076604
TRAF5	NA	TRAF5	TNF receptor-associated factor 5	7188	ENSG00000082512
PRF1	NA	PRF1	perforin 1 (pore forming protein)	5551	ENSG00000180644
XAF1	NA	XAF1	XIAP associated factor 1	54739	ENSG00000132530
MAP3K1	NA	MAP3K1	mitogen-activated protein kinase kinase kinase 1, E3 ubiquitin protein ligase	4214	ENSG00000095015
PPI	Hsapiens_Module_669	DB_ID:669
C=6;O=2;E=0.09;R=22.68;rawP=0.0031;adjP=0.4138
IKZF3	NA	IKZF3	IKAROS family zinc finger 3 (Aiolos)	22806	ENSG00000161405
IKZF2	NA	IKZF2	IKAROS family zinc finger 2 (Helios)	22807	ENSG00000030419
PPI	Hsapiens_Module_616	DB_ID:616
C=106;O=6;E=1.56;R=3.85;rawP=0.0048;adjP=0.4272
GRAP	NA	GRAP	GRB2-related adaptor protein	10750	ENSG00000154016
SKAP1	NA	SKAP1	src kinase associated phosphoprotein 1	8631	ENSG00000141293
ZAP70	NA	ZAP70	zeta-chain (TCR) associated protein kinase 70kDa	7535	ENSG00000115085
BLNK	NA	BLNK	B-cell linker	29760	ENSG00000095585
SIRPA	NA	SIRPA	signal-regulatory protein alpha	140885	ENSG00000198053
FLT1	NA	FLT1	fms-related tyrosine kinase 1 (vascular endothelial growth factor/vascular permeability factor receptor)	2321	ENSG00000102755
PPI	Hsapiens_Module_889	DB_ID:889
C=8;O=1;E=0.12;R=8.51;rawP=0.1117;adjP=0.4453
NEIL1	NA	NEIL1	nei endonuclease VIII-like 1 (E. coli)	79661	ENSG00000140398
PPI	Hsapiens_Module_780	DB_ID:780
C=12;O=1;E=0.18;R=5.67;rawP=0.1628;adjP=0.4453
FEZ1	NA	FEZ1	fasciculation and elongation protein zeta 1 (zygin I)	9638	ENSG00000149557
PPI	Hsapiens_Module_70	DB_ID:70
C=5;O=1;E=0.07;R=13.61;rawP=0.0714;adjP=0.4453
LTBP3	NA	LTBP3	latent transforming growth factor beta binding protein 3	4054	ENSG00000168056
PPI	Hsapiens_Module_633	DB_ID:633
C=7;O=1;E=0.10;R=9.72;rawP=0.0985;adjP=0.4453
BANK1	NA	BANK1	B-cell scaffold protein with ankyrin repeats 1	55024	ENSG00000153064
PPI	Hsapiens_Module_589	DB_ID:589
C=21;O=2;E=0.31;R=6.48;rawP=0.0376;adjP=0.4453
KLRC1	NA	KLRC1	killer cell lectin-like receptor subfamily C, member 1	3821	ENSG00000134545
CD160	NA	CD160	CD160 molecule	11126	ENSG00000117281
PPI	Hsapiens_Module_388	DB_ID:388
C=10;O=1;E=0.15;R=6.80;rawP=0.1377;adjP=0.4453
VPS4A	NA	VPS4A	vacuolar protein sorting 4 homolog A (S. cerevisiae)	27183	ENSG00000132612
PPI	Hsapiens_Module_216	DB_ID:216
C=6;O=1;E=0.09;R=11.34;rawP=0.0850;adjP=0.4453
SLC25A37	NA	SLC25A37	solute carrier family 25 (mitochondrial iron transporter), member 37	51312	ENSG00000147454
