# Supplementary material for: Gene expression profiling identifies candidate biomarkers for active and latent tuberculosis
Source: BMC Bioinformatics. 2016 Jan 11;17(Suppl 1):3. doi: 10.1186/s12859-015-0848-x (PMC4895247; doi:10.1186/s12859-015-0848-x)
Supplement: Additional file 11: — Enriched protein interaction modules associated with genes differentially expressed in LTBI relative to TB. (XLSX 20 kb) [file 12859_2015_848_MOESM11_ESM.xlsx]

## Sheet: final_ppi_sig_file_1438249961 (
Additional file 11 - Enrichmed protein interaction modules associated with genes differentially expressed in LTBI relative to TB.
User data and parameters: User data: textAreaUpload.txt, Organism: hsapiens, Id Type: gene_symbol, Ref Set: entrezgene, Significance Level: .1, Statistics Test: Hypergeometric, MTC: none, Minimum: 1
The results for each enriched gene sets are listed in this table. For each PPI, the first row lists its gene set
name, and corresponding Gene Set ID. The second row lists
number of reference genes in the category (C), number of genes in the gene set and also in the category (O), expected number in the
category (E), Ratio of enrichment (R), p value from hypergeometric test (rawP), and p value adjusted by the multiple test adjustment (adjP).
Finally, genes in the gene set are listed. For each gene, the table lists the user uploaded ID and value (optional), Entrez ID,
Ensembl Gene Stable ID, Gene symbol, and description.
PPI	Hsapiens_Module_669	DB_ID:669
C=6;O=2;E=0.05;R=36.63;rawP=0.0012;adjP=0.0012
IKZF3	NA	IKZF3	IKAROS family zinc finger 3 (Aiolos)	22806	ENSG00000161405
IKZF2	NA	IKZF2	IKAROS family zinc finger 2 (Helios)	22807	ENSG00000030419
PPI	Hsapiens_Module_406	DB_ID:406
C=7;O=2;E=0.06;R=31.39;rawP=0.0017;adjP=0.0017
SLC12A6	NA	SLC12A6	solute carrier family 12 (potassium/chloride transporters), member 6	9990	ENSG00000140199
SLFN5	NA	SLFN5	schlafen family member 5	162394	ENSG00000166750
PPI	Hsapiens_Module_909	DB_ID:909
C=13;O=2;E=0.12;R=16.90;rawP=0.0060;adjP=0.0060
GTF2H3	NA	GTF2H3	general transcription factor IIH, polypeptide 3, 34kDa	2967	ENSG00000111358
RNGTT	NA	RNGTT	RNA guanylyltransferase and 5'-phosphatase	8732	ENSG00000111880
PPI	Hsapiens_Module_800	DB_ID:800
C=16;O=2;E=0.15;R=13.73;rawP=0.0091;adjP=0.0091
HM13	NA	HM13	histocompatibility (minor) 13	81502	ENSG00000101294
FLOT1	NA	FLOT1	flotillin 1	10211	ENSG00000137312
PPI	Hsapiens_Module_528	DB_ID:528
C=55;O=3;E=0.50;R=5.99;rawP=0.0137;adjP=0.0137
IL1RN	NA	IL1RN	interleukin 1 receptor antagonist	3557	ENSG00000136689
LY96	NA	LY96	lymphocyte antigen 96	23643	ENSG00000154589
MAP3K1	NA	MAP3K1	mitogen-activated protein kinase kinase kinase 1, E3 ubiquitin protein ligase	4214	ENSG00000095015
PPI	Hsapiens_Module_10	DB_ID:10
C=352;O=8;E=3.20;R=2.50;rawP=0.0153;adjP=0.0153
CCR6	NA	CCR6	chemokine (C-C motif) receptor 6	1235	ENSG00000112486
CXCL16	NA	CXCL16	chemokine (C-X-C motif) ligand 16	58191	ENSG00000161921
PTAFR	NA	PTAFR	platelet-activating factor receptor	5724	ENSG00000169403
FFAR2	NA	FFAR2	free fatty acid receptor 2	2867	ENSG00000126262
GPR18	NA	GPR18	G protein-coupled receptor 18	2841	ENSG00000125245
S1PR1	NA	S1PR1	sphingosine-1-phosphate receptor 1	1901	ENSG00000170989
PIK3CG	NA	PIK3CG	phosphatidylinositol-4,5-bisphosphate 3-kinase, catalytic subunit gamma	5294	ENSG00000105851
ADM	NA	ADM	adrenomedullin	133	ENSG00000148926
PPI	Hsapiens_Module_163	DB_ID:163
C=452;O=9;E=4.11;R=2.19;rawP=0.0226;adjP=0.0226
IKZF3	NA	IKZF3	IKAROS family zinc finger 3 (Aiolos)	22806	ENSG00000161405
TCF4	NA	TCF4	transcription factor 4	6925	ENSG00000196628
ZFP82	NA	ZFP82	zinc finger protein 82 homolog (mouse)	284406	ENSG00000181007
SFMBT1	NA	SFMBT1	Scm-like with four mbt domains 1	51460	ENSG00000163935
KLF13	NA	KLF13	Kruppel-like factor 13	51621	ENSG00000169926
YAF2	NA	YAF2	YY1 associated factor 2	10138	ENSG00000015153
ZNF33A	NA	ZNF33A	zinc finger protein 33A	7581	ENSG00000189180
IKZF2	NA	IKZF2	IKAROS family zinc finger 2 (Helios)	22807	ENSG00000030419
RERE	NA	RERE	arginine-glutamic acid dipeptide (RE) repeats	473	ENSG00000142599
PPI	Hsapiens_Module_679	DB_ID:679
C=29;O=2;E=0.26;R=7.58;rawP=0.0284;adjP=0.0284
GTF2H3	NA	GTF2H3	general transcription factor IIH, polypeptide 3, 34kDa	2967	ENSG00000111358
RNGTT	NA	RNGTT	RNA guanylyltransferase and 5'-phosphatase	8732	ENSG00000111880
PPI	Hsapiens_Module_62	DB_ID:62
C=130;O=4;E=1.18;R=3.38;rawP=0.0310;adjP=0.0310
CCR6	NA	CCR6	chemokine (C-C motif) receptor 6	1235	ENSG00000112486
GPR18	NA	GPR18	G protein-coupled receptor 18	2841	ENSG00000125245
CXCL16	NA	CXCL16	chemokine (C-X-C motif) ligand 16	58191	ENSG00000161921
S1PR1	NA	S1PR1	sphingosine-1-phosphate receptor 1	1901	ENSG00000170989
PPI	Hsapiens_Module_203	DB_ID:203
C=341;O=7;E=3.10;R=2.26;rawP=0.0366;adjP=0.0366
IL1RN	NA	IL1RN	interleukin 1 receptor antagonist	3557	ENSG00000136689
LY96	NA	LY96	lymphocyte antigen 96	23643	ENSG00000154589
CASP8	NA	CASP8	caspase 8, apoptosis-related cysteine peptidase	841	ENSG00000064012
CASP4	NA	CASP4	caspase 4, apoptosis-related cysteine peptidase	837	ENSG00000196954
NFKBIA	NA	NFKBIA	nuclear factor of kappa light polypeptide gene enhancer in B-cells inhibitor, alpha	4792	ENSG00000100906
MAP3K1	NA	MAP3K1	mitogen-activated protein kinase kinase kinase 1, E3 ubiquitin protein ligase	4214	ENSG00000095015
TNFSF13B	NA	TNFSF13B	tumor necrosis factor (ligand) superfamily, member 13b	10673	ENSG00000102524
PPI	Hsapiens_Module_635	DB_ID:635
C=5;O=1;E=0.05;R=21.98;rawP=0.0447;adjP=0.0447
DDIT3	NA	DDIT3	DNA-damage-inducible transcript 3	1649	ENSG00000175197
PPI	Hsapiens_Module_986	DB_ID:986
C=5;O=1;E=0.05;R=21.98;rawP=0.0447;adjP=0.0447
NFKBIA	NA	NFKBIA	nuclear factor of kappa light polypeptide gene enhancer in B-cells inhibitor, alpha	4792	ENSG00000100906
PPI	Hsapiens_Module_459	DB_ID:459
C=5;O=1;E=0.05;R=21.98;rawP=0.0447;adjP=0.0447
WDR89	NA	WDR89	WD repeat domain 89	112840	ENSG00000140006
PPI	Hsapiens_Module_652	DB_ID:652
C=40;O=2;E=0.36;R=5.49;rawP=0.0512;adjP=0.0512
ZNF148	NA	ZNF148	zinc finger protein 148	7707	ENSG00000163848
C15orf39	NA	C15orf39	chromosome 15 open reading frame 39	56905	ENSG00000167173
PPI	Hsapiens_Module_834	DB_ID:834
C=6;O=1;E=0.05;R=18.31;rawP=0.0534;adjP=0.0534
INSIG1	NA	INSIG1	insulin induced gene 1	3638	ENSG00000186480
PPI	Hsapiens_Module_968	DB_ID:968
C=7;O=1;E=0.06;R=15.70;rawP=0.0620;adjP=0.0620
HELB	NA	HELB	helicase (DNA) B	92797	ENSG00000127311
PPI	Hsapiens_Module_541	DB_ID:541
C=7;O=1;E=0.06;R=15.70;rawP=0.0620;adjP=0.0620
TIMM23B	NA	TIMM23B	translocase of inner mitochondrial membrane 23 homolog B (yeast)	653252	ENSG00000204152
PPI	Hsapiens_Module_506	DB_ID:506
C=7;O=1;E=0.06;R=15.70;rawP=0.0620;adjP=0.0620
ZBTB38	NA	ZBTB38	zinc finger and BTB domain containing 38	253461	ENSG00000177311
PPI	Hsapiens_Module_817	DB_ID:817
C=7;O=1;E=0.06;R=15.70;rawP=0.0620;adjP=0.0620
ASGR1	NA	ASGR1	asialoglycoprotein receptor 1	432	ENSG00000141505
PPI	Hsapiens_Module_284	DB_ID:284
C=7;O=1;E=0.06;R=15.70;rawP=0.0620;adjP=0.0620
RALB	NA	RALB	v-ral simian leukemia viral oncogene homolog B (ras related; GTP binding protein)	5899	ENSG00000144118
PPI	Hsapiens_Module_201	DB_ID:201
C=1529;O=20;E=13.92;R=1.44;rawP=0.0624;adjP=0.0624
HM13	NA	HM13	histocompatibility (minor) 13	81502	ENSG00000101294
TIMP2	NA	TIMP2	TIMP metallopeptidase inhibitor 2	7077	ENSG00000035862
MRI1	NA	MRI1	methylthioribose-1-phosphate isomerase homolog (S. cerevisiae)	84245	ENSG00000037757
ATAD1	NA	ATAD1	ATPase family, AAA domain containing 1	84896	ENSG00000138138
FLOT1	NA	FLOT1	flotillin 1	10211	ENSG00000137312
FTH1	NA	FTH1	ferritin, heavy polypeptide 1	2495	ENSG00000167996
TBC1D23	NA	TBC1D23	TBC1 domain family, member 23	55773	ENSG00000036054
USP48	NA	USP48	ubiquitin specific peptidase 48	84196	ENSG00000090686
FOS	NA	FOS	FBJ murine osteosarcoma viral oncogene homolog	2353	ENSG00000170345
MAT2A	NA	MAT2A	methionine adenosyltransferase II, alpha	4144	ENSG00000168906
ZBED1	NA	ZBED1	zinc finger, BED-type containing 1	9189	ENSG00000214717
FBXO21	NA	FBXO21	F-box protein 21	23014	ENSG00000135108
DECR1	NA	DECR1	2,4-dienoyl CoA reductase 1, mitochondrial	1666	ENSG00000104325
ZBTB38	NA	ZBTB38	zinc finger and BTB domain containing 38	253461	ENSG00000177311
INSIG1	NA	INSIG1	insulin induced gene 1	3638	ENSG00000186480
ZKSCAN1	NA	ZKSCAN1	zinc finger with KRAB and SCAN domains 1	7586	ENSG00000106261
NR4A2	NA	NR4A2	nuclear receptor subfamily 4, group A, member 2	4929	ENSG00000153234
ASGR1	NA	ASGR1	asialoglycoprotein receptor 1	432	ENSG00000141505
IVD	NA	IVD	isovaleryl-CoA dehydrogenase	3712	ENSG00000128928
USP16	NA	USP16	ubiquitin specific peptidase 16	10600	ENSG00000156256
PPI	Hsapiens_Module_372	DB_ID:372
C=101;O=3;E=0.92;R=3.26;rawP=0.0647;adjP=0.0647
NEMF	NA	NEMF	nuclear export mediator factor	9147	ENSG00000165525
RRP12	NA	RRP12	ribosomal RNA processing 12 homolog (S. cerevisiae)	23223	ENSG00000052749
CIRBP	NA	CIRBP	cold inducible RNA binding protein	1153	ENSG00000099622
PPI	Hsapiens_Module_141	DB_ID:141
C=8;O=1;E=0.07;R=13.73;rawP=0.0705;adjP=0.0705
PCYOX1	NA	PCYOX1	prenylcysteine oxidase 1	51449	ENSG00000116005
PPI	Hsapiens_Module_266	DB_ID:266
C=8;O=1;E=0.07;R=13.73;rawP=0.0705;adjP=0.0705
TGFBR2	NA	TGFBR2	transforming growth factor, beta receptor II (70/80kDa)	7048	ENSG00000163513
PPI	Hsapiens_Module_361	DB_ID:361
C=173;O=4;E=1.57;R=2.54;rawP=0.0734;adjP=0.0734
KLF13	NA	KLF13	Kruppel-like factor 13	51621	ENSG00000169926
IKZF3	NA	IKZF3	IKAROS family zinc finger 3 (Aiolos)	22806	ENSG00000161405
TCF4	NA	TCF4	transcription factor 4	6925	ENSG00000196628
IKZF2	NA	IKZF2	IKAROS family zinc finger 2 (Helios)	22807	ENSG00000030419
PPI	Hsapiens_Module_358	DB_ID:358
C=51;O=2;E=0.46;R=4.31;rawP=0.0786;adjP=0.0786
ZNF33A	NA	ZNF33A	zinc finger protein 33A	7581	ENSG00000189180
YAF2	NA	YAF2	YY1 associated factor 2	10138	ENSG00000015153
PPI	Hsapiens_Module_887	DB_ID:887
C=9;O=1;E=0.08;R=12.21;rawP=0.0790;adjP=0.0790
RAD1	NA	RAD1	RAD1 homolog (S. pombe)	5810	ENSG00000113456
PPI	Hsapiens_Module_100	DB_ID:100
C=9;O=1;E=0.08;R=12.21;rawP=0.0790;adjP=0.0790
ACPP	NA	ACPP	acid phosphatase, prostate	55	ENSG00000014257
PPI	Hsapiens_Module_457	DB_ID:457
C=9;O=1;E=0.08;R=12.21;rawP=0.0790;adjP=0.0790
TMEM168	NA	TMEM168	transmembrane protein 168	64418	ENSG00000146802
PPI	Hsapiens_Module_896	DB_ID:896
C=9;O=1;E=0.08;R=12.21;rawP=0.0790;adjP=0.0790
H2AFV	NA	H2AFV	H2A histone family, member V	94239	ENSG00000105968
PPI	Hsapiens_Module_507	DB_ID:507
C=9;O=1;E=0.08;R=12.21;rawP=0.0790;adjP=0.0790
IVD	NA	IVD	isovaleryl-CoA dehydrogenase	3712	ENSG00000128928
PPI	Hsapiens_Module_644	DB_ID:644
C=9;O=1;E=0.08;R=12.21;rawP=0.0790;adjP=0.0790
KDM2A	NA	KDM2A	lysine (K)-specific demethylase 2A	22992	ENSG00000173120
PPI	Hsapiens_Module_948	DB_ID:948
C=9;O=1;E=0.08;R=12.21;rawP=0.0790;adjP=0.0790
RAB8B	NA	RAB8B	RAB8B, member RAS oncogene family	51762	ENSG00000166128
PPI	Hsapiens_Module_657	DB_ID:657
C=9;O=1;E=0.08;R=12.21;rawP=0.0790;adjP=0.0790
ZNF33A	NA	ZNF33A	zinc finger protein 33A	7581	ENSG00000189180
PPI	Hsapiens_Module_709	DB_ID:709
C=54;O=2;E=0.49;R=4.07;rawP=0.0867;adjP=0.0867
TIA1	NA	TIA1	TIA1 cytotoxic granule-associated RNA binding protein	7072	ENSG00000116001
EIF1AY	NA	EIF1AY	eukaryotic translation initiation factor 1A, Y-linked	9086	ENSG00000198692
PPI	Hsapiens_Module_814	DB_ID:814
C=10;O=1;E=0.09;R=10.99;rawP=0.0874;adjP=0.0874
ATAD1	NA	ATAD1	ATPase family, AAA domain containing 1	84896	ENSG00000138138
PPI	Hsapiens_Module_957	DB_ID:957
C=10;O=1;E=0.09;R=10.99;rawP=0.0874;adjP=0.0874
CASP8	NA	CASP8	caspase 8, apoptosis-related cysteine peptidase	841	ENSG00000064012
PPI	Hsapiens_Module_843	DB_ID:843
C=10;O=1;E=0.09;R=10.99;rawP=0.0874;adjP=0.0874
IL1RN	NA	IL1RN	interleukin 1 receptor antagonist	3557	ENSG00000136689
PPI	Hsapiens_Module_725	DB_ID:725
C=10;O=1;E=0.09;R=10.99;rawP=0.0874;adjP=0.0874
PPP2R5E	NA	PPP2R5E	protein phosphatase 2, regulatory subunit B', epsilon isoform	5529	ENSG00000154001
PPI	Hsapiens_Module_449	DB_ID:449
C=10;O=1;E=0.09;R=10.99;rawP=0.0874;adjP=0.0874
ANKRD11	NA	ANKRD11	ankyrin repeat domain 11	29123	ENSG00000167522
