# Supplementary material for: Gene expression profiling identifies candidate biomarkers for active and latent tuberculosis
Source: BMC Bioinformatics. 2016 Jan 11;17(Suppl 1):3. doi: 10.1186/s12859-015-0848-x (PMC4895247; doi:10.1186/s12859-015-0848-x)
Supplement: Additional file 12: — Performance of diagnostic support models constructed using individual candidate biomarkers with various classifiers. (XLSX 11 kb) [file 12859_2015_848_MOESM12_ESM.xlsx]

## Sheet: 工作表1
Additional file 12 - Performance of diagnostic support models constructed using individual candidate biomarkers, PTPRC, ASUN, and DHX29, with various classifiers.
Features	Classifier	Accuracy	Sensitivity	Precision	AUC
PTPRC	Decision tree	0.6386	0.638	0.638	0.784
	Random Forest	0.6809	0.681	0.688	0.804
	SVM	0.7234	0.723	0.735	0.794
	Naïve Bayes	0.7659	0.766	0.786	0.824
ASUN	Decision tree	0.6809	0.681	0.663	0.819
	Random Forest	0.6383	0.638	0.623	0.791
	SVM	0.7872	0.787	0.787	0.843
	Naïve Bayes	0.7872	0.787	0.787	0.892
DHX29	Decision tree	0.5532	0.553	0.522	0.717
	Random Forest	0.5106	0.511	0.506	0.741
	SVM	0.7234	0.723	0.724	0.795
	Naïve Bayes	0.6809	0.681	0.689	0.867
Sensitivity: TP/(TP+FN); Precision: TP/(TP+FP); performance was evaluted by 5-fold cross-validation.
