# Supplementary material for: Gene expression profiling identifies candidate biomarkers for active and latent tuberculosis
Source: BMC Bioinformatics. 2016 Jan 11;17(Suppl 1):3. doi: 10.1186/s12859-015-0848-x (PMC4895247; doi:10.1186/s12859-015-0848-x)
Supplement: Additional file 13: — RT-PCR Primer for the selected differentially expressed genes. (XLSX 11 kb) [file 12859_2015_848_MOESM13_ESM.xlsx]

## Sheet: 工作表1
Additional file 13 - RT-PCR Primer for the selected differentially expressed genes.
Gene	Sequence (5’à3)
PTPRC	forward: TCTTAGGGACACGGCTGACT
	reverse: TGAAAGTGGAACACTGGGCA
ASUN	forward: GCACGTCCTTAGCAGTTCTC
	reverse: TTGCTCGTTCCAAAGGGACC
NEMF	forward: GCTTGCTAGGAATGAGAGTAAAC
	reverse: CGACTCTTCAAATGTTTTCGGC
DHX29	forward: CCCTCCAGGAGTCAGGAAGA
	reverse: ACTGACAAACGTCTCCACCAA
ACTB	forward: AACTCCATCATGAAGTGTGACG
	reverse: GATCCACATCTGCTGGAAGG
Forward and reverse primer sequences are denoted by “forward” and “reverse”, respectively.
